# Supplementary material for: Systems analysis of the prostate tumor suppressor NKX3.1 supports roles in DNA repair and luminal cell differentiation
Source: F1000Res. 2014 Dec 18;3:115. Originally published 2014 May 21. [Version 2] doi: 10.12688/f1000research.3818.2 (PMC4141641; doi:10.12688/f1000research.3818.2)
Supplement: NKX3.1 expression and interactions Dataset — Data set 1: Summary of NKX3.1 interacting proteins Data set 1A: All proteins identified in four independent mock and FLAG-NKX3.1 affinity purifications Data set 1B: List of 58 high confidence NKX3.1 interacting proteins Data set 1C: Lists of proteins shown in the Venn diagram in Fig. 1B Data set 2: Summary of NKX3.1-regulated gene expression Data set 2A: All raw mRNA expression data Data set 2B: Averaged mRNA expression data Data set 2C: List of mRNAs that show a greater than 5-fold change (p greater or even to 0.05) in cells expressing NKX3.1 for 7 hours (= "5x data set") Data set 2D: list of NKX3.1 regulated genes containing conserved AP1 binding sites Data set 2E: List of NKX3.1 regulated genes containing conserved SRF binding sites Data set 2F: List of NKX3.1 regulated mRNAs that are inversely regulated in human prostate cancer derived cell lines [file f1000research-3-6373-s0000.tgz › 1467832]

Data set 1A: All proteins identified in four independent mock and FLAG-NKX3.1 affinity purifications ,,,,,,,,,,,,,,,
IPI#,Protein Identified and Link,Entrez Gene #,Entrez Gene Name,Component,Function,Process,Protein,3489_Mock,3490_NKX3.1,3491_Mock,3492_NKX3.1,3493_Mock,3494_NKX3.1,3760_Mock,3761_NKX 3.1
IPI00514530,PUTATIVE UNCHARACTERIZED PROTEIN ACTA1.,58, ACTA1,"actin cytoskeleton, actin filament, cytoplasm, sarcomere, stress fiber, striated muscle thin filament","ADP binding, ATP binding, myosin binding, nucleotide binding, protein binding, structural constituent of cytoskeleton","cell growth, muscle contraction, myofibril assembly, response to extracellular stimulus, response to mechanical stimulus, response to steroid hormone stimulus, skeletal muscle fiber adaptation, skeletal muscle fiber development, skeletal muscle thin filament assembly",PUTATIVE UNCHARACTERIZED PROTEIN ACTA1.,3,3,,,,,,
IPI00003269,BETA-ACTIN-LIKE PROTEIN 2.,345651, ACTBL2,"cytoplasm, cytoskeleton","ATP binding, nucleotide binding, protein binding",,BETA-ACTIN-LIKE PROTEIN 2.,,3,,5,,,,
IPI00297089,A-KINASE ANCHOR PROTEIN 6.,9472, AKAP6,"calcium channel complex, membrane, nuclear envelope, nuclear membrane, nucleus, sarcoplasmic reticulum","protein binding, protein kinase A binding, protein kinase A binding, receptor binding",protein targeting,A-KINASE ANCHOR PROTEIN 6.,2,,,,,,,
IPI00465439,FRUCTOSE-BISPHOSPHATE ALDOLASE A.,226, ALDOA,"I band, actin cytoskeleton, extracellular vesicular exosome","actin binding, cytoskeletal protein binding, fructose binding, fructose-bisphosphate aldolase activity, identical protein binding, lyase activity, protein binding, tubulin binding","ATP biosynthetic process, actin filament organization, fructose 1,6-bisphosphate metabolic process, fructose metabolic process, glycolysis, metabolic process, muscle homeostasis, regulation of cell shape, striated muscle contraction",FRUCTOSE-BISPHOSPHATE ALDOLASE A.,,,,,,,3,
IPI00215914,ADP-RIBOSYLATION FACTOR 1.,375, ARF1,"Golgi apparatus, Golgi membrane, cytoplasm, cytosol, intracellular, perinuclear region of cytoplasm, plasma membrane, sarcomere","GTP binding, GTPase activity, nucleotide binding, protein binding, receptor signaling protein activity","COPI coating of Golgi vesicle, cellular membrane organization, post-Golgi vesicle-mediated transport, protein transport, retrograde vesicle-mediated transport, Golgi to ER, small GTPase mediated signal transduction, vesicle-mediated transport",ADP-RIBOSYLATION FACTOR 1.,,8,,,,,,
IPI00440493,"ATP SYNTHASE SUBUNIT ALPHA, MITOCHONDRIAL.",498, ATP5A1,"mitochondrial inner membrane, mitochondrial matrix, mitochondrial proton-transporting ATP synthase complex, mitochondrial proton-transporting ATP synthase complex, catalytic core F(1), mitochondrion, plasma membrane","ADP binding, ATP binding, ATPase activity, MHC class I protein binding, eukaryotic cell surface binding, hydrogen ion transporting ATP synthase activity, rotational mechanism, hydrolase activity, acting on acid anhydrides, catalyzing transmembrane movement of substances, nucleotide binding, protein binding, proton-transporting ATPase activity, rotational mechanism, transmembrane transporter activity","ADP biosynthetic process, ATP biosynthetic process, ATP biosynthetic process, ATP catabolic process, embryonic development, ion transport, lipid metabolic process, mitochondrial ATP synthesis coupled proton transport, negative regulation of endothelial cell proliferation, proton transport","ATP SYNTHASE SUBUNIT ALPHA, MITOCHONDRIAL.",7,14,,14,,,,11
IPI00908963,ATP SYNTHASE SUBUNIT ALPHA.,498, ATP5A1,"mitochondrial inner membrane, mitochondrial matrix, mitochondrial proton-transporting ATP synthase complex, mitochondrial proton-transporting ATP synthase complex, catalytic core F(1), mitochondrion, plasma membrane","ADP binding, ATP binding, ATPase activity, MHC class I protein binding, eukaryotic cell surface binding, hydrogen ion transporting ATP synthase activity, rotational mechanism, hydrolase activity, acting on acid anhydrides, catalyzing transmembrane movement of substances, nucleotide binding, protein binding, proton-transporting ATPase activity, rotational mechanism, transmembrane transporter activity","ADP biosynthetic process, ATP biosynthetic process, ATP biosynthetic process, ATP catabolic process, embryonic development, ion transport, lipid metabolic process, mitochondrial ATP synthesis coupled proton transport, negative regulation of endothelial cell proliferation, proton transport",ATP SYNTHASE SUBUNIT ALPHA.,,,,,,,,10
IPI00471928,"CDNA FLJ54625, HIGHLY SIMILAR TO ATP SYNTHASE SUBUNIT ALPHA, MITOCHONDRIAL.",498, ATP5A1,"mitochondrial inner membrane, mitochondrial matrix, mitochondrial proton-transporting ATP synthase complex, mitochondrial proton-transporting ATP synthase complex, catalytic core F(1), mitochondrion, plasma membrane","ADP binding, ATP binding, ATPase activity, MHC class I protein binding, eukaryotic cell surface binding, hydrogen ion transporting ATP synthase activity, rotational mechanism, hydrolase activity, acting on acid anhydrides, catalyzing transmembrane movement of substances, nucleotide binding, protein binding, proton-transporting ATPase activity, rotational mechanism, transmembrane transporter activity","ADP biosynthetic process, ATP biosynthetic process, ATP biosynthetic process, ATP catabolic process, embryonic development, ion transport, lipid metabolic process, mitochondrial ATP synthesis coupled proton transport, negative regulation of endothelial cell proliferation, proton transport","CDNA FLJ54625, HIGHLY SIMILAR TO ATP SYNTHASE SUBUNIT ALPHA, MITOCHONDRIAL.",,,,,,,,3
IPI00303476,"ATP SYNTHASE SUBUNIT BETA, MITOCHONDRIAL.",506, ATP5B,"cell surface, mitochondrial matrix, mitochondrial matrix, mitochondrial membrane, mitochondrial nucleoid, mitochondrial proton-transporting ATP synthase complex, mitochondrial proton-transporting ATP synthase, catalytic core, mitochondrion, plasma membrane","ATP binding, ATPase activity, MHC class I protein binding, calcium ion binding, eukaryotic cell surface binding, hydrogen ion transporting ATP synthase activity, rotational mechanism, hydrogen-exporting ATPase activity, phosphorylative mechanism, hydrolase activity, hydrolase activity, acting on acid anhydrides, catalyzing transmembrane movement of substances, lipoprotein receptor activity, nucleotide binding, protein binding, proton-transporting ATPase activity, rotational mechanism, transmembrane transporter activity, transporter activity","ADP biosynthetic process, ATP biosynthetic process, ATP catabolic process, angiogenesis, generation of precursor metabolites and energy, ion transport, lipid metabolic process, mitochondrial ATP synthesis coupled proton transport, negative regulation of cell adhesion involved in substrate-bound cell migration, proton transport, receptor-mediated endocytosis, regulation of intracellular pH","ATP SYNTHASE SUBUNIT BETA, MITOCHONDRIAL.",4,,,,,,,11
IPI00790847,15 KDA PROTEIN.,506, ATP5B,"cell surface, mitochondrial matrix, mitochondrial matrix, mitochondrial membrane, mitochondrial nucleoid, mitochondrial proton-transporting ATP synthase complex, mitochondrial proton-transporting ATP synthase, catalytic core, mitochondrion, plasma membrane","ATP binding, ATPase activity, MHC class I protein binding, calcium ion binding, eukaryotic cell surface binding, hydrogen ion transporting ATP synthase activity, rotational mechanism, hydrogen-exporting ATPase activity, phosphorylative mechanism, hydrolase activity, hydrolase activity, acting on acid anhydrides, catalyzing transmembrane movement of substances, lipoprotein receptor activity, nucleotide binding, protein binding, proton-transporting ATPase activity, rotational mechanism, transmembrane transporter activity, transporter activity","ADP biosynthetic process, ATP biosynthetic process, ATP catabolic process, angiogenesis, generation of precursor metabolites and energy, ion transport, lipid metabolic process, mitochondrial ATP synthesis coupled proton transport, negative regulation of cell adhesion involved in substrate-bound cell migration, proton transport, receptor-mediated endocytosis, regulation of intracellular pH",15 KDA PROTEIN.,,,,,,,,4
IPI00007611,"ATP SYNTHASE SUBUNIT O, MITOCHONDRIAL.",539, ATP5O,"mitochondrial inner membrane, mitochondrial proton-transporting ATP synthase complex, mitochondrial proton-transporting ATP synthase complex, mitochondrial proton-transporting ATP synthase complex, coupling factor F(o), mitochondrion, plasma membrane, proton-transporting ATP synthase complex, catalytic core F(1)","ATPase activity, drug binding, hydrogen ion transporting ATP synthase activity, rotational mechanism, protein complex binding, steroid binding, transmembrane transporter activity, transporter activity","ATP biosynthetic process, ATP catabolic process, ion transport, mitochondrial ATP synthesis coupled proton transport, proton transport","ATP SYNTHASE SUBUNIT O, MITOCHONDRIAL.",10,8,,,,,,
IPI00026087,BARRIER-TO-AUTOINTEGRATION FACTOR.,8815, BANF1,"chromosome, cytoplasm, cytosol, nucleus",DNA binding,"initiation of viral infection, interspecies interaction between organisms, provirus integration, response to virus",BARRIER-TO-AUTOINTEGRATION FACTOR.,,14,,7,,,,23
IPI00014230,"COMPLEMENT COMPONENT 1 Q SUBCOMPONENT-BINDING PROTEIN, MITOCHONDRIAL.",708, C1QBP,"membrane, mitochondrial matrix, mitochondrion, nucleus, plasma membrane","complement component C1q binding, protein binding","immune response, interspecies interaction between organisms","COMPLEMENT COMPONENT 1 Q SUBCOMPONENT-BINDING PROTEIN, MITOCHONDRIAL.",14,7,,5,,,,
IPI00022977,CREATINE KINASE B-TYPE.,1152, CKB,"cytoplasm, cytosol, mitochondrion","ATP binding, creatine kinase activity, nucleotide binding, protein binding","brain development, cellular chloride ion homeostasis, creatine metabolic process",CREATINE KINASE B-TYPE.,4,4,,,,,,
IPI00024067,ISOFORM 1 OF CLATHRIN HEAVY CHAIN 1.,1213, CLTC,"clathrin coat, clathrin coat of coated pit, clathrin coat of trans-Golgi network vesicle, cytoplasmic vesicle, cytoplasmic vesicle membrane, melanosome, mitochondrion, plasma membrane","protein binding, structural molecule activity","cellular membrane organization, intracellular protein transport, post-Golgi vesicle-mediated transport, receptor internalization, transferrin transport, vesicle-mediated transport",ISOFORM 1 OF CLATHRIN HEAVY CHAIN 1.,,,,4,,,3,
IPI00455383,ISOFORM 2 OF CLATHRIN HEAVY CHAIN 1.,1213, CLTC,"clathrin coat, clathrin coat of coated pit, clathrin coat of trans-Golgi network vesicle, cytoplasmic vesicle, cytoplasmic vesicle membrane, melanosome, mitochondrion, plasma membrane","protein binding, structural molecule activity","cellular membrane organization, intracellular protein transport, post-Golgi vesicle-mediated transport, receptor internalization, transferrin transport, vesicle-mediated transport",ISOFORM 2 OF CLATHRIN HEAVY CHAIN 1.,,,,4,,,,
IPI00008453,CORONIN-1C_I3 PROTEIN.,23603, CORO1C,actin cytoskeleton,actin binding,"phagocytosis, signal transduction",CORONIN-1C_I3 PROTEIN.,,,,3,,,,
IPI00644810,DIHYDROLIPOAMIDE BRANCHED CHAIN TRANSACYLASE E2.,1629, DBT,"mitochondrial alpha-ketoglutarate dehydrogenase complex, mitochondrial nucleoid, mitochondrion","acyltransferase activity, cofactor binding, dihydrolipoyllysine-residue (2-methylpropanoyl)transferase activity, lipoic acid binding, protein binding, transferase activity","fatty-acyl-CoA biosynthetic process, metabolic process",DIHYDROLIPOAMIDE BRANCHED CHAIN TRANSACYLASE E2.,,3,6,11,,,,
IPI00003944,"LIPOAMIDE ACYLTRANSFERASE COMPONENT OF BRANCHED-CHAIN ALPHA-KETO ACID DEHYDROGENASE COMPLEX, MITOCHONDRIAL.",1629, DBT,"mitochondrial alpha-ketoglutarate dehydrogenase complex, mitochondrial nucleoid, mitochondrion","acyltransferase activity, cofactor binding, dihydrolipoyllysine-residue (2-methylpropanoyl)transferase activity, lipoic acid binding, protein binding, transferase activity","fatty-acyl-CoA biosynthetic process, metabolic process","LIPOAMIDE ACYLTRANSFERASE COMPONENT OF BRANCHED-CHAIN ALPHA-KETO ACID DEHYDROGENASE COMPLEX, MITOCHONDRIAL.",,,10,9,,,,7
IPI00651653,ISOFORM 3 OF PROBABLE ATP-DEPENDENT RNA HELICASE DDX17.,10521, DDX17,nucleus,"ATP binding, ATP-dependent helicase activity, RNA binding, RNA helicase activity, RNA-dependent ATPase activity, hydrolase activity, nucleotide binding",RNA processing,ISOFORM 3 OF PROBABLE ATP-DEPENDENT RNA HELICASE DDX17.,,,,3,,,,
IPI00215637,ATP-DEPENDENT RNA HELICASE DDX3X.,1654, DDX3X,"cytoplasm, nuclear speck, nucleus, plasma membrane","ATP binding, ATP-dependent RNA helicase activity, DNA binding, RNA binding, helicase activity, hydrolase activity, nucleotide binding, protein binding",interspecies interaction between organisms,ATP-DEPENDENT RNA HELICASE DDX3X.,6,9,,5,,,,3
IPI00293616,ATP-DEPENDENT RNA HELICASE DDX3Y.,8653, DDX3Y,"cytoplasm, nucleus, plasma membrane","ATP binding, ATP-dependent helicase activity, DNA binding, RNA binding, helicase activity, hydrolase activity, nucleotide binding",,ATP-DEPENDENT RNA HELICASE DDX3Y.,,3,,2,,,,
IPI00747205,PROBABLE ATP-DEPENDENT RNA HELICASE DDX5.,1655, DDX5,"nucleolus, nucleus, ribonucleoprotein complex, spliceosomal complex","ATP binding, ATP-dependent helicase activity, RNA binding, RNA helicase activity, hydrolase activity, hydrolase activity, acting on acid anhydrides, in phosphorus-containing anhydrides, nucleotide binding, protein binding, transcription cofactor activity","RNA splicing, cell growth, mRNA processing, positive regulation of transcription",PROBABLE ATP-DEPENDENT RNA HELICASE DDX5.,4,7,,3,,,,
IPI00017617,PROBABLE ATP-DEPENDENT RNA HELICASE DDX5.,1655, DDX5,"nucleolus, nucleus, ribonucleoprotein complex, spliceosomal complex","ATP binding, ATP-dependent helicase activity, RNA binding, RNA helicase activity, hydrolase activity, hydrolase activity, acting on acid anhydrides, in phosphorus-containing anhydrides, nucleotide binding, protein binding, transcription cofactor activity","RNA splicing, cell growth, mRNA processing, positive regulation of transcription",PROBABLE ATP-DEPENDENT RNA HELICASE DDX5.,3,4,,9,,,,
IPI00024993,"ENOYL-COA HYDRATASE, MITOCHONDRIAL.",1892, ECHS1,"mitochondrial matrix, mitochondrion","enoyl-CoA hydratase activity, lyase activity, protein binding","fatty acid beta-oxidation, fatty acid metabolic process, lipid metabolic process, metabolic process","ENOYL-COA HYDRATASE, MITOCHONDRIAL.",,,,,,,,3
IPI00025447,ELONGATION FACTOR 1-ALPHA.,1915, EEF1A1,"cytoplasm, cytosol, eukaryotic translation elongation factor 1 complex","GTP binding, GTPase activity, nucleotide binding, protein binding, translation elongation factor activity","translational elongation, translational elongation",ELONGATION FACTOR 1-ALPHA.,4,5,,7,,,,2
IPI00396485,ELONGATION FACTOR 1-ALPHA 1.,1915, EEF1A1,"cytoplasm, cytosol, eukaryotic translation elongation factor 1 complex","GTP binding, GTPase activity, nucleotide binding, protein binding, translation elongation factor activity","translational elongation, translational elongation",ELONGATION FACTOR 1-ALPHA 1.,4,4,3,5,,,,4
IPI00472724,PUTATIVE ELONGATION FACTOR 1-ALPHA-LIKE 3.,1915, EEF1A1,"cytoplasm, cytosol, eukaryotic translation elongation factor 1 complex","GTP binding, GTPase activity, nucleotide binding, protein binding, translation elongation factor activity","translational elongation, translational elongation",PUTATIVE ELONGATION FACTOR 1-ALPHA-LIKE 3.,3,3,,5,,,,6
IPI00014424,ELONGATION FACTOR 1-ALPHA 2.,1917, EEF1A2,"cytoplasm, eukaryotic translation elongation factor 1 complex, neuronal cell body, nucleus","GTP binding, GTPase activity, nucleotide binding, protein binding, translation elongation factor activity, translation factor activity, nucleic acid binding","anti-apoptosis, response to inorganic substance, translational elongation",ELONGATION FACTOR 1-ALPHA 2.,4,4,,,,,,2
IPI00186290,ELONGATION FACTOR 2.,1938, EEF2,"cytoplasm, ribonucleoprotein complex","GTP binding, GTPase activity, nucleotide binding, protein binding, translation elongation factor activity",translational elongation,ELONGATION FACTOR 2.,,8,,,,,,
IPI00328328,ISOFORM 1 OF EUKARYOTIC INITIATION FACTOR 4A-II.,1974, EIF4A2,"cytosol, eukaryotic translation initiation factor 4F complex","ATP binding, ATP-dependent helicase activity, RNA binding, helicase activity, hydrolase activity, nucleotide binding, protein binding, translation initiation factor activity","interspecies interaction between organisms, regulation of translational initiation, translation",ISOFORM 1 OF EUKARYOTIC INITIATION FACTOR 4A-II.,,,,2,,,,
IPI00301936,"CDNA FLJ60076, HIGHLY SIMILAR TO ELAV-LIKE PROTEIN 1.",1994, ELAVL1,"cytoplasm, nucleus","identical protein binding, mRNA binding, nucleotide binding","3&apos;-UTR-mediated mRNA stabilization, mRNA stabilization, multicellular organismal development","CDNA FLJ60076, HIGHLY SIMILAR TO ELAV-LIKE PROTEIN 1.",8,,,,,3,,
IPI00032003,EMERIN.,2010, EMD,"endoplasmic reticulum, integral to membrane, membrane, microtubule, nuclear envelope, nuclear inner membrane, nuclear membrane, nuclear outer membrane, nucleus, spindle","actin binding, beta-tubulin binding, protein binding","muscle contraction, muscle organ development, nuclear envelope reassembly",EMERIN.,,13,,,,,,3
IPI00895865,"ELECTRON TRANSFER FLAVOPROTEIN, ALPHA POLYPEPTIDE ISOFORM B.",2108, ETFA,"mitochondrial matrix, mitochondrion","FAD binding, electron carrier activity, oxidoreductase activity","electron transport chain, transport","ELECTRON TRANSFER FLAVOPROTEIN, ALPHA POLYPEPTIDE ISOFORM B.",,,,,,,,2
IPI00009841,EWING SARCOMA BREAKPOINT REGION 1 ISOFORM 1.,2130, EWSR1,"cytoplasm, intracellular, nucleus, plasma membrane","RNA binding, calmodulin binding, metal ion binding, nucleotide binding, protein binding, zinc ion binding",regulation of transcription,"EWING SARCOMA BREAKPOINT REGION 1, ISOFORM CRA_H.",,,,3,,,,
IPI00026781,FATTY ACID SYNTHASE.,2194, FASN,"Golgi apparatus, cytoplasm, cytosol, glycogen granule, melanosome","3-hydroxyacyl-[acyl-carrier-protein] dehydratase activity, 3-hydroxypalmitoyl-[acyl-carrier-protein] dehydratase activity, 3-oxoacyl-[acyl-carrier-protein] reductase activity, 3-oxoacyl-[acyl-carrier-protein] synthase activity, [acyl-carrier-protein] S-acetyltransferase activity, [acyl-carrier-protein] S-malonyltransferase activity, acyl carrier activity, cofactor binding, enoyl-[acyl-carrier-protein] reductase (NADPH, B-specific) activity, hydrolase activity, acting on ester bonds, lyase activity, oleoyl-[acyl-carrier-protein] hydrolase activity, oxidoreductase activity, phosphopantetheine binding, protein binding, transferase activity, zinc ion binding","fatty acid biosynthetic process, fatty acid metabolic process, oxidation reduction",FATTY ACID SYNTHASE.,7,23,,38,,,,13
IPI00645907,FATTY ACID SYNTHASE.,2194, FASN,"Golgi apparatus, cytoplasm, cytosol, glycogen granule, melanosome","3-hydroxyacyl-[acyl-carrier-protein] dehydratase activity, 3-hydroxypalmitoyl-[acyl-carrier-protein] dehydratase activity, 3-oxoacyl-[acyl-carrier-protein] reductase activity, 3-oxoacyl-[acyl-carrier-protein] synthase activity, [acyl-carrier-protein] S-acetyltransferase activity, [acyl-carrier-protein] S-malonyltransferase activity, acyl carrier activity, cofactor binding, enoyl-[acyl-carrier-protein] reductase (NADPH, B-specific) activity, hydrolase activity, acting on ester bonds, lyase activity, oleoyl-[acyl-carrier-protein] hydrolase activity, oxidoreductase activity, phosphopantetheine binding, protein binding, transferase activity, zinc ion binding","fatty acid biosynthetic process, fatty acid metabolic process, oxidation reduction",FATTY ACID SYNTHASE.,3,15,,28,,,,
IPI00397098,UBIQUITIN-LIKE PROTEIN FUBI AND RIBOSOMAL PROTEIN S30 PRECURSOR.,2197, FAU,"cellular_component, cytosol, cytosolic small ribosomal subunit, intracellular, ribosome, small ribosomal subunit","RNA binding, molecular_function, structural constituent of ribosome, structural constituent of ribosome","biological_process, translation, translation, translational elongation",40S RIBOSOMAL PROTEIN S30.,,,,3,,,,
IPI00019770,UBIQUITIN-LIKE PROTEIN FUBI AND RIBOSOMAL PROTEIN S30 PRECURSOR.,2197, FAU,"cellular_component, cytosol, cytosolic small ribosomal subunit, intracellular, ribosome, small ribosomal subunit","RNA binding, molecular_function, structural constituent of ribosome, structural constituent of ribosome","biological_process, translation, translation, translational elongation",UBIQUITIN-LIKE PROTEIN FUBI AND RIBOSOMAL PROTEIN S30 PRECURSOR.,,,,3,,,,
IPI00221354,ISOFORM SHORT OF RNA-BINDING PROTEIN FUS.,2521, FUS,"intracellular, nucleolus, nucleus","DNA binding, RNA binding, metal ion binding, protein binding, zinc ion binding","RNA splicing, cell death",ISOFORM SHORT OF RNA-BINDING PROTEIN FUS.,,6,,,,,,
IPI00219018,GLYCERALDEHYDE-3-PHOSPHATE DEHYDROGENASE.,2597, GAPDH,"cytoplasm, membrane, perinuclear region of cytoplasm","NAD or NADH binding, glyceraldehyde-3-phosphate dehydrogenase (phosphorylating) activity, oxidoreductase activity, protein binding","glucose metabolic process, glycolysis, oxidation reduction",GLYCERALDEHYDE-3-PHOSPHATE DEHYDROGENASE.,18,26,12,16,,,,14
IPI00788737,39 KDA PROTEIN.,2597, GAPDH,"cytoplasm, membrane, perinuclear region of cytoplasm","NAD or NADH binding, glyceraldehyde-3-phosphate dehydrogenase (phosphorylating) activity, oxidoreductase activity, protein binding","glucose metabolic process, glycolysis, oxidation reduction",39 KDA PROTEIN.,,,,,,,,8
IPI00795257,32 KDA PROTEIN.,2597, GAPDH,"cytoplasm, membrane, perinuclear region of cytoplasm","NAD or NADH binding, glyceraldehyde-3-phosphate dehydrogenase (phosphorylating) activity, oxidoreductase activity, protein binding","glucose metabolic process, glycolysis, oxidation reduction",32 KDA PROTEIN.,,,,,,,,3
IPI00793922,9 KDA PROTEIN.,2597, GAPDH,"cytoplasm, membrane, perinuclear region of cytoplasm","NAD or NADH binding, glyceraldehyde-3-phosphate dehydrogenase (phosphorylating) activity, oxidoreductase activity, protein binding","glucose metabolic process, glycolysis, oxidation reduction",9 KDA PROTEIN.,,,,,,,,2
IPI00441344,ISOFORM 1 OF BETA-GALACTOSIDASE.,2720, GLB1,"cytoplasm, lysosome, perinuclear region of cytoplasm","beta-galactosidase activity, cation binding, hydrolase activity, hydrolyzing O-glycosyl compounds, protein binding","carbohydrate metabolic process, metabolic process",ISOFORM 1 OF BETA-GALACTOSIDASE.,,2,,,,,,
IPI00641950,"CDNA FLJ52787, HIGHLY SIMILAR TO GUANINE NUCLEOTIDE-BINDING PROTEIN SUBUNITBETA 2-LIKE 1.",10399, GNB2L1,"cytoplasm, neuronal cell body, plasma membrane","protein binding, protein phosphatase binding, receptor binding",,38 KDA PROTEIN.,9,8,,8,,,,
IPI00848226,GUANINE NUCLEOTIDE-BINDING PROTEIN SUBUNIT BETA-2-LIKE 1.,10399, GNB2L1,"cytoplasm, neuronal cell body, plasma membrane","protein binding, protein phosphatase binding, receptor binding",,GUANINE NUCLEOTIDE-BINDING PROTEIN SUBUNIT BETA-2-LIKE 1.,,,,,,,,6
IPI00410714,HEMOGLOBIN SUBUNIT ALPHA.,3039, HBA1,,,,HEMOGLOBIN SUBUNIT ALPHA.,,,,,,6,,
IPI00787323,"SIMILAR TO KERATIN, TYPE II CYTOSKELETAL 8.",728638, hCG_1988300,,,,"SIMILAR TO KERATIN, TYPE II CYTOSKELETAL 8.",4,5,,,,,,
IPI00022479,PUTATIVE UNCHARACTERIZED PROTEIN HERC1.,8925, HERC1,"Golgi apparatus, cytoplasm, cytosol, intracellular, membrane","ARF guanyl-nucleotide exchange factor activity, acid-amino acid ligase activity, ligase activity","protein modification process, transport",PROBABLE E3 UBIQUITIN-PROTEIN LIGASE HERC1.,,2,,,,,,
IPI00217468,HISTONE H1.5.,3009, HIST1H1B,"chromosome, nucleosome, nucleus","DNA binding, protein binding","muscle organ development, nucleosome assembly",HISTONE H1.5.,8,6,,,,,,
IPI00217465,HISTONE H1.2.,3006, HIST1H1C,"chromosome, nucleosome, nucleus","DNA binding, protein binding","nucleosome assembly, nucleosome positioning",HISTONE H1.2.,9,12,,,,,,
IPI00453473,HISTONE H4.,8359, HIST1H4A,,,,HISTONE H4.,7,13,,,,,,
IPI00003935,HISTONE H2B TYPE 2-E.,8349, HIST2H2BE,"chromosome, nucleosome, nucleus","DNA binding, protein binding","defense response to bacterium, nucleosome assembly",HISTONE H2B TYPE 2-E.,3,4,,,,,,
IPI00011913,HETEROGENEOUS NUCLEAR RIBONUCLEOPROTEIN A0.,10949, HNRNPA0,"heterogeneous nuclear ribonucleoprotein complex, nucleus","RNA binding, nucleotide binding","RNA splicing, mRNA processing",HETEROGENEOUS NUCLEAR RIBONUCLEOPROTEIN A0.,5,,,,,,,
IPI00215965,ISOFORM A1-B OF HETEROGENEOUS NUCLEAR RIBONUCLEOPROTEIN A1.,3178, HNRNPA1,"cytoplasm, heterogeneous nuclear ribonucleoprotein complex, nucleolus, nucleoplasm, nucleus, ribonucleoprotein complex, spliceosomal complex","RNA binding, nucleotide binding, protein binding, single-stranded DNA binding, single-stranded RNA binding","RNA export from nucleus, RNA splicing, interspecies interaction between organisms, mRNA processing, mRNA transport, nuclear export, nuclear import, nuclear mRNA splicing, via spliceosome, transport",ISOFORM A1-B OF HETEROGENEOUS NUCLEAR RIBONUCLEOPROTEIN A1.,6,,,5,,2,,
IPI00465365,ISOFORM A1-A OF HETEROGENEOUS NUCLEAR RIBONUCLEOPROTEIN A1.,3178, HNRNPA1,"cytoplasm, heterogeneous nuclear ribonucleoprotein complex, nucleolus, nucleoplasm, nucleus, ribonucleoprotein complex, spliceosomal complex","RNA binding, nucleotide binding, protein binding, single-stranded DNA binding, single-stranded RNA binding","RNA export from nucleus, RNA splicing, interspecies interaction between organisms, mRNA processing, mRNA transport, nuclear export, nuclear import, nuclear mRNA splicing, via spliceosome, transport",ISOFORM A1-A OF HETEROGENEOUS NUCLEAR RIBONUCLEOPROTEIN A1.,4,,,4,,,,
IPI00396378,ISOFORM B1 OF HETEROGENEOUS NUCLEAR RIBONUCLEOPROTEINS A2/B1.,3181, HNRNPA2B1,"cytoplasm, heterogeneous nuclear ribonucleoprotein complex, nucleolus, nucleoplasm, nucleus, ribonucleoprotein complex, spliceosomal complex","RNA binding, nucleotide binding, protein binding, single-stranded telomeric DNA binding","RNA splicing, RNA transport, mRNA processing, nuclear mRNA splicing, via spliceosome",ISOFORM B1 OF HETEROGENEOUS NUCLEAR RIBONUCLEOPROTEINS A2/B1.,7,,,4,,5,,
IPI00455134,ISOFORM 2 OF HETEROGENEOUS NUCLEAR RIBONUCLEOPROTEIN A3.,220988, HNRNPA3,"cytoplasm, nucleolus, nucleus, ribonucleoprotein complex, spliceosomal complex","RNA binding, nucleotide binding, protein binding","RNA splicing, mRNA processing",ISOFORM 2 OF HETEROGENEOUS NUCLEAR RIBONUCLEOPROTEIN A3.,5,6,,4,,,,
IPI00419373,ISOFORM 1 OF HETEROGENEOUS NUCLEAR RIBONUCLEOPROTEIN A3.,220988, HNRNPA3,"cytoplasm, nucleolus, nucleus, ribonucleoprotein complex, spliceosomal complex","RNA binding, nucleotide binding, protein binding","RNA splicing, mRNA processing",ISOFORM 1 OF HETEROGENEOUS NUCLEAR RIBONUCLEOPROTEIN A3.,5,,,,,,,
IPI00742926,PUTATIVE UNCHARACTERIZED PROTEIN HNRNPAB.,3182, HNRNPAB,"cytoplasm, nucleus, ribonucleoprotein complex","DNA replication origin binding, RNA binding, mRNA binding, nucleotide binding, protein binding, sequence-specific DNA binding, transcription factor activity","epithelial to mesenchymal transition, negative regulation of transcription, DNA-dependent, positive regulation of gene-specific transcription",PUTATIVE UNCHARACTERIZED PROTEIN HNRNPAB.,,,6,2,,,,
IPI00329355,ISOFORM 1 OF HETEROGENEOUS NUCLEAR RIBONUCLEOPROTEIN A/B.,3182, HNRNPAB,"cytoplasm, nucleus, ribonucleoprotein complex","DNA replication origin binding, RNA binding, mRNA binding, nucleotide binding, protein binding, sequence-specific DNA binding, transcription factor activity","epithelial to mesenchymal transition, negative regulation of transcription, DNA-dependent, positive regulation of gene-specific transcription",ISOFORM 1 OF HETEROGENEOUS NUCLEAR RIBONUCLEOPROTEIN A/B.,,,,,,4,,
IPI00106509,ISOFORM 4 OF HETEROGENEOUS NUCLEAR RIBONUCLEOPROTEIN A/B.,3182, HNRNPAB,"cytoplasm, nucleus, ribonucleoprotein complex","DNA replication origin binding, RNA binding, mRNA binding, nucleotide binding, protein binding, sequence-specific DNA binding, transcription factor activity","epithelial to mesenchymal transition, negative regulation of transcription, DNA-dependent, positive regulation of gene-specific transcription",ISOFORM 4 OF HETEROGENEOUS NUCLEAR RIBONUCLEOPROTEIN A/B.,,,,,,4,,
IPI00759596,ISOFORM 4 OF HETEROGENEOUS NUCLEAR RIBONUCLEOPROTEINS C1/C2.,3183, HNRNPC,"pronucleus, spliceosomal complex","RNA binding, identical protein binding, mRNA binding, nucleotide binding, protein binding","RNA splicing, nuclear mRNA splicing, via spliceosome",ISOFORM 4 OF HETEROGENEOUS NUCLEAR RIBONUCLEOPROTEINS C1/C2.,8,2,2,6,,5,,
IPI00477313,ISOFORM C2 OF HETEROGENEOUS NUCLEAR RIBONUCLEOPROTEINS C1/C2.,3183, HNRNPC,"pronucleus, spliceosomal complex","RNA binding, identical protein binding, mRNA binding, nucleotide binding, protein binding","RNA splicing, nuclear mRNA splicing, via spliceosome",ISOFORM C2 OF HETEROGENEOUS NUCLEAR RIBONUCLEOPROTEINS C1/C2.,5,2,,,,,,
IPI00216592,ISOFORM C1 OF HETEROGENEOUS NUCLEAR RIBONUCLEOPROTEINS C1/C2.,3183, HNRNPC,"pronucleus, spliceosomal complex","RNA binding, identical protein binding, mRNA binding, nucleotide binding, protein binding","RNA splicing, nuclear mRNA splicing, via spliceosome",ISOFORM C1 OF HETEROGENEOUS NUCLEAR RIBONUCLEOPROTEINS C1/C2.,2,,,,,3,,
IPI00027569,HETEROGENEOUS NUCLEAR RIBONUCLEOPROTEIN C-LIKE 1.,343069, HNRNPCL1,"nucleus, ribonucleoprotein complex","RNA binding, nucleotide binding",,HETEROGENEOUS NUCLEAR RIBONUCLEOPROTEIN C-LIKE 1.,4,2,,,,6,,
IPI00220683,ISOFORM 2 OF HETEROGENEOUS NUCLEAR RIBONUCLEOPROTEIN D0.,3184, HNRNPD,"chromosome, cytoplasm, cytosol, heterogeneous nuclear ribonucleoprotein complex, nucleus, nucleus, ribonucleoprotein complex","DNA binding, RNA binding, RNA binding, nucleotide binding, protein binding, telomeric DNA binding, transcription activator activity","RNA catabolic process, RNA processing, RNA splicing, mRNA stabilization, regulation of transcription, DNA-dependent",ISOFORM 2 OF HETEROGENEOUS NUCLEAR RIBONUCLEOPROTEIN D0.,3,2,,4,,3,,
IPI00477150,ISOFORM 4 OF HETEROGENEOUS NUCLEAR RIBONUCLEOPROTEIN D0.,3184, HNRNPD,"chromosome, cytoplasm, cytosol, heterogeneous nuclear ribonucleoprotein complex, nucleus, nucleus, ribonucleoprotein complex","DNA binding, RNA binding, RNA binding, nucleotide binding, protein binding, telomeric DNA binding, transcription activator activity","RNA catabolic process, RNA processing, RNA splicing, mRNA stabilization, regulation of transcription, DNA-dependent",ISOFORM 4 OF HETEROGENEOUS NUCLEAR RIBONUCLEOPROTEIN D0.,4,,,4,,5,,
IPI00003881,HETEROGENEOUS NUCLEAR RIBONUCLEOPROTEIN F.,3185, HNRNPF,"cytoplasm, heterogeneous nuclear ribonucleoprotein complex, nucleolus, nucleoplasm, nucleus, spliceosomal complex","RNA binding, TATA-binding protein binding, nucleotide binding, protein binding","RNA processing, RNA splicing, mRNA processing, regulation of RNA splicing",HETEROGENEOUS NUCLEAR RIBONUCLEOPROTEIN F.,6,10,,10,,,,10
IPI00479191,51 KDA PROTEIN.,3187, HNRNPH1,"cytoplasm, cytoskeleton, heterogeneous nuclear ribonucleoprotein complex, nucleolus, nucleoplasm, nucleus, spliceosomal complex","RNA binding, nucleotide binding, poly(U) RNA binding, protein binding, protein binding","RNA processing, RNA splicing, mRNA processing, regulation of RNA splicing",51 KDA PROTEIN.,12,9,,9,,2,,
IPI00013881,HETEROGENEOUS NUCLEAR RIBONUCLEOPROTEIN H.,3187, HNRNPH1,"cytoplasm, cytoskeleton, heterogeneous nuclear ribonucleoprotein complex, nucleolus, nucleoplasm, nucleus, spliceosomal complex","RNA binding, nucleotide binding, poly(U) RNA binding, protein binding, protein binding","RNA processing, RNA splicing, mRNA processing, regulation of RNA splicing",HETEROGENEOUS NUCLEAR RIBONUCLEOPROTEIN H.,2,6,,4,,4,,
IPI00013877,ISOFORM 1 OF HETEROGENEOUS NUCLEAR RIBONUCLEOPROTEIN H3.,3189, HNRNPH3,"heterogeneous nuclear ribonucleoprotein complex, nucleus","RNA binding, nucleotide binding, protein binding","RNA processing, RNA splicing, nuclear mRNA splicing, via spliceosome",ISOFORM 1 OF HETEROGENEOUS NUCLEAR RIBONUCLEOPROTEIN H3.,,,,3,,,,
IPI00216049,ISOFORM 1 OF HETEROGENEOUS NUCLEAR RIBONUCLEOPROTEIN K.,3190, HNRNPK,"cytoplasm, heterogeneous nuclear ribonucleoprotein complex, nucleolus, nucleoplasm, nucleus, spliceosomal complex","DNA binding, RNA binding, protein binding","RNA processing, RNA splicing, interspecies interaction between organisms, mRNA processing, signal transduction",ISOFORM 1 OF HETEROGENEOUS NUCLEAR RIBONUCLEOPROTEIN K.,6,7,,11,,,,
IPI00216746,ISOFORM 2 OF HETEROGENEOUS NUCLEAR RIBONUCLEOPROTEIN K.,3190, HNRNPK,"cytoplasm, heterogeneous nuclear ribonucleoprotein complex, nucleolus, nucleoplasm, nucleus, spliceosomal complex","DNA binding, RNA binding, protein binding","RNA processing, RNA splicing, interspecies interaction between organisms, mRNA processing, signal transduction",ISOFORM 2 OF HETEROGENEOUS NUCLEAR RIBONUCLEOPROTEIN K.,8,7,,4,,,,
IPI00514561,HETEROGENEOUS NUCLEAR RIBONUCLEOPROTEIN K.,3190, HNRNPK,"cytoplasm, heterogeneous nuclear ribonucleoprotein complex, nucleolus, nucleoplasm, nucleus, spliceosomal complex","DNA binding, RNA binding, protein binding","RNA processing, RNA splicing, interspecies interaction between organisms, mRNA processing, signal transduction",HETEROGENEOUS NUCLEAR RIBONUCLEOPROTEIN K.,5,5,,5,,,,2
IPI00465225,HETEROGENEOUS NUCLEAR RIBONUCLEOPROTEIN L ISOFORM B.,3191, HNRNPL,"cytoplasm, heterogeneous nuclear ribonucleoprotein complex, nucleoplasm, pronucleus, ribonucleoprotein complex","RNA binding, nucleotide binding, protein binding","RNA processing, RNA splicing, mRNA processing",HETEROGENEOUS NUCLEAR RIBONUCLEOPROTEIN L ISOFORM B.,10,3,,3,,,,
IPI00027834,HETEROGENEOUS NUCLEAR RIBONUCLEOPROTEIN L.,3191, HNRNPL,"cytoplasm, heterogeneous nuclear ribonucleoprotein complex, nucleoplasm, pronucleus, ribonucleoprotein complex","RNA binding, nucleotide binding, protein binding","RNA processing, RNA splicing, mRNA processing",HETEROGENEOUS NUCLEAR RIBONUCLEOPROTEIN L.,,2,,,,2,,
IPI00383296,ISOFORM 2 OF HETEROGENEOUS NUCLEAR RIBONUCLEOPROTEIN M.,4670, HNRNPM,"integral to plasma membrane, nuclear matrix, nucleolus, nucleoplasm, nucleus, paraspeckles, spliceosomal complex","RNA binding, nucleotide binding, protein binding, protein domain specific binding","RNA splicing, alternative nuclear mRNA splicing, via spliceosome, nuclear mRNA splicing, via spliceosome",ISOFORM 2 OF HETEROGENEOUS NUCLEAR RIBONUCLEOPROTEIN M.,5,8,,6,,10,,
IPI00171903,ISOFORM 1 OF HETEROGENEOUS NUCLEAR RIBONUCLEOPROTEIN M.,4670, HNRNPM,"integral to plasma membrane, nuclear matrix, nucleolus, nucleoplasm, nucleus, paraspeckles, spliceosomal complex","RNA binding, nucleotide binding, protein binding, protein domain specific binding","RNA splicing, alternative nuclear mRNA splicing, via spliceosome, nuclear mRNA splicing, via spliceosome",ISOFORM 1 OF HETEROGENEOUS NUCLEAR RIBONUCLEOPROTEIN M.,,3,,5,,6,,
IPI00012074,ISOFORM 1 OF HETEROGENEOUS NUCLEAR RIBONUCLEOPROTEIN R.,10236, HNRNPR,"cytoplasm, heterogeneous nuclear ribonucleoprotein complex, nucleoplasm, nucleus, ribonucleoprotein complex, spliceosomal complex","RNA binding, nucleotide binding, protein binding","RNA splicing, mRNA processing",HETEROGENEOUS NUCLEAR RIBONUCLEOPROTEIN R.,4,5,,,,,,
IPI00784093,ISOFORM 1 OF HETEROGENEOUS NUCLEAR RIBONUCLEOPROTEIN R.,10236, HNRNPR,"cytoplasm, heterogeneous nuclear ribonucleoprotein complex, nucleoplasm, nucleus, ribonucleoprotein complex, spliceosomal complex","RNA binding, nucleotide binding, protein binding","RNA splicing, mRNA processing",HETEROGENEOUS NUCLEAR RIBONUCLEOPROTEIN R.,11,3,,,,,,
IPI00644055,ISOFORM 2 OF HETEROGENEOUS NUCLEAR RIBONUCLEOPROTEIN R.,10236, HNRNPR,"cytoplasm, heterogeneous nuclear ribonucleoprotein complex, nucleoplasm, nucleus, ribonucleoprotein complex, spliceosomal complex","RNA binding, nucleotide binding, protein binding","RNA splicing, mRNA processing",HETEROGENEOUS NUCLEAR RIBONUCLEOPROTEIN R ISOFORM 1.,3,,,6,,,,
IPI00479217,ISOFORM SHORT OF HETEROGENEOUS NUCLEAR RIBONUCLEOPROTEIN U.,3192, HNRNPU,"CRD-mediated mRNA stability complex, cell surface, cytoplasm, heterogeneous nuclear ribonucleoprotein complex, nucleus, ribonucleoprotein complex, spliceosomal complex","ATP binding, DNA binding, RNA binding, nucleotide binding, protein binding","CRD-mediated mRNA stabilization, RNA processing, RNA splicing, mRNA processing",ISOFORM SHORT OF HETEROGENEOUS NUCLEAR RIBONUCLEOPROTEIN U.,18,15,8,13,,7,,4
IPI00386491,ISOFORM SHORT OF HETEROGENEOUS NUCLEAR RIBONUCLEOPROTEIN U.,3192, HNRNPU,"CRD-mediated mRNA stability complex, cell surface, cytoplasm, heterogeneous nuclear ribonucleoprotein complex, nucleus, ribonucleoprotein complex, spliceosomal complex","ATP binding, DNA binding, RNA binding, nucleotide binding, protein binding","CRD-mediated mRNA stabilization, RNA processing, RNA splicing, mRNA processing",ISOFORM SHORT OF HETEROGENEOUS NUCLEAR RIBONUCLEOPROTEIN U.,13,14,13,9,,13,,
IPI00883857,ISOFORM LONG OF HETEROGENEOUS NUCLEAR RIBONUCLEOPROTEIN U.,3192, HNRNPU,"CRD-mediated mRNA stability complex, cell surface, cytoplasm, heterogeneous nuclear ribonucleoprotein complex, nucleus, ribonucleoprotein complex, spliceosomal complex","ATP binding, DNA binding, RNA binding, nucleotide binding, protein binding","CRD-mediated mRNA stabilization, RNA processing, RNA splicing, mRNA processing",ISOFORM LONG OF HETEROGENEOUS NUCLEAR RIBONUCLEOPROTEIN U.,,,,,,,,8
IPI00456887,HETEROGENEOUS NUCLEAR RIBONUCLEOPROTEIN U-LIKE PROTEIN 2.,221092, HNRNPUL2,nucleus,"ATP binding, nucleic acid binding, protein binding","biological_process, cell killing",HETEROGENEOUS NUCLEAR RIBONUCLEOPROTEIN U-LIKE PROTEIN 2.,8,6,,4,,,,
IPI00011274,ISOFORM 1 OF HETEROGENEOUS NUCLEAR RIBONUCLEOPROTEIN D-LIKE.,9987, HNRPDL,"cytoplasm, heterogeneous nuclear ribonucleoprotein complex, nucleus","DNA binding, RNA binding, double-stranded DNA binding, nucleotide binding, poly(A) RNA binding, protein binding, single-stranded DNA binding","RNA processing, regulation of transcription",ISOFORM 1 OF HETEROGENEOUS NUCLEAR RIBONUCLEOPROTEIN D-LIKE.,11,,,5,,11,,
IPI00294863,HOMEOBOX PROTEIN HOX-B13.,10481, HOXB13,"nucleus, transcription factor complex","protein binding, sequence-specific DNA binding, transcription factor activity","branching morphogenesis of a tube, epidermis development, epithelial cell development, morphogenesis of an epithelium, multicellular organismal development, prostate gland development, regulation of growth, regulation of transcription, DNA-dependent, response to wounding",HOMEOBOX PROTEIN HOX-B13.,,6,,,,,,
IPI00784295,ISOFORM 1 OF HEAT SHOCK PROTEIN HSP 90-ALPHA.,3320, HSP90AA1,"cytoplasm, cytosol, cytosol, melanosome","ATP binding, TPR domain binding, TPR domain binding, nitric-oxide synthase regulator activity, nucleotide binding, protein binding, protein homodimerization activity, unfolded protein binding","cellular chaperone-mediated protein complex assembly, mitochondrial outer membrane translocase complex assembly, mitochondrial transport, positive regulation of nitric oxide biosynthetic process, protein refolding, response to unfolded protein, signal transduction",ISOFORM 1 OF HEAT SHOCK PROTEIN HSP 90-ALPHA.,4,2,3,,,,,
IPI00382470,ISOFORM 2 OF HEAT SHOCK PROTEIN HSP 90-ALPHA.,3320, HSP90AA1,"cytoplasm, cytosol, cytosol, melanosome","ATP binding, TPR domain binding, TPR domain binding, nitric-oxide synthase regulator activity, nucleotide binding, protein binding, protein homodimerization activity, unfolded protein binding","cellular chaperone-mediated protein complex assembly, mitochondrial outer membrane translocase complex assembly, mitochondrial transport, positive regulation of nitric oxide biosynthetic process, protein refolding, response to unfolded protein, signal transduction","HEAT SHOCK 90KDA PROTEIN 1, ALPHA ISOFORM 1.",,,,5,,,,
IPI00604607,HSP89-ALPHA-DELTA-N.,3320, HSP90AA1,"cytoplasm, cytosol, cytosol, melanosome","ATP binding, TPR domain binding, TPR domain binding, nitric-oxide synthase regulator activity, nucleotide binding, protein binding, protein homodimerization activity, unfolded protein binding","cellular chaperone-mediated protein complex assembly, mitochondrial outer membrane translocase complex assembly, mitochondrial transport, positive regulation of nitric oxide biosynthetic process, protein refolding, response to unfolded protein, signal transduction",HSP89-ALPHA-DELTA-N.,,,,4,,,,
IPI00027230,ENDOPLASMIN.,7184, HSP90B1,"cytosol, endoplasmic reticulum, endoplasmic reticulum, endoplasmic reticulum lumen, endoplasmic reticulum membrane, melanosome, microsome, perinuclear region of cytoplasm","ATP binding, RNA binding, calcium ion binding, low-density lipoprotein receptor binding, nucleotide binding, protein binding, unfolded protein binding, virion binding","ER-associated protein catabolic process, anti-apoptosis, anti-apoptosis, protein folding, protein transport, response to hypoxia, sequestering of calcium ion",ENDOPLASMIN.,2,,,,,,,
IPI00514377,HEAT SHOCK 70 KDA PROTEIN 1A/1B.,3303, HSPA1A,,,,HEAT SHOCK 70 KDA PROTEIN 1.,14,13,3,13,5,3,,
IPI00304925,HEAT SHOCK 70 KDA PROTEIN 1A/1B.,3303, HSPA1A,,,,HEAT SHOCK 70 KDA PROTEIN 1.,12,10,3,5,,3,,
IPI00301277,"CDNA FLJ56386, HIGHLY SIMILAR TO HEAT SHOCK 70 KDA PROTEIN 1L.",3305, HSPA1L,cytoplasmic part,"ATP binding, nucleotide binding, protein binding","DNA repair, response to heat, response to unfolded protein, telomere maintenance","CDNA FLJ56386, HIGHLY SIMILAR TO HEAT SHOCK 70 KDA PROTEIN 1L.",3,4,,5,,,,
IPI00003362,HSPA5 PROTEIN.,3309, HSPA5,"ER-Golgi intermediate compartment, caspase complex, cell surface, endoplasmic reticulum, endoplasmic reticulum, endoplasmic reticulum lumen, integral to endoplasmic reticulum membrane, melanosome, nucleus, perinuclear region of cytoplasm","ATP binding, calcium ion binding, caspase inhibitor activity, chaperone binding, nucleotide binding, protein binding, protein binding, bridging, ribosome binding, unfolded protein binding","ER overload response, ER-associated protein catabolic process, anti-apoptosis, anti-apoptosis, cellular response to glucose starvation, endoplasmic reticulum unfolded protein response, negative regulation of apoptosis, negative regulation of caspase activity, regulation of protein folding in endoplasmic reticulum",HSPA5 PROTEIN.,,8,,,,,,
IPI00339269,HEAT SHOCK 70 KDA PROTEIN 6.,3310, HSPA6,,"ATP binding, nucleotide binding",response to unfolded protein,HEAT SHOCK 70 KDA PROTEIN 6.,,2,,,,,,
IPI00003865,ISOFORM 1 OF HEAT SHOCK COGNATE 71 KDA PROTEIN.,3312, HSPA8,"cell surface, cytoplasm, cytosol, intracellular, melanosome, ribonucleoprotein complex","ATP binding, ATPase activity, coupled, nucleotide binding, protein binding, unfolded protein binding","cellular membrane organization, chaperone mediated protein folding requiring cofactor, interspecies interaction between organisms, post-Golgi vesicle-mediated transport, protein folding, regulation of cell cycle, response to unfolded protein",ISOFORM 1 OF HEAT SHOCK COGNATE 71 KDA PROTEIN.,17,26,,33,,9,,
IPI00007765,"STRESS-70 PROTEIN, MITOCHONDRIAL.",3313, HSPA9,"cell surface, cytoplasm, mitochondrial nucleoid, mitochondrion, mitochondrion","ATP binding, nucleotide binding, protein binding, unfolded protein binding","anti-apoptosis, protein export from nucleus, protein folding","STRESS-70 PROTEIN, MITOCHONDRIAL.",,,,4,,,,9
IPI00922694,"CDNA FLJ51903, HIGHLY SIMILAR TO STRESS-70 PROTEIN, MITOCHONDRIAL.",3313, HSPA9,"cell surface, cytoplasm, mitochondrial nucleoid, mitochondrion, mitochondrion","ATP binding, nucleotide binding, protein binding, unfolded protein binding","anti-apoptosis, protein export from nucleus, protein folding","CDNA FLJ51903, HIGHLY SIMILAR TO STRESS-70 PROTEIN, MITOCHONDRIAL.",,,,,,,,5
IPI00472102,"60 KDA HEAT SHOCK PROTEIN, MITOCHONDRIAL.",3329, HSPD1,"cell surface, coated pit, coated vesicle, cyclin-dependent protein kinase activating kinase holoenzyme complex, cytoplasm, cytosol, early endosome, extracellular space, lipopolysaccharide receptor complex, mitochondrial inner membrane, mitochondrial matrix, mitochondrion, plasma membrane part, secretory granule","ATP binding, ATPase activity, DNA replication origin binding, cell surface binding, chaperone binding, lipopolysaccharide binding, nucleotide binding, p53 binding, protein binding, single-stranded DNA binding, unfolded protein binding, unfolded protein binding","&apos;de novo&apos; protein folding, B cell activation, B cell cytokine production, B cell proliferation, MyD88-dependent toll-like receptor signaling pathway, T cell activation, activation of caspase activity, cell death, chaperone-mediated protein complex assembly, interspecies interaction between organisms, isotype switching to IgG isotypes, negative regulation of apoptosis, positive regulation of T cell activation, positive regulation of T cell activation, positive regulation of T cell mediated immune response to tumor cell, positive regulation of apoptosis, positive regulation of interferon-alpha production, positive regulation of interferon-gamma production, positive regulation of interferon-gamma production, positive regulation of interleukin-10 production, positive regulation of interleukin-12 production, positive regulation of interleukin-6 production, positive regulation of macrophage activation, protein maturation, protein refolding, protein stabilization, protein stabilization, response to unfolded protein","60 KDA HEAT SHOCK PROTEIN, MITOCHONDRIAL.",4,2,,,,,,
IPI00784154,"60 KDA HEAT SHOCK PROTEIN, MITOCHONDRIAL.",3329, HSPD1,"cell surface, coated pit, coated vesicle, cyclin-dependent protein kinase activating kinase holoenzyme complex, cytoplasm, cytosol, early endosome, extracellular space, lipopolysaccharide receptor complex, mitochondrial inner membrane, mitochondrial matrix, mitochondrion, plasma membrane part, secretory granule","ATP binding, ATPase activity, DNA replication origin binding, cell surface binding, chaperone binding, lipopolysaccharide binding, nucleotide binding, p53 binding, protein binding, single-stranded DNA binding, unfolded protein binding, unfolded protein binding","&apos;de novo&apos; protein folding, B cell activation, B cell cytokine production, B cell proliferation, MyD88-dependent toll-like receptor signaling pathway, T cell activation, activation of caspase activity, cell death, chaperone-mediated protein complex assembly, interspecies interaction between organisms, isotype switching to IgG isotypes, negative regulation of apoptosis, positive regulation of T cell activation, positive regulation of T cell activation, positive regulation of T cell mediated immune response to tumor cell, positive regulation of apoptosis, positive regulation of interferon-alpha production, positive regulation of interferon-gamma production, positive regulation of interferon-gamma production, positive regulation of interleukin-10 production, positive regulation of interleukin-12 production, positive regulation of interleukin-6 production, positive regulation of macrophage activation, protein maturation, protein refolding, protein stabilization, protein stabilization, response to unfolded protein","60 KDA HEAT SHOCK PROTEIN, MITOCHONDRIAL.",3,,,,,,,10
IPI00917575,"CDNA FLJ51046, HIGHLY SIMILAR TO 60 KDA HEAT SHOCK PROTEIN, MITOCHONDRIAL.",3329, HSPD1,"cell surface, coated pit, coated vesicle, cyclin-dependent protein kinase activating kinase holoenzyme complex, cytoplasm, cytosol, early endosome, extracellular space, lipopolysaccharide receptor complex, mitochondrial inner membrane, mitochondrial matrix, mitochondrion, plasma membrane part, secretory granule","ATP binding, ATPase activity, DNA replication origin binding, cell surface binding, chaperone binding, lipopolysaccharide binding, nucleotide binding, p53 binding, protein binding, single-stranded DNA binding, unfolded protein binding, unfolded protein binding","&apos;de novo&apos; protein folding, B cell activation, B cell cytokine production, B cell proliferation, MyD88-dependent toll-like receptor signaling pathway, T cell activation, activation of caspase activity, cell death, chaperone-mediated protein complex assembly, interspecies interaction between organisms, isotype switching to IgG isotypes, negative regulation of apoptosis, positive regulation of T cell activation, positive regulation of T cell activation, positive regulation of T cell mediated immune response to tumor cell, positive regulation of apoptosis, positive regulation of interferon-alpha production, positive regulation of interferon-gamma production, positive regulation of interferon-gamma production, positive regulation of interleukin-10 production, positive regulation of interleukin-12 production, positive regulation of interleukin-6 production, positive regulation of macrophage activation, protein maturation, protein refolding, protein stabilization, protein stabilization, response to unfolded protein","CDNA FLJ51046, HIGHLY SIMILAR TO 60 KDA HEAT SHOCK PROTEIN, MITOCHONDRIAL.",,,,,,,,2
IPI00005198,INTERLEUKIN ENHANCER-BINDING FACTOR 2.,3608, ILF2,"cytoplasm, nucleolus, nucleus, ribonucleoprotein complex","ATP binding, DNA binding, RNA polymerase II transcription factor activity, double-stranded RNA binding, protein binding, protein binding, transcription regulator activity, transferase activity","immune response, positive regulation of transcription, DNA-dependent, regulation of transcription",INTERLEUKIN ENHANCER-BINDING FACTOR 2.,22,20,,14,,6,,
IPI00641665,12 KDA PROTEIN.,3608, ILF2,"cytoplasm, nucleolus, nucleus, ribonucleoprotein complex","ATP binding, DNA binding, RNA polymerase II transcription factor activity, double-stranded RNA binding, protein binding, protein binding, transcription regulator activity, transferase activity","immune response, positive regulation of transcription, DNA-dependent, regulation of transcription",12 KDA PROTEIN.,5,8,,11,,3,,
IPI00556173,ISOFORM 6 OF INTERLEUKIN ENHANCER-BINDING FACTOR 3.,3609, ILF3,"cytoplasm, intracellular, mitochondrion, nucleolus, nucleus, nucleus, ribonucleoprotein complex","DNA binding, RNA binding, double-stranded RNA binding, protein binding, transcription activator activity, transcription repressor activity","M phase, negative regulation of transcription, DNA-dependent, positive regulation of transcription, DNA-dependent, regulation of transcription",ISOFORM 6 OF INTERLEUKIN ENHANCER-BINDING FACTOR 3.,14,9,3,7,,5,,
IPI00219330,ISOFORM 5 OF INTERLEUKIN ENHANCER-BINDING FACTOR 3.,3609, ILF3,"cytoplasm, intracellular, mitochondrion, nucleolus, nucleus, nucleus, ribonucleoprotein complex","DNA binding, RNA binding, double-stranded RNA binding, protein binding, transcription activator activity, transcription repressor activity","M phase, negative regulation of transcription, DNA-dependent, positive regulation of transcription, DNA-dependent, regulation of transcription",ISOFORM 5 OF INTERLEUKIN ENHANCER-BINDING FACTOR 3.,7,5,4,4,,3,,
IPI00064771,ATP-SENSITIVE INWARD RECTIFIER POTASSIUM CHANNEL 15.,3772, KCNJ15,"cytoplasm, focal adhesion, integral to plasma membrane, plasma membrane","inward rectifier potassium channel activity, potassium channel activity, protein binding, voltage-gated ion channel activity","ion transport, potassium ion transport",ATP-SENSITIVE INWARD RECTIFIER POTASSIUM CHANNEL 15.,,2,,,,,,
IPI00398012,ISOFORM 2 OF UNCHARACTERIZED PROTEIN KIAA1109.,84162, KIAA1109,"integral to membrane, membrane",,,ISOFORM 2 OF UNCHARACTERIZED PROTEIN KIAA1109.,,,,2,,,,
IPI00217751,SODIUM-DEPENDENT GLUCOSE TRANSPORTER 1.,91749, KIAA1919,"apical plasma membrane, integral to membrane, plasma membrane",symporter activity,"carbohydrate transport, ion transport, sodium ion transport, transmembrane transport",SODIUM-DEPENDENT GLUCOSE TRANSPORTER 1.,2,,,,,,,
IPI00220327,"KERATIN, TYPE II CYTOSKELETAL 1.",3848, KRT1,"cytoskeleton, intermediate filament, keratin filament, membrane, plasma membrane","protein binding, receptor activity, structural constituent of cytoskeleton, sugar binding","complement activation, lectin pathway, epidermis development, fibrinolysis, regulation of angiogenesis, response to oxidative stress","KERATIN, TYPE II CYTOSKELETAL 1.",29,22,19,6,13,,102,41
IPI00009865,"KERATIN, TYPE I CYTOSKELETAL 10.",3858, KRT10,"intermediate filament, keratin filament","protein binding, structural constituent of epidermis, structural molecule activity",epidermis development,"KERATIN, TYPE I CYTOSKELETAL 10.",8,8,6,,,,66,28
IPI00295684,"KERATIN, TYPE I CYTOSKELETAL 10.",3858, KRT10,"intermediate filament, keratin filament","protein binding, structural constituent of epidermis, structural molecule activity",epidermis development,"KERATIN, TYPE I CYTOSKELETAL 10.",13,7,7,,,,,
IPI00554788,"KERATIN, TYPE I CYTOSKELETAL 18.",3875, KRT18,"centriolar satellite, cytoplasm, intermediate filament, keratin filament, microtubule organizing center, perinuclear region of cytoplasm","protein binding, structural molecule activity","Golgi to plasma membrane CFTR protein transport, anatomical structure morphogenesis, cell cycle, interspecies interaction between organisms, negative regulation of apoptosis","KERATIN, TYPE I CYTOSKELETAL 18.",,,,3,,3,,
IPI00021304,"KERATIN, TYPE II CYTOSKELETAL 2 EPIDERMAL.",3849, KRT2,"cytoplasm, cytoskeleton, intermediate filament, keratin filament","protein binding, structural constituent of cytoskeleton","epidermis development, keratinization, keratinocyte activation, keratinocyte migration, keratinocyte proliferation","KERATIN, TYPE II CYTOSKELETAL 2 EPIDERMAL.",2,,,,,,36,14
IPI00328103,"KERATIN, TYPE I CYTOSKELETAL 27.",342574, KRT27,"cytoplasm, intermediate filament",structural molecule activity,hair follicle morphogenesis,"KERATIN, TYPE I CYTOSKELETAL 27.",,,,,,,6,
IPI00796776,"CDNA FLJ54081, HIGHLY SIMILAR TO KERATIN, TYPE II CYTOSKELETAL 5.",3852, KRT5,"cytosol, intermediate filament, keratin filament","protein binding, structural constituent of cytoskeleton","epidermis development, hemidesmosome assembly","CDNA FLJ54081, HIGHLY SIMILAR TO KERATIN, TYPE II CYTOSKELETAL 5.",,,,,,,7,
IPI00241841,"KERATIN, TYPE II CYTOSKELETAL 79.",338785, KRT79,keratin filament,structural molecule activity,,"KERATIN, TYPE II CYTOSKELETAL 79.",,,,,,,3,
IPI00554648,"KERATIN, TYPE II CYTOSKELETAL 8.",3856, KRT8,"cytoplasm, intermediate filament, keratin filament","protein binding, structural molecule activity","cytoskeleton organization, interspecies interaction between organisms","KERATIN, TYPE II CYTOSKELETAL 8.",6,3,,2,,,,
IPI00019359,"KERATIN, TYPE I CYTOSKELETAL 9.",3857, KRT9,"cytoplasm, cytoskeleton, keratin filament, perinuclear region of cytoplasm","protein binding, structural constituent of cytoskeleton","epidermis development, intermediate filament organization, skin development, spermatogenesis","KERATIN, TYPE I CYTOSKELETAL 9.",6,,8,,,,66,11
IPI00296922,LAMININ SUBUNIT BETA-2.,3913, LAMB2,"basal lamina, basement membrane, endoplasmic reticulum, extracellular region, laminin-11 complex, laminin-3 complex","protein binding, structural molecule activity","axon extension involved in regeneration, cell adhesion",LAMININ SUBUNIT BETA-2.,,,,,,2,,
IPI00217966,ISOFORM 1 OF L-LACTATE DEHYDROGENASE A CHAIN.,3939, LDHA,"cellular_component, cytoplasm, cytosol, flagellum","L-lactate dehydrogenase activity, oxidoreductase activity, protein binding","cellular carbohydrate metabolic process, cellular response to extracellular stimulus, glycolysis, oxidation reduction, pyruvate metabolic process",L-LACTATE DEHYDROGENASE.,,5,,8,,,,
IPI00607708,ISOFORM 2 OF L-LACTATE DEHYDROGENASE A CHAIN.,3939, LDHA,"cellular_component, cytoplasm, cytosol, flagellum","L-lactate dehydrogenase activity, oxidoreductase activity, protein binding","cellular carbohydrate metabolic process, cellular response to extracellular stimulus, glycolysis, oxidation reduction, pyruvate metabolic process",ISOFORM 2 OF L-LACTATE DEHYDROGENASE A CHAIN.,,2,,,,,,
IPI00746306,ISOFORM ALPHA OF DNA LIGASE 3.,3980, LIG3,"intracellular, nucleoplasm, nucleus","ATP binding, DNA binding, DNA ligase (ATP) activity, DNA ligase activity, DNA ligase activity, ligase activity, metal ion binding, nucleotide binding, protein binding, zinc ion binding","DNA repair, DNA replication, V(D)J recombination, cell cycle, cell division, reciprocal meiotic recombination, spermatogenesis",ISOFORM ALPHA OF DNA LIGASE 3.,,3,,,,,,
IPI00000156,ISOFORM BETA OF DNA LIGASE 3.,3980, LIG3,"intracellular, nucleoplasm, nucleus","ATP binding, DNA binding, DNA ligase (ATP) activity, DNA ligase activity, DNA ligase activity, ligase activity, metal ion binding, nucleotide binding, protein binding, zinc ion binding","DNA repair, DNA replication, V(D)J recombination, cell cycle, cell division, reciprocal meiotic recombination, spermatogenesis",ISOFORM BETA OF DNA LIGASE 3.,,2,,,,,,
IPI00744027,ISOFORM BETA OF DNA LIGASE 3.,3980, LIG3,"intracellular, nucleoplasm, nucleus","ATP binding, DNA binding, DNA ligase (ATP) activity, DNA ligase activity, DNA ligase activity, ligase activity, metal ion binding, nucleotide binding, protein binding, zinc ion binding","DNA repair, DNA replication, V(D)J recombination, cell cycle, cell division, reciprocal meiotic recombination, spermatogenesis",ISOFORM BETA OF DNA LIGASE 3.,,2,,,,,,
IPI00455305,SIMILAR TO HETEROGENEOUS NUCLEAR RIBONUCLEOPROTEIN A1.,440396, LOC440396,,,,SIMILAR TO HETEROGENEOUS NUCLEAR RIBONUCLEOPROTEIN A1.,4,,,,,,,
IPI00374770,MICROTUBULE-ASSOCIATED PROTEIN 1B.,4131, MAP1B,"axon, cytoskeleton, cytosol, dendrite, growth cone, microtubule, microtubule associated complex, perikaryon, perinuclear region of cytoplasm, plasma membrane, postsynaptic density, soluble fraction","actin binding, microtubule binding, phospholipid binding, protein binding, protein complex binding, structural molecule activity","axon regeneration in the peripheral nervous system, central nervous system development, dendrite development, developmental maturation, embryonic development, induction of synaptic plasticity by chemical substance, microtubule bundle formation, negative regulation of microtubule depolymerization, neuron development, positive regulation of axon extension, positive regulation of microtubule polymerization, positive regulation of neuron differentiation, response to axon injury, response to carbohydrate stimulus, response to drug, response to estradiol stimulus, response to inorganic substance, response to insecticide, response to mechanical stimulus, response to nutrient levels, response to peptide hormone stimulus, response to protein stimulus, response to vitamin A, synapse assembly",MICROTUBULE-ASSOCIATED PROTEIN 1B.,9,21,7,27,,11,,
IPI00008868,MICROTUBULE-ASSOCIATED PROTEIN 1B.,4131, MAP1B,"axon, cytoskeleton, cytosol, dendrite, growth cone, microtubule, microtubule associated complex, perikaryon, perinuclear region of cytoplasm, plasma membrane, postsynaptic density, soluble fraction","actin binding, microtubule binding, phospholipid binding, protein binding, protein complex binding, structural molecule activity","axon regeneration in the peripheral nervous system, central nervous system development, dendrite development, developmental maturation, embryonic development, induction of synaptic plasticity by chemical substance, microtubule bundle formation, negative regulation of microtubule depolymerization, neuron development, positive regulation of axon extension, positive regulation of microtubule polymerization, positive regulation of neuron differentiation, response to axon injury, response to carbohydrate stimulus, response to drug, response to estradiol stimulus, response to inorganic substance, response to insecticide, response to mechanical stimulus, response to nutrient levels, response to peptide hormone stimulus, response to protein stimulus, response to vitamin A, synapse assembly",MICROTUBULE-ASSOCIATED PROTEIN 1B.,6,11,13,25,,12,,
IPI00017297,MATRIN-3.,9782, MATR3,"intracellular, nuclear inner membrane, nuclear matrix, nucleus","RNA binding, metal ion binding, nucleotide binding, protein binding, structural molecule activity, zinc ion binding",,MATRIN-3.,7,4,,5,,3,,
IPI00470923,PUTATIVE UNCHARACTERIZED PROTEIN DKFZP686L22104.,9782, MATR3,"intracellular, nuclear inner membrane, nuclear matrix, nucleus","RNA binding, metal ion binding, nucleotide binding, protein binding, structural molecule activity, zinc ion binding",,PUTATIVE UNCHARACTERIZED PROTEIN DKFZP686L22104.,,,,,,6,,
IPI00640115,CDNA FLJ77784.,4157, MC1R,"axon, integral to plasma membrane, intracellular, melanosome, microtubule cytoskeleton, plasma membrane","melanocortin receptor activity, melanocyte stimulating hormone receptor activity, peptide receptor activity, G-protein coupled, protein binding, receptor activity","G-protein signaling, coupled to cyclic nucleotide second messenger, UV protection, UV-damage excision repair, mitosis, multicellular organismal development, negative regulation of tumor necrosis factor production, neuron differentiation, pigmentation, positive regulation of cAMP biosynthetic process, positive regulation of gene-specific transcription from RNA polymerase II promoter, positive regulation of protein kinase A signaling cascade, positive regulation of protein kinase B signaling cascade, positive regulation of protein kinase C signaling cascade, protein kinase cascade, signal transduction","HCG1983504, ISOFORM CRA_F.",4,6,,6,,,,3
IPI00397526,ISOFORM 1 OF MYOSIN-10.,4628, MYH10,"cell cortex, cleavage furrow, cytoplasm, midbody, myosin complex, stress fiber","ADP binding, ATP binding, ATP binding, actin binding, actin filament binding, actin-dependent ATPase activity, calmodulin binding, microfilament motor activity, nucleotide binding, protein binding","actin filament-based movement, biological_process, cytokinesis after mitosis, regulation of cell shape",ISOFORM 1 OF MYOSIN-10.,,10,,,,,,
IPI00019502,ISOFORM 1 OF MYOSIN-9.,4627, MYH9,"actin cytoskeleton, actomyosin contractile ring, cell cortex, cell leading edge, cell-cell adherens junction, cleavage furrow, cortical cytoskeleton, cytoplasm, cytoskeleton, cytosol, immunological synapse, integrin complex, myosin complex, neuromuscular junction, nucleus, plasma membrane, plasma membrane, protein complex, ruffle, spindle, stress fiber, uropod","ADP binding, ATP binding, ATPase activity, actin binding, actin filament binding, actin filament binding, actin-dependent ATPase activity, calmodulin binding, microfilament motor activity, motor activity, nucleotide binding, protein anchor, protein binding, protein homodimerization activity","actin cytoskeleton reorganization, actin filament-based movement, angiogenesis, blood vessel endothelial cell migration, cell morphogenesis involved in differentiation, cell-cell adhesion, cellular component movement, cytokinesis, establishment of T cell polarity, establishment of meiotic spindle localization, in utero embryonic development, integrin-mediated signaling pathway, leukocyte migration, meiotic metaphase I, meiotic spindle organization, membrane protein ectodomain proteolysis, monocyte differentiation, myoblast fusion, platelet formation, protein transport, regulation of cell shape, uropod organization",ISOFORM 1 OF MYOSIN-9.,,8,,,,,,
IPI00395772,ISOFORM 2 OF MYOSIN-9.,4627, MYH9,"actin cytoskeleton, actomyosin contractile ring, cell cortex, cell leading edge, cell-cell adherens junction, cleavage furrow, cortical cytoskeleton, cytoplasm, cytoskeleton, cytosol, immunological synapse, integrin complex, myosin complex, neuromuscular junction, nucleus, plasma membrane, plasma membrane, protein complex, ruffle, spindle, stress fiber, uropod","ADP binding, ATP binding, ATPase activity, actin binding, actin filament binding, actin filament binding, actin-dependent ATPase activity, calmodulin binding, microfilament motor activity, motor activity, nucleotide binding, protein anchor, protein binding, protein homodimerization activity","actin cytoskeleton reorganization, actin filament-based movement, angiogenesis, blood vessel endothelial cell migration, cell morphogenesis involved in differentiation, cell-cell adhesion, cellular component movement, cytokinesis, establishment of T cell polarity, establishment of meiotic spindle localization, in utero embryonic development, integrin-mediated signaling pathway, leukocyte migration, meiotic metaphase I, meiotic spindle organization, membrane protein ectodomain proteolysis, monocyte differentiation, myoblast fusion, platelet formation, protein transport, regulation of cell shape, uropod organization",ISOFORM 2 OF MYOSIN-9.,,,,3,,,,
IPI00220573,MYOSIN REGULATORY LIGHT CHAIN 12A.,10627, MYL12A,myosin complex,"calcium ion binding, motor activity, protein binding",,MYOSIN REGULATORY LIGHT CHAIN 12A.,4,,,3,,,,
IPI00604523,MYOSIN REGULATORY LIGHT CHAIN MRCL3 VARIANT.,10627, MYL12A,myosin complex,"calcium ion binding, motor activity, protein binding",,MYOSIN REGULATORY LIGHT CHAIN MRCL3 VARIANT.,,,,3,,,,
IPI00642722,ISOFORM 5 OF MYOSIN-VI.,4646, MYO6,"DNA-directed RNA polymerase II, holoenzyme, Golgi apparatus, axon, cell cortex, clathrin coated vesicle membrane, clathrin-coated endocytic vesicle, coated pit, cytoplasm, cytoplasm, cytoplasmic membrane-bounded vesicle, cytosol, endocytic vesicle, filamentous actin, filamentous actin, neuronal cell body, nuclear membrane, nucleoplasm, nucleus, perinuclear region of cytoplasm, perinuclear region of cytoplasm, plasma membrane, ruffle, ruffle membrane, unconventional myosin complex, vesicle membrane","ADP binding, ATP binding, actin binding, actin filament binding, actin filament binding, calmodulin binding, calmodulin binding, minus-end directed microfilament motor activity, motor activity, nucleotide binding, protein binding","DNA damage response, signal transduction by p53 class mediator, actin filament-based movement, actin filament-based movement, auditory receptor cell differentiation, dendrite development, endocytosis, endocytosis, glutamate secretion, inner ear morphogenesis, intracellular protein transport, locomotory behavior, positive regulation of transcription from RNA polymerase II promoter, protein targeting, regulation of secretion, regulation of synaptic plasticity, sensory perception of sound, synapse assembly, synaptic transmission",ISOFORM 5 OF MYOSIN-VI.,5,17,,10,,,,
IPI00008455,ISOFORM 2 OF MYOSIN-VI.,4646, MYO6,"DNA-directed RNA polymerase II, holoenzyme, Golgi apparatus, axon, cell cortex, clathrin coated vesicle membrane, clathrin-coated endocytic vesicle, coated pit, cytoplasm, cytoplasm, cytoplasmic membrane-bounded vesicle, cytosol, endocytic vesicle, filamentous actin, filamentous actin, neuronal cell body, nuclear membrane, nucleoplasm, nucleus, perinuclear region of cytoplasm, perinuclear region of cytoplasm, plasma membrane, ruffle, ruffle membrane, unconventional myosin complex, vesicle membrane","ADP binding, ATP binding, actin binding, actin filament binding, actin filament binding, calmodulin binding, calmodulin binding, minus-end directed microfilament motor activity, motor activity, nucleotide binding, protein binding","DNA damage response, signal transduction by p53 class mediator, actin filament-based movement, actin filament-based movement, auditory receptor cell differentiation, dendrite development, endocytosis, endocytosis, glutamate secretion, inner ear morphogenesis, intracellular protein transport, locomotory behavior, positive regulation of transcription from RNA polymerase II promoter, protein targeting, regulation of secretion, regulation of synaptic plasticity, sensory perception of sound, synapse assembly, synaptic transmission",ISOFORM 2 OF MYOSIN-VI.,,4,,7,,,,
IPI00444262,"CDNA FLJ45706 FIS, CLONE FEBRA2028457, HIGHLY SIMILAR TO NUCLEOLIN.",4691, NCL,"cell cortex, cytoplasm, nucleolus, nucleoplasm, nucleus, ribonucleoprotein complex","DNA binding, RNA binding, nucleotide binding, protein C-terminus binding, protein binding, telomeric DNA binding",angiogenesis,"CDNA FLJ45706 FIS, CLONE FEBRA2028457, HIGHLY SIMILAR TO NUCLEOLIN.",31,29,7,33,,4,,
IPI00183526,NCL PROTEIN.,4691, NCL,"cell cortex, cytoplasm, nucleolus, nucleoplasm, nucleus, ribonucleoprotein complex","DNA binding, RNA binding, nucleotide binding, protein C-terminus binding, protein binding, telomeric DNA binding",angiogenesis,NCL PROTEIN.,10,2,,2,,4,,
IPI00018412,ISOFORM 1 OF HOMEOBOX PROTEIN NKX-3.1.,4824, NKX3-1,nucleus,"protein binding, sequence-specific DNA binding, transcription activator activity, transcription factor activity, transcription factor binding","branching morphogenesis of a tube, heart development, multicellular organismal development, negative regulation of epithelial cell proliferation, pharyngeal system development, prostate gland development, regulation of transcription, DNA-dependent, salivary gland development, somitogenesis",ISOFORM 1 OF HOMEOBOX PROTEIN NKX-3.1.,,23,,23,,11,,51
IPI00479148,ISOFORM 5 OF HOMEOBOX PROTEIN NKX-3.1.,4824, NKX3-1,nucleus,"protein binding, sequence-specific DNA binding, transcription activator activity, transcription factor activity, transcription factor binding","branching morphogenesis of a tube, heart development, multicellular organismal development, negative regulation of epithelial cell proliferation, pharyngeal system development, prostate gland development, regulation of transcription, DNA-dependent, salivary gland development, somitogenesis",ISOFORM 5 OF HOMEOBOX PROTEIN NKX-3.1.,,18,,23,,11,,
IPI00848258,ISOFORM 5 OF HOMEOBOX PROTEIN NKX-3.1.,4824, NKX3-1,nucleus,"protein binding, sequence-specific DNA binding, transcription activator activity, transcription factor activity, transcription factor binding","branching morphogenesis of a tube, heart development, multicellular organismal development, negative regulation of epithelial cell proliferation, pharyngeal system development, prostate gland development, regulation of transcription, DNA-dependent, salivary gland development, somitogenesis",ISOFORM 5 OF HOMEOBOX PROTEIN NKX-3.1.,,,,,,,,38
IPI00304596,NON-POU DOMAIN-CONTAINING OCTAMER-BINDING PROTEIN.,4841, NONO,"nuclear matrix, nucleus, paraspeckles","DNA binding, RNA binding, identical protein binding, nucleotide binding, protein binding","DNA recombination, DNA repair, RNA splicing, mRNA processing, regulation of transcription",NON-POU DOMAIN-CONTAINING OCTAMER-BINDING PROTEIN.,7,5,,,,,,
IPI00644848,PUTATIVE UNCHARACTERIZED PROTEIN NONO.,4841, NONO,"nuclear matrix, nucleus, paraspeckles","DNA binding, RNA binding, identical protein binding, nucleotide binding, protein binding","DNA recombination, DNA repair, RNA splicing, mRNA processing, regulation of transcription",PROTEIN.,,3,,,,,,
IPI00008524,ISOFORM 1 OF POLYADENYLATE-BINDING PROTEIN 1.,26986, PABPC1,"cytoplasm, cytosol, nucleus, ribonucleoprotein complex, spliceosomal complex","RNA binding, nucleotide binding, poly(A) RNA binding, poly(A) RNA binding, protein C-terminus binding, protein binding, translation activator activity","RNA splicing, mRNA polyadenylation, mRNA processing, mRNA stabilization",ISOFORM 1 OF POLYADENYLATE-BINDING PROTEIN 1.,11,14,,13,,7,,2
IPI00478522,ISOFORM 2 OF POLYADENYLATE-BINDING PROTEIN 1.,26986, PABPC1,"cytoplasm, cytosol, nucleus, ribonucleoprotein complex, spliceosomal complex","RNA binding, nucleotide binding, poly(A) RNA binding, poly(A) RNA binding, protein C-terminus binding, protein binding, translation activator activity","RNA splicing, mRNA polyadenylation, mRNA processing, mRNA stabilization",ISOFORM 2 OF POLYADENYLATE-BINDING PROTEIN 1.,11,9,,12,,,,
IPI00410017,ISOFORM 2 OF POLYADENYLATE-BINDING PROTEIN 1.,26986, PABPC1,"cytoplasm, cytosol, nucleus, ribonucleoprotein complex, spliceosomal complex","RNA binding, nucleotide binding, poly(A) RNA binding, poly(A) RNA binding, protein C-terminus binding, protein binding, translation activator activity","RNA splicing, mRNA polyadenylation, mRNA processing, mRNA stabilization",ISOFORM 2 OF POLYADENYLATE-BINDING PROTEIN 1.,4,2,,4,,,,
IPI00301154,POLYADENYLATE-BINDING PROTEIN 3.,5042, PABPC3,cytoplasm,"RNA binding, nucleotide binding, poly(A) RNA binding",mRNA metabolic process,POLYADENYLATE-BINDING PROTEIN 3.,5,3,,3,,,,
IPI00012726,ISOFORM 1 OF POLYADENYLATE-BINDING PROTEIN 4.,8761, PABPC4,"cytoplasm, ribonucleoprotein complex","RNA binding, nucleotide binding, poly(A) RNA binding, poly(C) RNA binding, poly(U) RNA binding, protein binding","RNA catabolic process, RNA processing, blood coagulation, translation",ISOFORM 1 OF POLYADENYLATE-BINDING PROTEIN 4.,2,2,,2,,,,
IPI00167560,ISOFORM 1 OF POLY(A) RNA POLYMERASE GLD2.,167153, PAPD4,"cytoplasm, nuclear RNA-directed RNA polymerase complex, nucleus","ATP binding, nucleotide binding, polynucleotide adenylyltransferase activity, transferase activity","RNA polyadenylation, histone mRNA catabolic process, mRNA processing",ISOFORM 1 OF POLY(A) RNA POLYMERASE GLD2.,,,,,2,,,
IPI00449049,POLY [ADP-RIBOSE] POLYMERASE 1.,142, PARP1,"intracellular, nuclear envelope, nucleolus, nucleoplasm, nucleus, transcription factor complex","DNA binding, NAD or NADH binding, NAD+ ADP-ribosyltransferase activity, identical protein binding, metal ion binding, protein N-terminus binding, protein binding, transcription factor binding, transferase activity, transferring glycosyl groups, zinc ion binding","DNA damage response, detection of DNA damage, DNA repair, base-excision repair, cellular response to insulin stimulus, protein amino acid ADP-ribosylation, protein autoprocessing, regulation of growth rate, regulation of transcription, telomere maintenance, transcription from RNA polymerase II promoter",POLY [ADP-RIBOSE] POLYMERASE 1.,,55,8,61,,14,,29
IPI00016610,POLY(RC)-BINDING PROTEIN 1.,5093, PCBP1,"cytoplasm, nucleus, ribonucleoprotein complex","DNA binding, RNA binding, protein binding, single-stranded DNA binding","RNA splicing, mRNA metabolic process",POLY(RC)-BINDING PROTEIN 1.,,3,,7,,,,
IPI00012066,POLY(RC) BINDING PROTEIN 2 ISOFORM B.,5094, PCBP2,"cytoplasm, cytoplasm, nucleus, ribonucleoprotein complex","DNA binding, RNA binding, protein binding","RNA splicing, mRNA metabolic process",POLY(RC) BINDING PROTEIN 2 ISOFORM B.,,,,2,,,,
IPI00001872,ISOFORM 1 OF PROTOCADHERIN GAMMA-C3.,5098, PCDHGC3,"integral to membrane, membrane, plasma membrane","calcium ion binding, protein binding","calcium-dependent cell-cell adhesion, cell adhesion, homophilic cell adhesion",ISOFORM 1 OF PROTOCADHERIN GAMMA-C3.,,2,,3,,,,
IPI00025252,PROTEIN DISULFIDE-ISOMERASE A3.,2923, PDIA3,"endoplasmic reticulum, endoplasmic reticulum, endoplasmic reticulum lumen, melanosome","cysteine-type endopeptidase activity, isomerase activity, phospholipase C activity, protein binding, protein disulfide isomerase activity","cell redox homeostasis, positive regulation of apoptosis, protein import into nucleus, protein retention in ER lumen, signal transduction",PROTEIN DISULFIDE-ISOMERASE A3.,4,,,,,,6,
IPI00018235,PEFLIN.,553115, PEF1,"cytoplasm, membrane","calcium ion binding, protein binding, protein dimerization activity, protein heterodimerization activity",response to calcium ion,PEFLIN.,,,,2,,,,
IPI00791634,PUTATIVE UNCHARACTERIZED PROTEIN PHB.,5245, PHB,"integral to plasma membrane, membrane, mitochondrial inner membrane, mitochondrion, nucleoplasm, nucleus","protein binding, transcription activator activity, transcription repressor activity","DNA replication, histone deacetylation, negative regulation of cell proliferation, negative regulation of transcription, regulation of apoptosis, regulation of transcription, signal transduction",PUTATIVE UNCHARACTERIZED PROTEIN PHB.,,,,,,,2,
IPI00027252,PROHIBITIN-2.,11331, PHB2,"cytoplasm, membrane, mitochondrial inner membrane, mitochondrion, nucleus","estrogen receptor binding, protein binding, receptor activity, specific transcriptional repressor activity",negative regulation of transcription,PROHIBITIN-2.,,5,,5,,,,
IPI00642548,PHOSPHOGLYCERATE DEHYDROGENASE.,26227, PHGDH,,"NAD or NADH binding, cofactor binding, electron carrier activity, oxidoreductase activity, phosphoglycerate dehydrogenase activity","L-serine biosynthetic process, brain development, cell cycle process, cellular amino acid biosynthetic process, gamma-aminobutyric acid metabolic process, glial cell development, glutamine metabolic process, glycine metabolic process, neural tube development, neurogenesis, neuron projection development, oxidation reduction, regulation of gene expression, spinal cord development, taurine metabolic process, threonine metabolic process",PHOSPHOGLYCERATE DEHYDROGENASE.,,,,6,,,,
IPI00011200,D-3-PHOSPHOGLYCERATE DEHYDROGENASE.,26227, PHGDH,,"NAD or NADH binding, cofactor binding, electron carrier activity, oxidoreductase activity, phosphoglycerate dehydrogenase activity","L-serine biosynthetic process, brain development, cell cycle process, cellular amino acid biosynthetic process, gamma-aminobutyric acid metabolic process, glial cell development, glutamine metabolic process, glycine metabolic process, neural tube development, neurogenesis, neuron projection development, oxidation reduction, regulation of gene expression, spinal cord development, taurine metabolic process, threonine metabolic process",D-3-PHOSPHOGLYCERATE DEHYDROGENASE.,,,,5,,,,
IPI00783061,ISOFORM M2 OF PYRUVATE KINASE ISOZYMES M1/M2.,5315, PKM2,"cytoplasm, cytosol, cytosol, nucleus","ATP binding, magnesium ion binding, nucleotide binding, potassium ion binding, protein binding, pyruvate kinase activity, pyruvate kinase activity, transferase activity","glycolysis, programmed cell death",ISOFORM M2 OF PYRUVATE KINASE ISOZYMES M1/M2.,,4,,3,,,,
IPI00220644,ISOFORM M1 OF PYRUVATE KINASE ISOZYMES M1/M2.,5315, PKM2,"cytoplasm, cytosol, cytosol, nucleus","ATP binding, magnesium ion binding, nucleotide binding, potassium ion binding, protein binding, pyruvate kinase activity, pyruvate kinase activity, transferase activity","glycolysis, programmed cell death",ISOFORM M1 OF PYRUVATE KINASE ISOZYMES M1/M2.,,3,,,,,,
IPI00479186,ISOFORM M2 OF PYRUVATE KINASE ISOZYMES M1/M2.,5315, PKM2,"cytoplasm, cytosol, cytosol, nucleus","ATP binding, magnesium ion binding, nucleotide binding, potassium ion binding, protein binding, pyruvate kinase activity, pyruvate kinase activity, transferase activity","glycolysis, programmed cell death",ISOFORM M2 OF PYRUVATE KINASE ISOZYMES M1/M2.,,,,2,,,,
IPI00000874,PEROXIREDOXIN-1.,5052, PRDX1,"cytoplasm, melanosome, mitochondrion, nucleus","oxidoreductase activity, peroxidase activity, protein binding, thioredoxin peroxidase activity","cell proliferation, cell redox homeostasis, erythrocyte homeostasis, hydrogen peroxide catabolic process, natural killer cell mediated cytotoxicity, oxidation reduction, regulation of NF-kappaB import into nucleus, regulation of stress-activated MAPK cascade, removal of superoxide radicals, response to reactive oxygen species, skeletal system development",PEROXIREDOXIN-1.,,3,,,,,,
IPI00004968,PRE-MRNA-PROCESSING FACTOR 19.,27339, PRPF19,"cytoplasm, lipid particle, nuclear speck, nucleoplasm, nucleus, spliceosomal complex, ubiquitin ligase complex","DNA binding, identical protein binding, protein binding, ubiquitin-protein ligase activity, ubiquitin-ubiquitin ligase activity","DNA repair, RNA splicing, inner cell mass cell proliferation, lipid biosynthetic process, mRNA processing, negative regulation of neuron differentiation, positive regulation of astrocyte differentiation, protein polyubiquitination, spliceosome assembly",PRE-MRNA-PROCESSING FACTOR 19.,6,7,,3,,,,
IPI00556157,POLYPYRIMIDINE TRACT-BINDING PROTEIN 1 ISOFORM C VARIANT (FRAGMENT).,5725, PTBP1,"heterogeneous nuclear ribonucleoprotein complex, nucleolus, nucleoplasm, nucleus","RNA binding, nucleotide binding, poly-pyrimidine tract binding, protein binding","RNA splicing, mRNA processing",POLYPYRIMIDINE TRACT-BINDING PROTEIN 1 ISOFORM C VARIANT (FRAGMENT).,,5,,,,,,
IPI00179964,ISOFORM 1 OF POLYPYRIMIDINE TRACT-BINDING PROTEIN 1.,5725, PTBP1,"heterogeneous nuclear ribonucleoprotein complex, nucleolus, nucleoplasm, nucleus","RNA binding, nucleotide binding, poly-pyrimidine tract binding, protein binding","RNA splicing, mRNA processing",ISOFORM 1 OF POLYPYRIMIDINE TRACT-BINDING PROTEIN 1.,4,,,,,,,
IPI00334175,ISOFORM 2 OF POLYPYRIMIDINE TRACT-BINDING PROTEIN 1.,5725, PTBP1,"heterogeneous nuclear ribonucleoprotein complex, nucleolus, nucleoplasm, nucleus","RNA binding, nucleotide binding, poly-pyrimidine tract binding, protein binding","RNA splicing, mRNA processing",ISOFORM 2 OF POLYPYRIMIDINE TRACT-BINDING PROTEIN 1.,5,,,,,,,
IPI00643041,GTP-BINDING NUCLEAR PROTEIN RAN.,5901, RAN,"chromatin, cytoplasm, cytosol, melanosome, nuclear pore, nucleoplasm, nucleus","GTP binding, GTPase activity, GTPase activity, androgen receptor binding, chromatin binding, nucleotide binding, protein binding, transcription coactivator activity","DNA metabolic process, RNA export from nucleus, androgen receptor signaling pathway, cell cycle, cell division, interspecies interaction between organisms, intracellular protein transport, mitosis, mitotic spindle organization, nucleocytoplasmic transport, positive regulation of transcription, DNA-dependent, protein export from nucleus, protein import into nucleus, signal transduction, spermatid development",GTP-BINDING NUCLEAR PROTEIN RAN.,,6,,,,,,
IPI00643486,"RNA BINDING MOTIF PROTEIN, X-LINKED-LIKE 1.",494115, RBMXL1,,,,"RNA BINDING MOTIF PROTEIN, X-LINKED-LIKE 1.",3,2,,4,,,,
IPI00168858,RGS3 ISOFORM RGS3S.,5998, RGS3,"cytoplasm, cytosol, nucleus, plasma membrane","GTPase activator activity, protein binding, signal transducer activity","inactivation of MAPK activity, negative regulation of signal transduction, regulation of G-protein coupled receptor protein signaling pathway",RGS3 ISOFORM RGS3S.,,,4,3,,5,,
IPI00292496,TUBULIN BETA-8 CHAIN.,347688, RP11-631M21.2,microtubule,"GTP binding, GTPase activity, nucleotide binding, structural molecule activity","microtubule-based movement, protein polymerization",TUBULIN BETA-8 CHAIN.,,4,,2,,,,
IPI00514047,"TUBULIN, BETA 8, ISOFORM CRA_C.",347688, RP11-631M21.2,microtubule,"GTP binding, GTPase activity, nucleotide binding, structural molecule activity","microtubule-based movement, protein polymerization","TUBULIN, BETA 8, ISOFORM CRA_C.",,2,,4,,,,
IPI00020127,REPLICATION PROTEIN A 70 KDA DNA-BINDING SUBUNIT.,6117, RPA1,"DNA replication factor A complex, PML body, condensed nuclear chromosome, cytoplasm, cytoskeleton, male germ cell nucleus, nucleoplasm, nucleus","DNA binding, chromatin binding, metal ion binding, protein binding, single-stranded DNA binding","DNA recombination, DNA repair, DNA replication, DNA-dependent DNA replication, chromosome organization, double-strand break repair via homologous recombination, hemopoiesis, homeostasis of number of cells within a tissue, in utero embryonic development, meiosis, nucleotide-excision repair, DNA damage removal, nucleotide-excision repair, DNA gap filling, positive regulation of cell proliferation",REPLICATION PROTEIN A 70 KDA DNA-BINDING SUBUNIT.,,13,,,,,,
IPI00017373,REPLICATION PROTEIN A 14 KDA SUBUNIT.,6119, RPA3,"DNA replication factor A complex, cytoplasm, nucleoplasm, nucleus",single-stranded DNA binding,"DNA replication, nucleotide-excision repair, DNA damage removal, nucleotide-excision repair, DNA gap filling",REPLICATION PROTEIN A 14 KDA SUBUNIT.,,6,,,,,,
IPI00412579,60S RIBOSOMAL PROTEIN L10A.,4736, RPL10A,"cytosol, intracellular, ribosome","RNA binding, structural constituent of ribosome","RNA processing, anatomical structure morphogenesis, translational elongation",60S RIBOSOMAL PROTEIN L10A.,,7,,,,,,
IPI00024933,ISOFORM 1 OF 60S RIBOSOMAL PROTEIN L12.,6136, RPL12,"cytosol, ribosome","RNA binding, structural constituent of ribosome",translational elongation,ISOFORM 1 OF 60S RIBOSOMAL PROTEIN L12.,6,7,,3,,3,,
IPI00555744,RIBOSOMAL PROTEIN L14 VARIANT.,9045, RPL14,"cytoplasm, cytosol, cytosolic large ribosomal subunit, intracellular, ribosome","RNA binding, protein binding, structural constituent of ribosome","rRNA processing, ribosomal large subunit biogenesis, translation, translational elongation",RIBOSOMAL PROTEIN L14 VARIANT.,,6,,,,,,6
IPI00002821,RIBOSOMAL PROTEIN L14 VARIANT.,9045, RPL14,"cytoplasm, cytosol, cytosolic large ribosomal subunit, intracellular, ribosome","RNA binding, protein binding, structural constituent of ribosome","rRNA processing, ribosomal large subunit biogenesis, translation, translational elongation",RIBOSOMAL PROTEIN L14 VARIANT.,,,,3,,,,
IPI00375511,60S RIBOSOMAL PROTEIN L15.,6138, RPL15,"cytosol, intracellular, ribosome","RNA binding, structural constituent of ribosome","translation, translational elongation",60S RIBOSOMAL PROTEIN L15.,4,5,,4,,,,
IPI00470528,60S RIBOSOMAL PROTEIN L15.,6138, RPL15,"cytosol, intracellular, ribosome","RNA binding, structural constituent of ribosome","translation, translational elongation",60S RIBOSOMAL PROTEIN L15.,5,4,,2,,,,5
IPI00215719,60S RIBOSOMAL PROTEIN L18.,6141, RPL18,"cytoplasm, cytosol, cytosolic large ribosomal subunit, intracellular, ribosome","RNA binding, structural constituent of ribosome","translation, translational elongation",60S RIBOSOMAL PROTEIN L18.,6,7,,6,,,4,10
IPI00026202,60S RIBOSOMAL PROTEIN L18A.,6142, RPL18A,"cytosol, cytosolic large ribosomal subunit, intracellular, ribosome","RNA binding, protein binding, structural constituent of ribosome","translation, translational elongation",60S RIBOSOMAL PROTEIN L18A.,9,6,,3,,,,3
IPI00847774,"CDNA FLJ51501, HIGHLY SIMILAR TO 60S RIBOSOMAL PROTEIN L18A.",6142, RPL18A,"cytosol, cytosolic large ribosomal subunit, intracellular, ribosome","RNA binding, protein binding, structural constituent of ribosome","translation, translational elongation","CDNA FLJ51501, HIGHLY SIMILAR TO 60S RIBOSOMAL PROTEIN L18A.",,,,,,,,7
IPI00742805,15 KDA PROTEIN.,9349, RPL23,"cytoplasm, cytosol, intracellular, nucleolus, ribosome","protein binding, structural constituent of ribosome","ribosomal protein import into nucleus, translational elongation",SIMILAR TO RIBOSOMAL PROTEIN L23.,4,3,,4,,,,
IPI00010153,60S RIBOSOMAL PROTEIN L23.,9349, RPL23,"cytoplasm, cytosol, intracellular, nucleolus, ribosome","protein binding, structural constituent of ribosome","ribosomal protein import into nucleus, translational elongation",60S RIBOSOMAL PROTEIN L23.,,3,,,,,,
IPI00306332,60S RIBOSOMAL PROTEIN L24.,6152, RPL24,"cytosol, cytosolic large ribosomal subunit, intracellular, ribosome","RNA binding, protein binding, structural constituent of ribosome","G1/S transition checkpoint, exit from mitosis, optic nerve development, retina development in camera-type eye, retinal ganglion cell axon guidance, ribosomal large subunit assembly, translation, translational elongation",60S RIBOSOMAL PROTEIN L24.,5,5,,,,,,
IPI00793696,19 KDA PROTEIN.,6152, RPL24,"cytosol, cytosolic large ribosomal subunit, intracellular, ribosome","RNA binding, protein binding, structural constituent of ribosome","G1/S transition checkpoint, exit from mitosis, optic nerve development, retina development in camera-type eye, retinal ganglion cell axon guidance, ribosomal large subunit assembly, translation, translational elongation",19 KDA PROTEIN.,,,,,,,,3
IPI00433834,PUTATIVE UNCHARACTERIZED PROTEIN RPL26.,6154, RPL26,"cytosol, cytosolic large ribosomal subunit, intracellular, ribosome","RNA binding, protein binding, structural constituent of ribosome","rRNA processing, ribosomal large subunit biogenesis, translation, translational elongation",PUTATIVE UNCHARACTERIZED PROTEIN RPL26.,6,3,,,,,,
IPI00219155,60S RIBOSOMAL PROTEIN L27.,6155, RPL27,"cytosol, intracellular, ribonucleoprotein complex, ribosome",structural constituent of ribosome,"translation, translational elongation",60S RIBOSOMAL PROTEIN L27.,6,6,,8,,,,
IPI00456758,60S RIBOSOMAL PROTEIN L27A.,6157, RPL27A,"cytosol, cytosolic large ribosomal subunit, intracellular, ribosome","RNA binding, structural constituent of ribosome","translation, translational elongation",60S RIBOSOMAL PROTEIN L27A.,4,5,,6,,,,
IPI00550021,60S RIBOSOMAL PROTEIN L3.,6122, RPL3,"cytoplasm, cytosol, cytosolic large ribosomal subunit, intracellular, nucleolus, ribosome","RNA binding, protein binding, structural constituent of ribosome","translation, translational elongation",60S RIBOSOMAL PROTEIN L3.,3,8,,3,,,,
IPI00216237,60S RIBOSOMAL PROTEIN L36.,25873, RPL36,"cytosol, cytosolic large ribosomal subunit, intracellular, nucleolus, ribosome","protein binding, structural constituent of ribosome","translation, translational elongation",60S RIBOSOMAL PROTEIN L36.,,5,,,,,,
IPI00003918,60S RIBOSOMAL PROTEIN L4.,6124, RPL4,"cytosol, cytosolic large ribosomal subunit, intracellular, ribonucleoprotein complex, ribosome","RNA binding, protein binding, protein binding, structural constituent of ribosome","translation, translational elongation",60S RIBOSOMAL PROTEIN L4.,16,20,,17,,,,8
IPI00941047,"CDNA FLJ50996, HIGHLY SIMILAR TO 60S RIBOSOMAL PROTEIN L4.",6124, RPL4,"cytosol, cytosolic large ribosomal subunit, intracellular, ribonucleoprotein complex, ribosome","RNA binding, protein binding, protein binding, structural constituent of ribosome","translation, translational elongation","CDNA FLJ50996, HIGHLY SIMILAR TO 60S RIBOSOMAL PROTEIN L4.",,,,,,,,7
IPI00795303,"CDNA FLJ50996, HIGHLY SIMILAR TO 60S RIBOSOMAL PROTEIN L4.",6124, RPL4,"cytosol, cytosolic large ribosomal subunit, intracellular, ribonucleoprotein complex, ribosome","RNA binding, protein binding, protein binding, structural constituent of ribosome","translation, translational elongation","CDNA FLJ50996, HIGHLY SIMILAR TO 60S RIBOSOMAL PROTEIN L4.",,,,,,,,2
IPI00000494,60S RIBOSOMAL PROTEIN L5.,6125, RPL5,"cytoplasm, cytosol, cytosolic large ribosomal subunit, intracellular, nucleolus, nucleus, ribonucleoprotein complex, ribosome","5S rRNA binding, RNA binding, protein binding, structural constituent of ribosome","rRNA processing, ribosomal large subunit biogenesis, translation, translational elongation",60S RIBOSOMAL PROTEIN L5.,,,,,,,,3
IPI00329389,60S RIBOSOMAL PROTEIN L6.,6128, RPL6,"cytosol, cytosolic large ribosomal subunit, intracellular, ribosome","DNA binding, RNA binding, structural constituent of ribosome","regulation of transcription, DNA-dependent, translation, translational elongation",60S RIBOSOMAL PROTEIN L6.,4,7,,3,,,,7
IPI00741742,60S RIBOSOMAL PROTEIN L6.,6128, RPL6,"cytosol, cytosolic large ribosomal subunit, intracellular, ribosome","DNA binding, RNA binding, structural constituent of ribosome","regulation of transcription, DNA-dependent, translation, translational elongation",60S RIBOSOMAL PROTEIN L6.,,3,,3,,,,
IPI00030179,60S RIBOSOMAL PROTEIN L7.,6129, RPL7,"cytosol, cytosolic large ribosomal subunit, intracellular, ribonucleoprotein complex, ribosome","DNA binding, RNA binding, mRNA binding, protein homodimerization activity, structural constituent of ribosome, transcription regulator activity","rRNA processing, ribosomal large subunit biogenesis, translation, translational elongation",60S RIBOSOMAL PROTEIN L7.,5,10,,7,,,,
IPI00472171,30 KDA PROTEIN.,6129, RPL7,"cytosol, cytosolic large ribosomal subunit, intracellular, ribonucleoprotein complex, ribosome","DNA binding, RNA binding, mRNA binding, protein homodimerization activity, structural constituent of ribosome, transcription regulator activity","rRNA processing, ribosomal large subunit biogenesis, translation, translational elongation",PUTATIVE UNCHARACTERIZED PROTEIN ENSP00000260536.,,5,,,,,,
IPI00299573,60S RIBOSOMAL PROTEIN L7A.,6130, RPL7A,"cytosol, cytosolic large ribosomal subunit, membrane fraction, polysomal ribosome","RNA binding, structural constituent of ribosome","ribosome biogenesis, translation, translational elongation",60S RIBOSOMAL PROTEIN L7A.,,6,,3,,,,7
IPI00478896,RIBOSOMAL PROTEIN L7A.,6130, RPL7A,"cytosol, cytosolic large ribosomal subunit, membrane fraction, polysomal ribosome","RNA binding, structural constituent of ribosome","ribosome biogenesis, translation, translational elongation",RIBOSOMAL PROTEIN L7A.,,3,,,,,,4
IPI00556485,RPLP0 PROTEIN.,6175, RPLP0,"cytoplasm, cytosol, cytosolic large ribosomal subunit, intracellular, ribonucleoprotein complex, ribosome","RNA binding, protein binding, structural constituent of ribosome","interspecies interaction between organisms, ribosome biogenesis, translation, translational elongation",RPLP0 PROTEIN.,8,13,,5,,,,2
IPI00008530,60S ACIDIC RIBOSOMAL PROTEIN P0.,6175, RPLP0,"cytoplasm, cytosol, cytosolic large ribosomal subunit, intracellular, ribonucleoprotein complex, ribosome","RNA binding, protein binding, structural constituent of ribosome","interspecies interaction between organisms, ribosome biogenesis, translation, translational elongation",60S ACIDIC RIBOSOMAL PROTEIN P0.,10,,,3,,,,
IPI00008529,60S ACIDIC RIBOSOMAL PROTEIN P2.,6181, RPLP2,"cytosol, cytosolic large ribosomal subunit, intracellular, ribosome","RNA binding, structural constituent of ribosome","translation, translational elongation",60S ACIDIC RIBOSOMAL PROTEIN P2.,15,15,,13,,,,7
IPI00025874,DOLICHYL-DIPHOSPHOOLIGOSACCHARIDE--PROTEIN GLYCOSYLTRANSFERASE SUBUNIT 1 PRECURSOR.,6184, RPN1,"endoplasmic reticulum, endoplasmic reticulum membrane, integral to membrane, melanosome, membrane, oligosaccharyltransferase complex, rough endoplasmic reticulum membrane","dolichyl-diphosphooligosaccharide-protein glycotransferase activity, protein binding, transferase activity","protein amino acid N-linked glycosylation via asparagine, protein amino acid glycosylation, protein modification process",DOLICHYL-DIPHOSPHOOLIGOSACCHARIDE--PROTEIN GLYCOSYLTRANSFERASE SUBUNIT 1 PRECURSOR.,,,,3,,,,
IPI00025091,40S RIBOSOMAL PROTEIN S11.,6205, RPS11,"cytosol, cytosolic small ribosomal subunit, intracellular, ribosome","protein binding, rRNA binding, structural constituent of ribosome","translation, translation, translational elongation",40S RIBOSOMAL PROTEIN S11.,6,7,,6,,,,
IPI00221089,40S RIBOSOMAL PROTEIN S13.,6207, RPS13,"cytosol, cytosolic small ribosomal subunit, intracellular, nucleolus, nucleus, ribosome","mRNA binding, protein binding, structural constituent of ribosome","negative regulation of RNA splicing, translation, translational elongation",40S RIBOSOMAL PROTEIN S13.,6,11,,6,,,,7
IPI00221091,40S RIBOSOMAL PROTEIN S15A.,6210, RPS15A,"cytoplasm, cytosol, cytosolic small ribosomal subunit, intracellular, ribosome","RNA binding, protein binding, structural constituent of ribosome, structural constituent of ribosome","positive regulation of cell cycle, positive regulation of cell proliferation, response to virus, translation, translation, translational elongation",40S RIBOSOMAL PROTEIN S15A.,9,,,2,,,,
IPI00221092,40S RIBOSOMAL PROTEIN S16.,6217, RPS16,"cytosol, cytosolic small ribosomal subunit, cytosolic small ribosomal subunit, intracellular, ribosome, small ribosomal subunit","RNA binding, protein binding, structural constituent of ribosome","rRNA processing, ribosomal small subunit biogenesis, translation, translation, translational elongation",40S RIBOSOMAL PROTEIN S16.,4,10,,6,,,,
IPI00013296,40S RIBOSOMAL PROTEIN S18.,6222, RPS18,"cytoplasm, cytosol, cytosolic small ribosomal subunit, intracellular, ribosome, small ribosomal subunit","molecular_function, rRNA binding, structural constituent of ribosome","translation, translational elongation",40S RIBOSOMAL PROTEIN S18.,8,5,4,4,,,,
IPI00215780,40S RIBOSOMAL PROTEIN S19.,6223, RPS19,"cytosol, cytosolic small ribosomal subunit, intracellular, nucleolus, nucleus, ribosome","RNA binding, protein binding, structural constituent of ribosome","anatomical structure development, erythrocyte differentiation, gas transport, positive regulation of cellular component movement, rRNA processing, response to extracellular stimulus, ribosomal small subunit biogenesis, translation, translational elongation",40S RIBOSOMAL PROTEIN S19.,7,,,,,,,
IPI00746639,40S RIBOSOMAL PROTEIN S2.,6187, RPS2,"cytosol, cytosolic small ribosomal subunit, intracellular, nucleolus, nucleoplasm, nucleus, ribosome","RNA binding, fibroblast growth factor 1 binding, fibroblast growth factor 3 binding, protein binding, structural constituent of ribosome","translation, translational elongation",40S RIBOSOMAL PROTEIN S2.,,2,,,,,,
IPI00012493,40S RIBOSOMAL PROTEIN S20.,6224, RPS20,"cytoplasm, cytosol, cytosolic small ribosomal subunit, intracellular, ribosome","RNA binding, protein binding, structural constituent of ribosome, structural constituent of ribosome","translation, translation, translational elongation",40S RIBOSOMAL PROTEIN S20.,4,3,,,,,,
IPI00401105,40S RIBOSOMAL PROTEIN S25.,6230, RPS25,"cytosol, cytosolic small ribosomal subunit, nucleolus, ribosome, ribosome, small ribosomal subunit","RNA binding, protein binding","translation, translation, translational elongation",40S RIBOSOMAL PROTEIN S25.,5,8,,3,,,,
IPI00012750,40S RIBOSOMAL PROTEIN S25.,6230, RPS25,"cytosol, cytosolic small ribosomal subunit, nucleolus, ribosome, ribosome, small ribosomal subunit","RNA binding, protein binding","translation, translation, translational elongation",40S RIBOSOMAL PROTEIN S25.,2,2,,,,,,
IPI00179330,UBIQUITIN AND RIBOSOMAL PROTEIN S27A PRECURSOR.,6233, RPS27A,"cytosol, cytosolic small ribosomal subunit, intracellular, ribosome, small ribosomal subunit","metal ion binding, structural constituent of ribosome","translation, translational elongation",UBIQUITIN AND RIBOSOMAL PROTEIN S27A PRECURSOR.,,2,,,,,,
IPI00011253,40S RIBOSOMAL PROTEIN S3.,6188, RPS3,"cytoplasm, cytosol, cytosol, cytosolic small ribosomal subunit, intracellular, nucleus, ribonucleoprotein complex, ribosome, ruffle membrane","DNA-(apurinic or apyrimidinic site) lyase activity, NF-kappaB binding, damaged DNA binding, endonuclease activity, iron-sulfur cluster binding, mRNA binding, protein binding, protein kinase binding, structural constituent of ribosome, structural constituent of ribosome","activation of caspase activity, induction of apoptosis, negative regulation of DNA repair, negative regulation of NF-kappaB transcription factor activity, response to DNA damage stimulus, translation, translation, translational elongation, translational initiation",40S RIBOSOMAL PROTEIN S3.,23,25,,16,,,,
IPI00419880,40S RIBOSOMAL PROTEIN S3A.,6189, RPS3A,"cytoplasm, cytosol, cytosol, cytosolic small ribosomal subunit, intracellular, nucleolus, nucleus, ribonucleoprotein complex, ribosome","RNA binding, protein binding, protein binding, structural constituent of ribosome","cell differentiation, induction of apoptosis, translation, translation, translation, translational elongation, translational initiation",40S RIBOSOMAL PROTEIN S3A.,4,4,,,,,,
IPI00217030,"40S RIBOSOMAL PROTEIN S4, X ISOFORM.",6191, RPS4X,"cytoplasm, cytosol, cytosolic small ribosomal subunit, cytosolic small ribosomal subunit, intracellular, polysome, ribonucleoprotein complex, ribosome, small ribosomal subunit","rRNA binding, structural constituent of ribosome","multicellular organismal development, positive regulation of cell proliferation, positive regulation of translation, translation, translation, translational elongation","40S RIBOSOMAL PROTEIN S4, X ISOFORM.",6,4,,5,,,,4
IPI00645201,RIBOSOMAL PROTEIN S8.,6202, RPS8,"cytoplasm, cytosol, cytosolic small ribosomal subunit, cytosolic small ribosomal subunit, intracellular, ribonucleoprotein complex, ribosome","molecular_function, protein binding, structural constituent of ribosome","translation, translation, translational elongation",RIBOSOMAL PROTEIN S8.,12,14,,7,,,4,12
IPI00216587,40S RIBOSOMAL PROTEIN S8.,6202, RPS8,"cytoplasm, cytosol, cytosolic small ribosomal subunit, cytosolic small ribosomal subunit, intracellular, ribonucleoprotein complex, ribosome","molecular_function, protein binding, structural constituent of ribosome","translation, translation, translational elongation",40S RIBOSOMAL PROTEIN S8.,7,12,3,11,,,4,14
IPI00221088,40S RIBOSOMAL PROTEIN S9.,6203, RPS9,"cytoplasm, cytosol, cytosolic small ribosomal subunit, intracellular, nucleolus, ribonucleoprotein complex, ribosome","protein binding, rRNA binding, structural constituent of ribosome, translation regulator activity","positive regulation of cell proliferation, translation, translation, translational elongation",40S RIBOSOMAL PROTEIN S9.,11,12,6,9,,5,,3
IPI00847192,RPS9 PROTEIN (FRAGMENT).,6203, RPS9,"cytoplasm, cytosol, cytosolic small ribosomal subunit, intracellular, nucleolus, ribonucleoprotein complex, ribosome","protein binding, rRNA binding, structural constituent of ribosome, translation regulator activity","positive regulation of cell proliferation, translation, translation, translational elongation",RPS9 PROTEIN (FRAGMENT).,,,,,,,,3
IPI00217185,PUTATIVE UNCHARACTERIZED PROTEIN RYR3.,6263, RYR3,"integral to membrane, membrane","calcium ion binding, calcium-release channel activity, ion channel activity, receptor activity, ryanodine-sensitive calcium-release channel activity","calcium ion transport, cellular calcium ion homeostasis, ion transport, transmembrane transport",PUTATIVE UNCHARACTERIZED PROTEIN RYR3.,,,,6,,,,
IPI00646058,SCAFFOLD ATTACHMENT FACTOR B.,6294, SAFB,"nucleolus, nucleus","DNA binding, RNA binding, double-stranded DNA binding, nucleotide binding, protein binding","chromatin organization, regulation of transcription",SCAFFOLD ATTACHMENT FACTOR B.,,12,,,,,,
IPI00300631,SCAFFOLD ATTACHMENT FACTOR B1.,6294, SAFB,"nucleolus, nucleus","DNA binding, RNA binding, double-stranded DNA binding, nucleotide binding, protein binding","chromatin organization, regulation of transcription",SCAFFOLD ATTACHMENT FACTOR B1.,,7,,,,,,
IPI00005648,SCAFFOLD ATTACHMENT FACTOR B2.,9667, SAFB2,"cytoplasm, nucleus","DNA binding, RNA binding, nucleotide binding, protein binding",regulation of transcription,SCAFFOLD ATTACHMENT FACTOR B2.,,4,,,,,,
IPI00010740,"ISOFORM LONG OF SPLICING FACTOR, PROLINE- AND GLUTAMINE-RICH.",6421, SFPQ,"nuclear matrix, nucleoplasm, nucleus, paraspeckles","DNA binding, RNA binding, nucleotide binding, protein binding","DNA recombination, DNA repair, RNA splicing, alternative nuclear mRNA splicing, via spliceosome, mRNA processing, regulation of transcription","ISOFORM LONG OF SPLICING FACTOR, PROLINE- AND GLUTAMINE-RICH.",27,15,9,6,,,,
IPI00744370,"ISOFORM LONG OF SPLICING FACTOR, PROLINE- AND GLUTAMINE-RICH.",6421, SFPQ,"nuclear matrix, nucleoplasm, nucleus, paraspeckles","DNA binding, RNA binding, nucleotide binding, protein binding","DNA recombination, DNA repair, RNA splicing, alternative nuclear mRNA splicing, via spliceosome, mRNA processing, regulation of transcription","ISOFORM LONG OF SPLICING FACTOR, PROLINE- AND GLUTAMINE-RICH.",6,,,,,,,
IPI00010204,"SPLICING FACTOR, ARGININE/SERINE-RICH 3.",6428, SFRS3,nucleus,"RNA binding, nucleotide binding, protein binding","RNA splicing, mRNA processing","SPLICING FACTOR, ARGININE/SERINE-RICH 3.",,,,8,,,,
IPI00003377,"ISOFORM 1 OF SPLICING FACTOR, ARGININE/SERINE-RICH 7.",6432, SFRS7,nucleus,"RNA binding, metal ion binding, nucleotide binding, protein binding, zinc ion binding","RNA splicing, mRNA processing","ISOFORM 1 OF SPLICING FACTOR, ARGININE/SERINE-RICH 7.",5,,,,,,,
IPI00012340,"SPLICING FACTOR, ARGININE/SERINE-RICH 9.",8683, SFRS9,nucleus,"RNA binding, nucleotide binding","RNA splicing, mRNA processing, mRNA splice site selection","SPLICING FACTOR, ARGININE/SERINE-RICH 9.",,,,2,,3,,
IPI00015920,ISOFORM 1 OF MITOCHONDRIAL DICARBOXYLATE CARRIER.,1468, SLC25A10,"integral to membrane, membrane, mitochondrial inner membrane, mitochondrion","dicarboxylic acid transmembrane transporter activity, protein binding","dicarboxylic acid transport, gluconeogenesis, mitochondrial transport, transmembrane transport",ISOFORM 1 OF MITOCHONDRIAL DICARBOXYLATE CARRIER.,,3,,,,,,
IPI00219729,MITOCHONDRIAL 2-OXOGLUTARATE/MALATE CARRIER PROTEIN.,8402, SLC25A11,"integral to plasma membrane, membrane, mitochondrial inner membrane, mitochondrion","binding, oxoglutarate:malate antiporter activity, transporter activity","transmembrane transport, transport",MITOCHONDRIAL 2-OXOGLUTARATE/MALATE CARRIER PROTEIN.,,4,,,,,,
IPI00556601,SOLUTE CARRIER FAMILY 25 MEMBER 4 VARIANT (FRAGMENT).,291, SLC25A4,"integral to plasma membrane, membrane, mitochondrial inner membrane, mitochondrial outer membrane, mitochondrion","ATP:ADP antiporter activity, adenine transmembrane transporter activity, protein binding, transporter activity","ADP transport, ATP transport, generation of precursor metabolites and energy, glutamate uptake during transmission of nerve impulse, interspecies interaction between organisms, mitochondrial genome maintenance, negative regulation of necrotic cell death, transmembrane transport, transport",SOLUTE CARRIER FAMILY 25 MEMBER 4 VARIANT (FRAGMENT).,,3,,,,,,3
IPI00007188,ADP/ATP TRANSLOCASE 2.,292, SLC25A5,"integral to plasma membrane, membrane, mitochondrial inner membrane, mitochondrial nucleoid, mitochondrion","adenine transmembrane transporter activity, protein binding, transporter activity","interspecies interaction between organisms, transmembrane transport, transport",ADP/ATP TRANSLOCASE 2.,9,11,,7,,,,8
IPI00645646,17 KDA PROTEIN.,293, SLC25A6,"integral to membrane, membrane, mitochondrial inner membrane, mitochondrial inner membrane presequence translocase complex, mitochondrion","ATP:ADP antiporter activity, protein binding, transporter activity","apoptosis, interspecies interaction between organisms, transmembrane transport",17 KDA PROTEIN.,3,3,,3,,,,
IPI00291467,ADP/ATP TRANSLOCASE 3.,293, SLC25A6,"integral to membrane, membrane, mitochondrial inner membrane, mitochondrial inner membrane presequence translocase complex, mitochondrion","ATP:ADP antiporter activity, protein binding, transporter activity","apoptosis, interspecies interaction between organisms, transmembrane transport",ADP/ATP TRANSLOCASE 3.,2,,,8,,,,5
IPI00219483,ISOFORM 2 OF U1 SMALL NUCLEAR RIBONUCLEOPROTEIN 70 KDA.,6625, SNRNP70,"nucleus, spliceosomal complex","RNA binding, nucleotide binding, protein binding","RNA splicing, mRNA processing, nuclear mRNA splicing, via spliceosome, nuclear mRNA splicing, via spliceosome, regulation of RNA splicing",ISOFORM 2 OF U1 SMALL NUCLEAR RIBONUCLEOPROTEIN 70 KDA.,3,,,,,,,
IPI00302850,SMALL NUCLEAR RIBONUCLEOPROTEIN SM D1.,6632, SNRPD1,"cytoplasm, cytosol, nucleoplasm, nucleus, small nuclear ribonucleoprotein complex, spliceosomal complex","RNA binding, protein binding","RNA splicing, mRNA processing, spliceosomal snRNP assembly, spliceosome assembly",SMALL NUCLEAR RIBONUCLEOPROTEIN SM D1.,3,,,,,,,
IPI00017964,SMALL NUCLEAR RIBONUCLEOPROTEIN SM D3.,6634, SNRPD3,"U7 snRNP, cytoplasm, cytosol, nucleolus, nucleoplasm, nucleus, small nuclear ribonucleoprotein complex, spliceosomal complex","enzyme binding, histone pre-mRNA DCP binding, protein binding","RNA splicing, mRNA processing, spliceosomal snRNP assembly",SMALL NUCLEAR RIBONUCLEOPROTEIN SM D3.,2,,,,,,,
IPI00783357,ISOFORM 1 OF SEQUESTOSOME-1.,8878, SQSTM1,"cytoplasm, cytosol, cytosol, cytosol, late endosome, nucleoplasm, nucleus","SH2 domain binding, metal ion binding, protein binding, protein kinase C binding, protein kinase binding, receptor tyrosine kinase binding, ubiquitin binding, ubiquitin binding, zinc ion binding","anti-apoptosis, apoptosis, cell differentiation, chaperone-mediated autophagy, endosome transport, immune response, induction of apoptosis by extracellular signals, intracellular signaling cascade, positive regulation of transcription from RNA polymerase II promoter, protein localization, regulation of I-kappaB kinase/NF-kappaB cascade, response to stress, ubiquitin-dependent protein catabolic process",ISOFORM 1 OF SEQUESTOSOME-1.,,,,3,,,,
IPI00651643,ISOFORM 1 OF SEQUESTOSOME-1.,8878, SQSTM1,"cytoplasm, cytosol, cytosol, cytosol, late endosome, nucleoplasm, nucleus","SH2 domain binding, metal ion binding, protein binding, protein kinase C binding, protein kinase binding, receptor tyrosine kinase binding, ubiquitin binding, ubiquitin binding, zinc ion binding","anti-apoptosis, apoptosis, cell differentiation, chaperone-mediated autophagy, endosome transport, immune response, induction of apoptosis by extracellular signals, intracellular signaling cascade, positive regulation of transcription from RNA polymerase II promoter, protein localization, regulation of I-kappaB kinase/NF-kappaB cascade, response to stress, ubiquitin-dependent protein catabolic process",ISOFORM 1 OF SEQUESTOSOME-1.,,,,2,,,,
IPI00005154,FACT COMPLEX SUBUNIT SSRP1.,6749, SSRP1,"chromosome, cytoplasm, nucleoplasm, nucleus","DNA binding, protein binding","DNA repair, DNA replication, regulation of transcription",FACT COMPLEX SUBUNIT SSRP1.,,,,,,5,,
IPI00402182,ISOFORM 2 OF HETEROGENEOUS NUCLEAR RIBONUCLEOPROTEIN Q.,10492, SYNCRIP,"CRD-mediated mRNA stability complex, cytoplasm, endoplasmic reticulum, histone pre-mRNA 3&apos;end processing complex, microsome, nucleoplasm, nucleus, ribonucleoprotein complex, spliceosomal complex","RNA binding, nucleotide binding, poly(A) RNA binding, protein binding","CRD-mediated mRNA stabilization, RNA processing, RNA splicing, interspecies interaction between organisms, mRNA processing",ISOFORM 2 OF HETEROGENEOUS NUCLEAR RIBONUCLEOPROTEIN Q.,13,7,,10,,4,,
IPI00018140,ISOFORM 1 OF HETEROGENEOUS NUCLEAR RIBONUCLEOPROTEIN Q.,10492, SYNCRIP,"CRD-mediated mRNA stability complex, cytoplasm, endoplasmic reticulum, histone pre-mRNA 3&apos;end processing complex, microsome, nucleoplasm, nucleus, ribonucleoprotein complex, spliceosomal complex","RNA binding, nucleotide binding, poly(A) RNA binding, protein binding","CRD-mediated mRNA stabilization, RNA processing, RNA splicing, interspecies interaction between organisms, mRNA processing",ISOFORM 1 OF HETEROGENEOUS NUCLEAR RIBONUCLEOPROTEIN Q.,10,4,,3,,,,
IPI00746866,ISOFORM 4 OF HETEROGENEOUS NUCLEAR RIBONUCLEOPROTEIN Q.,10492, SYNCRIP,"CRD-mediated mRNA stability complex, cytoplasm, endoplasmic reticulum, histone pre-mRNA 3&apos;end processing complex, microsome, nucleoplasm, nucleus, ribonucleoprotein complex, spliceosomal complex","RNA binding, nucleotide binding, poly(A) RNA binding, protein binding","CRD-mediated mRNA stabilization, RNA processing, RNA splicing, interspecies interaction between organisms, mRNA processing",ISOFORM 4 OF HETEROGENEOUS NUCLEAR RIBONUCLEOPROTEIN Q.,5,,,,,,,
IPI00020194,ISOFORM SHORT OF TATA-BINDING PROTEIN-ASSOCIATED FACTOR 2N.,8148, TAF15,"intracellular, nucleus","DNA binding, RNA binding, metal ion binding, zinc ion binding",,ISOFORM SHORT OF TATA-BINDING PROTEIN-ASSOCIATED FACTOR 2N.,,,,4,,,,
IPI00643708,PUTATIVE UNCHARACTERIZED PROTEIN TFAM.,7019, TFAM,"mitochondrial matrix, mitochondrial nucleoid, mitochondrion, nucleus",transcription factor activity,"DNA-dependent DNA replication, mitochondrial respiratory chain complex assembly, regulation of transcription, regulation of transcription from RNA polymerase I promoter, transcription from mitochondrial promoter",PROTEIN.,,,,4,,,,
IPI00030131,"ISOFORM BETA OF LAMINA-ASSOCIATED POLYPEPTIDE 2, ISOFORMS BETA/GAMMA.",7112, TMPO,"chromatin, chromosome, integral to membrane, membrane, nuclear envelope, nuclear envelope, nuclear inner membrane, nuclear membrane, nucleus","DNA binding, lamin binding, protein binding",regulation of transcription,"ISOFORM BETA OF LAMINA-ASSOCIATED POLYPEPTIDE 2, ISOFORMS BETA/GAMMA.",,15,,2,,,,5
IPI00216230,"LAMINA-ASSOCIATED POLYPEPTIDE 2, ISOFORM ALPHA.",7112, TMPO,"chromatin, chromosome, integral to membrane, membrane, nuclear envelope, nuclear envelope, nuclear inner membrane, nuclear membrane, nucleus","DNA binding, lamin binding, protein binding",regulation of transcription,"LAMINA-ASSOCIATED POLYPEPTIDE 2, ISOFORM ALPHA.",,5,,,,,,3
IPI00472633,"CDNA FLJ40872 FIS, CLONE TUTER2000283, HIGHLY SIMILAR TO HOMO SAPIENS TRANSFORMER-2-BETA (SFRS10) GENE.",6434, TRA2B,nucleus,"RNA binding, nucleotide binding, protein binding","RNA splicing, via transesterification reactions, nuclear mRNA splicing, via spliceosome","CDNA FLJ40872 FIS, CLONE TUTER2000283, HIGHLY SIMILAR TO HOMO SAPIENS TRANSFORMER-2-BETA (SFRS10) GENE.",,2,,,,,,
IPI00793930,TUBA1B PROTEIN.,10376, TUBA1B,microtubule,"GTP binding, GTPase activity, nucleotide binding, protein binding, structural constituent of cytoskeleton","microtubule cytoskeleton organization, microtubule-based movement, protein polymerization",TUBA1B PROTEIN.,,,,,,,,9
IPI00930688,TUBULIN ALPHA-1B CHAIN.,10376, TUBA1B,microtubule,"GTP binding, GTPase activity, nucleotide binding, protein binding, structural constituent of cytoskeleton","microtubule cytoskeleton organization, microtubule-based movement, protein polymerization",TUBULIN ALPHA-1B CHAIN.,,,,,,,3,6
IPI00478908,29 KDA PROTEIN.,84790, TUBA1C,microtubule,"GTP binding, GTPase activity, nucleotide binding, protein binding, structural molecule activity","microtubule-based movement, protein polymerization",29 KDA PROTEIN.,12,14,8,11,,6,,6
IPI00218343,TUBULIN ALPHA-1C CHAIN.,84790, TUBA1C,microtubule,"GTP binding, GTPase activity, nucleotide binding, protein binding, structural molecule activity","microtubule-based movement, protein polymerization",TUBULIN ALPHA-1C CHAIN.,9,7,2,20,,4,,3
IPI00166768,TUBA1C PROTEIN.,84790, TUBA1C,microtubule,"GTP binding, GTPase activity, nucleotide binding, protein binding, structural molecule activity","microtubule-based movement, protein polymerization",TUBA1C PROTEIN.,5,5,3,3,,,,4
IPI00784332,PUTATIVE UNCHARACTERIZED PROTEIN TUBA3D.,7278, TUBA3C,,,,TUBULIN ALPHA-3C/D CHAIN.,,4,2,,,,,
IPI00218345,ISOFORM 2 OF TUBULIN ALPHA-3C/D CHAIN.,7278, TUBA3C,,,,ISOFORM 2 OF TUBULIN ALPHA-3C/D CHAIN.,,,,3,,,,
IPI00007750,TUBULIN ALPHA-4A CHAIN.,7277, TUBA4A,"cytosol, extracellular region, microtubule","GTP binding, GTPase activity, nucleotide binding, protein binding, structural molecule activity","microtubule-based movement, protein polymerization",TUBULIN ALPHA-4A CHAIN.,5,12,5,13,,,,6
IPI00646909,TUBULIN ALPHA-8 CHAIN.,51807, TUBA8,microtubule,"GTP binding, GTPase activity, nucleotide binding, structural molecule activity","microtubule-based movement, protein polymerization",TUBULIN ALPHA-8 CHAIN.,,,,,,,,2
IPI00645452,"TUBULIN, BETA.",203068, TUBB,"cytoskeleton, cytosol, microtubule","GTP binding, GTPase activity, MHC class I protein binding, nucleotide binding, structural constituent of cytoskeleton","cellular component movement, microtubule-based movement, mitosis, natural killer cell mediated cytotoxicity, neuron differentiation, protein polymerization, spindle assembly","TUBULIN, BETA.",10,12,2,15,,,,7
IPI00011654,"CDNA FLJ56903, HIGHLY SIMILAR TO TUBULIN BETA-7 CHAIN.",203068, TUBB,"cytoskeleton, cytosol, microtubule","GTP binding, GTPase activity, MHC class I protein binding, nucleotide binding, structural constituent of cytoskeleton","cellular component movement, microtubule-based movement, mitosis, natural killer cell mediated cytotoxicity, neuron differentiation, protein polymerization, spindle assembly",TUBULIN BETA CHAIN.,7,8,,8,,,,
IPI00006510,TUBULIN BETA-1 CHAIN.,81027, TUBB1,microtubule,"GTP binding, GTPase activity, nucleotide binding, structural constituent of cytoskeleton","microtubule-based movement, protein polymerization, spindle assembly",TUBULIN BETA-1 CHAIN.,,2,,3,,,,
IPI00007752,TUBULIN BETA-2C CHAIN.,10383, TUBB2C,"cytoskeleton, cytosol, microtubule","GTP binding, GTPase activity, MHC class I protein binding, nucleotide binding, structural molecule activity, unfolded protein binding","cellular component movement, microtubule-based movement, natural killer cell mediated cytotoxicity, protein polymerization",TUBULIN BETA-2C CHAIN.,5,16,3,20,,,,9
IPI00926685,"CDNA FLJ53341, HIGHLY SIMILAR TO TUBULIN BETA-4 CHAIN.",10382, TUBB4,"cilium, cytosol, internode region of axon, microtubule, myelin sheath, neuronal cell body","GTP binding, GTPase activity, nucleotide binding, structural molecule activity","microtubule-based movement, protein polymerization","CDNA FLJ53341, HIGHLY SIMILAR TO TUBULIN BETA-4 CHAIN.",,,,,,,,3
IPI00027107,"TU TRANSLATION ELONGATION FACTOR, MITOCHONDRIAL PRECURSOR.",7284, TUFM,"intracellular, mitochondrial nucleoid, mitochondrion","GTP binding, GTPase activity, nucleotide binding, protein binding, translation elongation factor activity",translational elongation,"TU TRANSLATION ELONGATION FACTOR, MITOCHONDRIAL PRECURSOR.",,5,,9,,,,5
IPI00220834,ATP-DEPENDENT DNA HELICASE 2 SUBUNIT 2.,7520, XRCC5,"chromosome, cytoplasm, nuclear chromosome, telomeric region, nuclear telomere cap complex, nucleoplasm, nucleus","ATP binding, ATP-dependent DNA helicase activity, DNA binding, double-stranded DNA binding, double-stranded telomeric DNA binding, helicase activity, hydrolase activity, nucleotide binding, promoter binding, protein C-terminus binding, protein binding, telomeric DNA binding","DNA recombination, cell proliferation, double-strand break repair, double-strand break repair via nonhomologous end joining, hemopoietic stem cell differentiation, initiation of viral infection, negative regulation of apoptosis, positive regulation of neurogenesis, provirus integration, telomere maintenance",ATP-DEPENDENT DNA HELICASE 2 SUBUNIT 2.,,47,4,33,,11,,2
IPI00465430,ATP-DEPENDENT DNA HELICASE 2 SUBUNIT 1.,2547, XRCC6,"DNA-dependent protein kinase-DNA ligase 4 complex, chromosome, cytoplasm, membrane fraction, nuclear telomere cap complex, nucleoplasm, nucleus, transcription factor complex","ATP binding, ATP-dependent DNA helicase activity, DNA binding, double-stranded DNA binding, double-stranded telomeric DNA binding, helicase activity, hydrolase activity, nucleotide binding, promoter binding, protein C-terminus binding, protein binding, transcription activator activity","DNA ligation, V(D)J recombination, double-strand break repair via nonhomologous end joining, initiation of viral infection, positive regulation of gene-specific transcription from RNA polymerase II promoter, positive regulation of neurogenesis, positive regulation of transcription, DNA-dependent, provirus integration, response to ionizing radiation, telomere maintenance",ATP-DEPENDENT DNA HELICASE 2 SUBUNIT 1.,,40,,20,,8,,
IPI00450235,NUCLEASE SENSITIVE ELEMENT BINDING PROTEIN-1.,4904, YBX1,"CRD-mediated mRNA stability complex, cytoplasm, histone pre-mRNA 3&apos;end processing complex, nucleus, ribonucleoprotein complex, stress granule","DNA binding, RNA binding, double-stranded DNA binding, protein binding, single-stranded DNA binding, transcription factor activity, transcription repressor activity","CRD-mediated mRNA stabilization, RNA splicing, mRNA processing, regulation of transcription, DNA-dependent, transcription from RNA polymerase II promoter",NUCLEASE SENSITIVE ELEMENT BINDING PROTEIN-1.,,2,,,,,,2
IPI00385699,NUCLEASE SENSITIVE ELEMENT BINDING PROTEIN-1.,4904, YBX1,"CRD-mediated mRNA stability complex, cytoplasm, histone pre-mRNA 3&apos;end processing complex, nucleus, ribonucleoprotein complex, stress granule","DNA binding, RNA binding, double-stranded DNA binding, protein binding, single-stranded DNA binding, transcription factor activity, transcription repressor activity","CRD-mediated mRNA stabilization, RNA splicing, mRNA processing, regulation of transcription, DNA-dependent, transcription from RNA polymerase II promoter",NUCLEASE SENSITIVE ELEMENT BINDING PROTEIN-1.,,,,2,,,,
IPI00303506,YY1 ASSOCIATED PROTEIN 1.,55249, YY1AP1,"cytoplasm, nucleus",protein binding,,YY1 ASSOCIATED PROTEIN 1.,,,,,,2,,
IPI00334775,,,,,,,IPI:IPI00334775.5Tax_Id=9606 Hypothetical protein DKFZp761K0511,8,13,3,15,2,,,
IPI00784408,,,,,,,IPI:IPI00784408.1Tax_Id=9606 Proliferation-inducing gene 21,5,12,,10,,,,
IPI00412259,,,,,,,IPI:IPI00412259.2Tax_Id=9606 PREDICTED: similar to ATP-dependent DNA helicase 2 subunit 1 (ATP-dependent DNA helicase II 70 kDa subunit) (Lupus Ku autoantigen protein p70) (Ku70) (70 kDa subunit of Ku antigen) (Thyroid-lupus autoantigen) (TLAA) (CTC box-binding factor 75 kDa subunit) (CT... isoform 1,,9,,5,,,,
IPI00748943,,,,,,,"IPI:IPI00748943.1Tax_Id=9606 Similar to tubulin, beta polypeptide paralog",8,8,,12,,2,,
IPI00386854,,,,,,,PUTATIVE UNCHARACTERIZED PROTEIN HNRNPA2B1.,22,8,8,12,,,,
IPI00412855,,,,,,,IPI:IPI00412855.3Tax_Id=9606 PREDICTED: similar to ribosomal protein L18a,3,8,,,,,,
IPI00455415,,,,,,,IPI:IPI00455415.2Tax_Id=9606 PREDICTED: similar to Heterogeneous nuclear ribonucleoprotein C-like 1,8,7,,,,2,,
IPI00478327,SIMILAR TO 40S RIBOSOMAL PROTEIN S9.,,,,,,SIMILAR TO 40S RIBOSOMAL PROTEIN S9.,5,7,,,,,,
IPI00742905,,,,,,,IPI:IPI00742905.1Tax_Id=9606 146 kDa protein,8,6,,6,,2,,
IPI00472119,30 KDA PROTEIN.,,,,,,30 KDA PROTEIN.,3,6,,4,,,,
IPI00398135,,,,,,,IPI:IPI00398135.2Tax_Id=9606 PREDICTED: similar to 60S ribosomal protein L27a,6,6,,3,,,,
IPI00215638,,,,,,,IPI:IPI00215638.5Tax_Id=9606 ATP-dependent RNA helicase A,4,5,,6,,6,,
IPI00411329,PUTATIVE UNCHARACTERIZED PROTEIN HNRNPA1P4 (FRAGMENT).,,,,,,PUTATIVE UNCHARACTERIZED PROTEIN HNRNPA1P4 (FRAGMENT).,4,5,,3,,6,,
IPI00374686,,,,,,,IPI:IPI00374686.4Tax_Id=9606 29 kDa protein,7,4,,,,,,
IPI00376039,,,,,,,HYPOTHETICAL PROTEIN ISOFORM 2.,,4,,,,,,
IPI00455428,,,,,,,HYPOTHETICAL PROTEIN.,,4,,,,,,
IPI00748262,,,,,,,IPI:IPI00748262.1Tax_Id=9606 29 kDa protein,8,3,3,7,,6,,
IPI00428056,BBF2H7/FUS PROTEIN (FRAGMENT).,,,,,,BBF2H7/FUS PROTEIN (FRAGMENT).,4,3,,2,,4,,
IPI00783589,,,,,,,IPI:IPI00783589.1Tax_Id=9606 64 kDa protein,11,3,,,,2,,
IPI00397609,18 KDA PROTEIN.,,,,,,SIMILAR TO RIBOSOMAL PROTEIN.,,3,,,,,,
IPI00450974,,,,,,,IPI:IPI00450974.3Tax_Id=9606 Hypothetical protein,,3,,,,,,
IPI00176692,32 KDA PROTEIN.,,,,,,32 KDA PROTEIN.,4,2,3,2,,,,
IPI00399037,,,,,,,IPI:IPI00399037.4Tax_Id=9606 PREDICTED: similar to Heterogeneous nuclear ribonucleoprotein A1,5,2,,2,,,,
IPI00398699,,,,,,,HYPOTHETICAL PROTEIN LOC648000.,,2,,2,,,,
IPI00455457,HISTONE H3.,,,,,,HISTONE H3.,,2,,,,,,
IPI00472864,,,,,,,SIMILAR TO RIBOSOMAL PROTEIN L18A ISOFORM 1.,,2,,,,,,
IPI00647337,,,,,,,IPI:IPI00647337.1Tax_Id=9606 OTTHUMP00000016411,,,,5,,,,
IPI00219486,,,,,,,IPI:IPI00219486.2Tax_Id=9606 40S ribosomal protein S24. Splice isoform 2,,,,4,,,,
IPI00043759,,,,,,,"IPI:IPI00043759.1Tax_Id=9606 CDNA FLJ30481 fis, clone BRAWH1000180",,,,2,,,,
IPI00642513,,,,,,,IPI:IPI00642513.2Tax_Id=9606 PREDICTED: similar to ribosomal protein S18,,,,,,3,,
IPI00942312,PUTATIVE UNCHARACTERIZED PROTEIN ENSP00000404946.,,,,,,PUTATIVE UNCHARACTERIZED PROTEIN ENSP00000404946.,,,,,,,,4
IPI00877922,13 KDA PROTEIN.,,,,,,13 KDA PROTEIN.,,,,,,,,3
IPI00940393,ELONGATION FACTOR 1-ALPHA.,,,,,,ELONGATION FACTOR 1-ALPHA.,,,,,,,,3
IPI00478114,PUTATIVE UNCHARACTERIZED PROTEIN RPS17P2.,,,,,,PUTATIVE UNCHARACTERIZED PROTEIN RPS17P2.,2,,,,,,,
IPI00470657,,,,,,,IPI:IPI00470657.1Tax_Id=9606 Anti-colorectal carcinoma heavy chain,13,,,,,,,
IPI00455040,,,,,,,SIMILAR TO MCG18564.,4,,,,,,,
IPI00455471,,,,,,,IPI:IPI00455471.5Tax_Id=9606 14 kDa protein,4,,,,,,,
IPI00745905,,,,,,,IPI:IPI00745905.1Tax_Id=9606 11 kDa protein,4,,,,,,,
,,,,,,,Median,5.5,5.5,4.5,5,3.5,4.5,4,
,,,,,,,Average,7.097560976,7.67,5.868421053,7.430232558,5.5,5.344827586,21,
