# Supplementary material for: Systems analysis of the prostate tumor suppressor NKX3.1 supports roles in DNA repair and luminal cell differentiation
Source: F1000Res. 2014 Dec 18;3:115. Originally published 2014 May 21. [Version 2] doi: 10.12688/f1000research.3818.2 (PMC4141641; doi:10.12688/f1000research.3818.2)
Supplement: NKX3.1 expression and interactions Dataset — Data set 1: Summary of NKX3.1 interacting proteins Data set 1A: All proteins identified in four independent mock and FLAG-NKX3.1 affinity purifications Data set 1B: List of 58 high confidence NKX3.1 interacting proteins Data set 1C: Lists of proteins shown in the Venn diagram in Fig. 1B Data set 2: Summary of NKX3.1-regulated gene expression Data set 2A: All raw mRNA expression data Data set 2B: Averaged mRNA expression data Data set 2C: List of mRNAs that show a greater than 5-fold change (p greater or even to 0.05) in cells expressing NKX3.1 for 7 hours (= "5x data set") Data set 2D: list of NKX3.1 regulated genes containing conserved AP1 binding sites Data set 2E: List of NKX3.1 regulated genes containing conserved SRF binding sites Data set 2F: List of NKX3.1 regulated mRNAs that are inversely regulated in human prostate cancer derived cell lines [file f1000research-3-6373-s0000.tgz › 1467834]

Dataset 1B: List of 58 high confidence NKX3.1 interacting proteins
IPI#	Protein Identified and Link	Entrez Gene Name	3489_Mock	3490_NKX3.1	3491_Mock	3492_NKX3.1	3493_Mock	3494_NKX3.1	3760_Mock	3761_NKX 3.1	Sum_Mock	Mock redundant added	Sum Mock total	Sum Mock total mol weight adjusted	Sum_NKX3.1	NKX31 redundant added	Sum NKX31 total	Sum NKX31 total mol weight adjusted	Sum NKX31 - Sum Mock (mol weight adjusted)	Fold enrichment NKX31 vs Mock (mol weight adjusted)
IPI00018412	ISOFORM 1 OF HOMEOBOX PROTEIN NKX-3.1.	NKX3-1		23		23		11		51	0		0	0	108	90	198	75.14	75.14	75.14
IPI00026087	BARRIER-TO-AUTOINTEGRATION FACTOR.	BANF1		14		7				23	0		0	0	44		44	43.74	43.74	43.74
IPI00220834	ATP-DEPENDENT DNA HELICASE 2 SUBUNIT 2.	XRCC5		47	4	33		11		2	4		4	0.48	93		93	11.24	10.76	23.25
IPI00449049	POLY [ADP-RIBOSE] POLYMERASE 1.	PARP1		55	8	61		14		29	8		8	0.71	159		159	14.06	13.35	19.88
IPI00026781	FATTY ACID SYNTHASE.	FASN	7	23		38				13	7	3	10	0.37	74	43	117	4.28	3.91	11.7
IPI00465430	ATP-DEPENDENT DNA HELICASE 2 SUBUNIT 1.	XRCC6		40		20		8			0		0	0	68		68	9.74	9.74	9.74
IPI00383296	ISOFORM 2 OF HETEROGENEOUS NUCLEAR RIBONUCLEOPROTEIN M.	HNRNPM	5	8		6		10			5		5	0.68	24	14	38	5.16	4.48	7.6
IPI00642722	ISOFORM 5 OF MYOSIN-VI.	MYO6	5	17		10					5		5	0.34	27	11	38	2.62	2.28	7.6
IPI00013881	HETEROGENEOUS NUCLEAR RIBONUCLEOPROTEIN H.	HNRNPH1	2	6		4		4			2		2	0.41	14		14	2.84	2.44	7
IPI00440493	ATP SYNTHASE SUBUNIT ALPHA, MITOCHONDRIAL.	ATP5A1	7	14		14				11	7		7	1.17	39	10	49	8.2	7.03	7
IPI00291467	ADP/ATP TRANSLOCASE 3.	SLC25A6	2			8				5	2		2	0.61	13		13	3.96	3.35	6.5
IPI00007752	TUBULIN BETA-2C CHAIN.	TUBB2C	5	16	3	20				9	8		8	1.61	45		45	9.03	7.43	5.63
IPI00032003	EMERIN.	EMD		13						3	0		0	0	16		16	5.52	5.52	5.52
IPI00299573	60S RIBOSOMAL PROTEIN L7A.	RPL7A		6		3				7	0		0	0	16		16	5.33	5.33	5.33
IPI00555744	RIBOSOMAL PROTEIN L14 VARIANT.	RPL14		6						6	0		0	0	12		12	5.04	5.04	5.04
IPI00003881	HETEROGENEOUS NUCLEAR RIBONUCLEOPROTEIN F.	HNRNPF	6	10		10				10	6		6	1.31	30		30	6.57	5.25	5
IPI00784408		IPI00784408	5	12		10					5		5	1.68	22		22	7.41	5.73	4.4
IPI00030131	ISOFORM BETA OF LAMINA-ASSOCIATED POLYPEPTIDE 2, ISOFORMS BETA/GAMMA.	TMPO		15		2				5	0		0	0	22		22	4.34	4.34	4.34
IPI00017617	PROBABLE ATP-DEPENDENT RNA HELICASE DDX5.	DDX5	3	4		9					3		3	0.43	13		13	1.88	1.45	4.33
IPI00329389	60S RIBOSOMAL PROTEIN L6.	RPL6	4	7		3				7	4		4	1.22	17		17	5.19	3.97	4.25
IPI00215638		IPI00215638	4	5		6		6			4		4	0.28	17		17	1.2	0.92	4.25
IPI00221089	40S RIBOSOMAL PROTEIN S13.	RPS13	6	11		6				7	6		6	3.48	24		24	13.94	10.45	4
IPI00221092	40S RIBOSOMAL PROTEIN S16.	RPS16	4	10		6					4		4	2.43	16		16	9.73	7.3	4
IPI00003865	ISOFORM 1 OF HEAT SHOCK COGNATE 71 KDA PROTEIN.	HSPA8	17	26		33		9			17		17	2.4	68		68	9.59	7.19	4
IPI00472724	PUTATIVE ELONGATION FACTOR 1-ALPHA-LIKE 3.	EEF1A1	3	3		5				6	3	4	7	1.39	14	14	28	5.58	4.18	4
IPI00027107	TU TRANSLATION ELONGATION FACTOR, MITOCHONDRIAL PRECURSOR.	TUFM		5		9				5	0		0	0	19		19	3.81	3.81	3.81
IPI00640115	CDNA FLJ77784.	MC1R	4	6		6				3	4		4	0.94	15		15	3.53	2.59	3.75
IPI00217966	ISOFORM 1 OF L-LACTATE DEHYDROGENASE A CHAIN.	LDHA		5		8					0		0	0	13		13	3.54	3.54	3.54
IPI00411329	PUTATIVE UNCHARACTERIZED PROTEIN HNRNPA1P4 (FRAGMENT).	IPI00411329	4	5		3		6			4		4	1.36	14		14	4.76	3.4	3.5
IPI00030179	60S RIBOSOMAL PROTEIN L7.	RPL7	5	10		7					5		5	1.71	17		17	5.82	4.11	3.4
IPI00007750	TUBULIN ALPHA-4A CHAIN.	TUBA4A	5	12	5	13				6	10		10	2	31		31	6.21	4.21	3.1
IPI00374770	MICROTUBULE-ASSOCIATED PROTEIN 1B.	MAP1B	9	21	7	27		11			16	19	35	1.29	59	48	107	3.95	2.66	3.06
IPI00027252	PROHIBITIN-2.	PHB2		5		5					0		0	0	10		10	3	3	3
IPI00216049	ISOFORM 1 OF HETEROGENEOUS NUCLEAR RIBONUCLEOPROTEIN K.	HNRNPK	6	7		11					6		6	1.18	18		18	3.53	2.35	3
IPI00007188	ADP/ATP TRANSLOCASE 2.	SLC25A5	9	11		7				8	9		9	2.74	26		26	7.91	5.17	2.89
IPI00645452	TUBULIN, BETA.	TUBB	10	12	2	15				7	12		12	2.51	34		34	7.12	4.61	2.83
IPI00215637	ATP-DEPENDENT RNA HELICASE DDX3X.	DDX3X	6	9		5				3	6		6	0.82	17		17	2.32	1.5	2.83
IPI00003918	60S RIBOSOMAL PROTEIN L4.	RPL4	16	20		17				8	16		16	3.35	45		45	9.43	6.08	2.81
IPI00748943		IPI00748943	8	8		12		2			8		8	1.68	22		22	4.63	2.95	2.75
IPI00016610	POLY(RC)-BINDING PROTEIN 1.	PCBP1		3		7					0		0	0	10		10	2.67	2.67	2.67
IPI00008524	ISOFORM 1 OF POLYADENYLATE-BINDING PROTEIN 1.	PABPC1	11	14		13		7		2	11	11	22	3.11	36	21	57	8.07	4.95	2.59
IPI00412259		IPI00412259		9		5					0		0	0	14		14	2.57	2.57	2.57
IPI00556485	RPLP0 PROTEIN.	RPLP0	8	13		5				2	8		8	2.92	20		20	7.29	4.37	2.5
IPI00216587	40S RIBOSOMAL PROTEIN S8.	RPS8	7	12	3	11			4	14	14	16	30	12.39	37	33	70	28.92	16.53	2.33
IPI00008529	60S ACIDIC RIBOSOMAL PROTEIN P2.	RPLP2	15	15		13				7	15		15	12.86	35		35	30	17.15	2.33
IPI00215719	60S RIBOSOMAL PROTEIN L18.	RPL18	6	7		6			4	10	10		10	4.62	23		23	10.63	6.01	2.3
IPI00005198	INTERLEUKIN ENHANCER-BINDING FACTOR 2.	ILF2	22	20		14		6			22	5	27	6.27	40	22	62	14.4	8.13	2.3
IPI00218343	TUBULIN ALPHA-1C CHAIN.	TUBA1C	9	7	2	20		4		3	11	20	31	6.21	34	37	71	14.23	8.02	2.29
IPI00334775		IPI00334775	8	13	3	15	2				13		13	1.53	28		28	3.3	1.77	2.15
IPI00020127	REPLICATION PROTEIN A 70 KDA DNA-BINDING SUBUNIT.	RPA1		13							0		0	0	13		13	1.91	1.91	1.91
IPI00219018	GLYCERALDEHYDE-3-PHOSPHATE DEHYDROGENASE.	GAPDH	18	26	12	16				14	30		30	8.32	56		56	15.53	7.21	1.87
IPI00011253	40S RIBOSOMAL PROTEIN S3.	RPS3	23	25		16					23		23	8.62	41		41	15.36	6.74	1.78
IPI00007765	STRESS-70 PROTEIN, MITOCHONDRIAL.	HSPA9				4				9	0		0	0	13		13	1.76	1.76	1.76
IPI00444262	CDNA FLJ45706 FIS, CLONE FEBRA2028457, HIGHLY SIMILAR TO NUCLEOLIN.	NCL	31	29	7	33		4			38		38	5.76	66		66	10.01	4.24	1.74
IPI00221088	40S RIBOSOMAL PROTEIN S9.	RPS9	11	12	6	9		5		3	17		17	7.53	29		29	12.84	5.31	1.71
IPI00479217	ISOFORM SHORT OF HETEROGENEOUS NUCLEAR RIBONUCLEOPROTEIN U.	HNRNPU	18	15	8	13		7		4	26	26	52	5.84	39	36	75	8.43	2.58	1.44
IPI00646058	SCAFFOLD ATTACHMENT FACTOR B.	SAFB		12							0		0	0	12		12	1.17	1.17	1.17
IPI00397526	ISOFORM 1 OF MYOSIN-10.	MYH10		10							0		0	0	10		10	0.44	0.44	0.44
