# Supplementary material for: Systems analysis of the prostate tumor suppressor NKX3.1 supports roles in DNA repair and luminal cell differentiation
Source: F1000Res. 2014 Dec 18;3:115. Originally published 2014 May 21. [Version 2] doi: 10.12688/f1000research.3818.2 (PMC4141641; doi:10.12688/f1000research.3818.2)
Supplement: NKX3.1 expression and interactions Dataset — Data set 1: Summary of NKX3.1 interacting proteins Data set 1A: All proteins identified in four independent mock and FLAG-NKX3.1 affinity purifications Data set 1B: List of 58 high confidence NKX3.1 interacting proteins Data set 1C: Lists of proteins shown in the Venn diagram in Fig. 1B Data set 2: Summary of NKX3.1-regulated gene expression Data set 2A: All raw mRNA expression data Data set 2B: Averaged mRNA expression data Data set 2C: List of mRNAs that show a greater than 5-fold change (p greater or even to 0.05) in cells expressing NKX3.1 for 7 hours (= "5x data set") Data set 2D: list of NKX3.1 regulated genes containing conserved AP1 binding sites Data set 2E: List of NKX3.1 regulated genes containing conserved SRF binding sites Data set 2F: List of NKX3.1 regulated mRNAs that are inversely regulated in human prostate cancer derived cell lines [file f1000research-3-6373-s0000.tgz › 1467833]

Dataset 1C: Lists of proteins shown in the Venn diagram in Fig. 1B
#1; 3489/90_NKX3.1-Mock	#2; 3491/92_NKX3.1-Mock	#3; 3493/94_NKX3.1-Mock	#4; 3760/61_NKX3.1-Mock
IPI00449049	IPI00449049	IPI00449049	IPI00018412
IPI00220834	IPI00026781	IPI00220834	IPI00449049
IPI00465430	IPI00003865	IPI00018412	IPI00026087
IPI00018412	IPI00220834	IPI00374770	IPI00219018
IPI00026781	IPI00444262	IPI00383296	IPI00026781
IPI00030131	IPI00018412	IPI00003865	IPI00440493
IPI00026087	IPI00465430	IPI00465430	IPI00003881
IPI00032003	IPI00374770	IPI00008524	IPI00216587
IPI00020127	IPI00218343	IPI00479217	IPI00007752
IPI00374770	IPI00007752	IPI00005198	IPI00007765
IPI00642722	IPI00003918	IPI00215638	IPI00003918
IPI00646058	IPI00011253	IPI00411329	IPI00007188
IPI00007752	IPI00440493	IPI00221088	IPI00645452
IPI00397526	IPI00005198	IPI00444262	IPI00008529
IPI00003865	IPI00008524	IPI00218343	IPI00221089
IPI00412259	IPI00645452	IPI00013881	IPI00299573
IPI00219018	IPI00008529	IPI00748943	IPI00329389
IPI00440493	IPI00334775		IPI00007750
IPI00007750	IPI00748943		IPI00215719
IPI00784408	IPI00216049		IPI00472724
IPI00299573	IPI00642722		IPI00555744
IPI00555744	IPI00784408		IPI00027107
IPI00221092	IPI00003881		IPI00291467
IPI00216587	IPI00027107		IPI00030131
IPI00221089	IPI00017617		IPI00479217
IPI00027107	IPI00007750		IPI00221088
IPI00556485	IPI00216587		IPI00218343
IPI00334775	IPI00217966		IPI00640115
IPI00217966	IPI00291467		IPI00215637
IPI00030179	IPI00026087		IPI00032003
IPI00027252	IPI00030179		IPI00220834
IPI00003881	IPI00016610		IPI00008524
IPI00003918	IPI00007188		IPI00556485
IPI00013881	IPI00221092
IPI00329389	IPI00221089
IPI00215637	IPI00383296
IPI00008524	IPI00640115
IPI00383296	IPI00215719
IPI00016610	IPI00215638
IPI00007188	IPI00412259
IPI00645452	IPI00556485
IPI00640115	IPI00027252
IPI00011253	IPI00215637
IPI00215719	IPI00472724
IPI00221088	IPI00479217
IPI00215638	IPI00219018
IPI00411329	IPI00013881
IPI00216049	IPI00007765
IPI00017617	IPI00299573
	IPI00329389
	IPI00221088
	IPI00411329
	IPI00030131
