# Supplementary material for: Systems analysis of the prostate tumor suppressor NKX3.1 supports roles in DNA repair and luminal cell differentiation
Source: F1000Res. 2014 Dec 18;3:115. Originally published 2014 May 21. [Version 2] doi: 10.12688/f1000research.3818.2 (PMC4141641; doi:10.12688/f1000research.3818.2)
Supplement: NKX3.1 expression and interactions Dataset — Data set 1: Summary of NKX3.1 interacting proteins Data set 1A: All proteins identified in four independent mock and FLAG-NKX3.1 affinity purifications Data set 1B: List of 58 high confidence NKX3.1 interacting proteins Data set 1C: Lists of proteins shown in the Venn diagram in Fig. 1B Data set 2: Summary of NKX3.1-regulated gene expression Data set 2A: All raw mRNA expression data Data set 2B: Averaged mRNA expression data Data set 2C: List of mRNAs that show a greater than 5-fold change (p greater or even to 0.05) in cells expressing NKX3.1 for 7 hours (= "5x data set") Data set 2D: list of NKX3.1 regulated genes containing conserved AP1 binding sites Data set 2E: List of NKX3.1 regulated genes containing conserved SRF binding sites Data set 2F: List of NKX3.1 regulated mRNAs that are inversely regulated in human prostate cancer derived cell lines [file f1000research-3-6373-s0000.tgz › 1467839]

Data set 2A: All raw mRNA expression data,,,,,,,,,,,,,
QC_Qnorm_4_8,NKX3.1_7h,NKX3.1_7h,NKX3.1_10h,NKX3.1_10h,LH_GFP_7h,LH_GFP_7h,LH_GFP_10h,LH_GFP_10h,,,,,
Sample (),1,2,3,4,5,6,7,8,,,,,
Systematic,1705168246_A,1705168246_B,1705168246_C,1705168246_D,1705168210_A,1705168210_B,1705168210_C,1705168210_D,Common,Genbank,Gene Symbol,Description,PubMedID
ILMN_114688,92.916664,95.28333,124.625,110.75833,96.00833,93.041664,89.39167,90.98333,,CR740473,,"CR740473 NCI_CGAP_Pan1 Homo sapiens cDNA clone IMAGp971H06120 ; IMAGE:2223527 5, mRNA sequence",
ILMN_117781,98.075,79.63333,86.691666,100.225,109.25833,114.09167,95.28333,118.96667,MAST1,AW138444,,"UI-H-BI1-adg-d-01-0-UI.s1 NCI_CGAP_Sub3 Homo sapiens cDNA clone IMAGE:2716824 3, mRNA sequence",
ILMN_15314,102.9,108.26667,119.441666,115.25833,105.59167,114.191666,100.34167,95.76667,ANGPTL7,NM_021146.2,,"Homo sapiens angiopoietin-like 7 (ANGPTL7), mRNA.",
ILMN_17444,392.65833,411.23334,346.175,336.96667,363.18332,296.70834,374.76666,305.95834,SERBP1,NM_001018068.1,,"Homo sapiens SERPINE1 mRNA binding protein 1 (SERBP1), transcript variant 2, mRNA.",
ILMN_7388,1150.575,1216.5583,1038.0416,1052.2417,1035.775,1011.9083,1045.6417,1011.35,ZNF207,NM_003457.2,,"Homo sapiens zinc finger protein 207 (ZNF207), transcript variant 1, mRNA.",
ILMN_88079,98.208336,95.2,104.28333,106.75,114.316666,104.275,108.78333,118.683334,LOC441687,BG390955,,"602417632F1 NIH_MGC_92 Homo sapiens cDNA clone IMAGE:4537207 5, mRNA sequence",
ILMN_22489,126.425,108.683334,113.575,109.38333,126.95,133.325,120.525,126.10833,CNTROB,NM_053051.1,,"Homo sapiens centrobin, centrosomal BRCA2 interacting protein (CNTROB), transcript variant 1, mRNA.",
ILMN_138597,613.06665,526.4,497.18332,565.7167,408.68332,416.63333,385.51666,434.19168,LOC205251,NM_174925.1,,"Homo sapiens hypothetical protein LOC205251 (LOC205251), mRNA.",
ILMN_15110,193.11667,204.38333,188.49167,162.33333,215.875,208.01666,224.56667,206.05833,SP3,NM_001017371.3,,"Homo sapiens Sp3 transcription factor (SP3), transcript variant 2, mRNA.",
ILMN_9060,143.4,147.60834,144.05,119.7,123.65,116.933334,116.558334,105.025,LOC283219,NM_001029859.1,,"Homo sapiens hypothetical protein LOC283219 (LOC283219), mRNA.",
ILMN_25293,219.94167,254.35834,231.34166,228.24167,238.96666,232.01666,256.725,225.6,HSPA4,NM_198431.1,,"Homo sapiens heat shock 70kDa protein 4 (HSPA4), transcript variant 2, mRNA.",
ILMN_7436,1132.5667,1105.7833,1043.5333,837.1667,1024.2667,1152.8833,1177.9833,1066.3083,DYNLT1,NM_006519.1,,"Homo sapiens dynein, light chain, Tctex-type 1 (DYNLT1), mRNA.",
ILMN_78193,110.21667,118.03333,97.208336,116.025,121.15833,127.13333,124.86667,113.25,DAB2,AI793186,,"qz38d09.x5 NCI_CGAP_Kid11 Homo sapiens cDNA clone IMAGE:2029169 3, mRNA sequence",
ILMN_78251,115.458336,115.941666,107.99167,126.683334,113.583336,122.45,116.65,113.9,,CB305890,,"UI-CF-EN1-aeh-c-05-0-UI.s1 UI-CF-EN1 Homo sapiens cDNA clone UI-CF-EN1-aeh-c-05-0-UI 3, mRNA sequence",
ILMN_45065,111.875,102.333336,115.86667,115.15833,105.25,111.88333,88.10833,103.925,LOC646296,XM_933521.1,,"PREDICTED: Homo sapiens hypothetical protein LOC646296 (LOC646296), mRNA.",
ILMN_26148,630.50836,541.05835,699.2833,660.5333,1022.4667,975.73334,1070.1083,965.98334,ASF1B,NM_018154.2,,"Homo sapiens ASF1 anti-silencing function 1 homolog B (S. cerevisiae) (ASF1B), mRNA.",
ILMN_14769,313.20834,268.14166,310.88333,341.775,157.35,161.05,156.64166,192.16667,HDHD3,NM_031219.2,,"Homo sapiens haloacid dehalogenase-like hydrolase domain containing 3 (HDHD3), mRNA.",
ILMN_110758,100.00833,118.691666,113.225,105.5,109.35,109.941666,126.35833,119.21667,,BF509595,,"UI-H-BI4-apf-d-10-0-UI.s1 NCI_CGAP_Sub8 Homo sapiens cDNA clone IMAGE:3087043 3, mRNA sequence",
ILMN_10685,117.958336,132.53334,134.19167,105.03333,148.80833,148.55833,153.20833,163.85,CDO1,NM_001801.2,,"Homo sapiens cysteine dioxygenase, type I (CDO1), mRNA.",
ILMN_3995,166.9,131.04167,144.94167,121.825,182.98334,172.825,181.33333,189.48334,ST3GAL3,NM_006279.2,,"Homo sapiens ST3 beta-galactoside alpha-2,3-sialyltransferase 3 (ST3GAL3), transcript variant 10, mRNA.",
ILMN_2366,344.34167,338.2,434.75833,455.8,308.03333,386.88333,316.94168,313.725,PPP2R5D,NM_180976.1,,"Homo sapiens protein phosphatase 2, regulatory subunit B (B56), delta isoform (PPP2R5D), transcript variant 2, mRNA.",
ILMN_8687,110.99167,107.15833,106.74167,99.5,109.35,115.941666,102.933334,111.316666,OR6C68,NM_001005519.1,,"Homo sapiens olfactory receptor, family 6, subfamily C, member 68 (OR6C68), mRNA.",
ILMN_1691,872.775,794.35834,817.38336,791.24164,828.55,828.55,739.8,839.525,TMED1,NM_006858.2,,"Homo sapiens transmembrane emp24 protein transport domain containing 1 (TMED1), mRNA.",
ILMN_681,352.66666,405.05,371.9,327.9,91.53333,103.13333,92.46667,95.316666,MAP7,NM_003980.3,,"Homo sapiens microtubule-associated protein 7 (MAP7), mRNA.",
ILMN_7904,116.24167,106.958336,119.066666,102.86667,116.1,104.36667,103.46667,114.9,ATR,NM_001184.2,,"Homo sapiens ataxia telangiectasia and Rad3 related (ATR), mRNA.",
ILMN_104457,93.775,98.35833,95.3,116.35,98.825,104.1,98.60833,111.566666,,AI478591,,"tm53h11.x1 NCI_CGAP_Kid11 Homo sapiens cDNA clone IMAGE:2161893 3, mRNA sequence",
ILMN_43558,93.1,83.6,89.825,91.51667,367.06668,613.3,340.78333,501.16666,KRTAP2-1,XM_937100.1,,"PREDICTED: Homo sapiens keratin associated protein 2-1, transcript variant 3 (KRTAP2-1), mRNA.",
ILMN_11265,112.39167,113.99167,118.433334,115.575,103.9,115.25,110.025,104.01667,DKFZp686I15217,NM_207495.2,,"Homo sapiens hypothetical protein DKFZp686I15217 (DKFZp686I15217), mRNA.",
ILMN_138419,95.575,93.666664,96.51667,106.458336,106.84167,100.433334,107.99167,95.083336,AMBN,XM_937804.1,,"PREDICTED: Homo sapiens ameloblastin, enamel matrix protein (AMBN), mRNA.",
ILMN_100812,114.066666,110.725,124.53333,117.666664,106.933334,122.666664,122.00833,123.96667,GPD2,CN418637,,"17000532188941 GRN_ES Homo sapiens cDNA 5, mRNA sequence",
ILMN_119070,113.666664,104.175,96.708336,105.38333,102.625,119.45,119.88333,107.61667,,AW451016,,"UI-H-BI3-ala-e-05-0-UI.s1 NCI_CGAP_Sub5 Homo sapiens cDNA clone IMAGE:2736104 3, mRNA sequence",
ILMN_18005,168.36667,203.55833,171.21666,193.93333,129.35,103.61667,88.425,115.833336,KIAA1727,NM_033393.1,,"Homo sapiens KIAA1727 protein (KIAA1727), mRNA.",
ILMN_91016,101.816666,93.191666,127.725,96.333336,101.61667,113.708336,104.083336,105.925,EBPL,BG035021,,"602325102F1 NIH_MGC_90 Homo sapiens cDNA clone IMAGE:4413240 5, mRNA sequence",
ILMN_16490,343.525,346.51666,383.575,434.49167,299.63333,322.10834,279.65,287.175,RER1,NM_007033.2,,"Homo sapiens RER1 retention in endoplasmic reticulum 1 homolog (S. cerevisiae) (RER1), mRNA.",
ILMN_138659,156.03334,162.33333,131.50833,132.175,196.84166,147.50833,175.425,149.475,SNX13,NM_015132.2,,"Homo sapiens sorting nexin 13 (SNX13), mRNA.",
ILMN_14647,131.71666,123.833336,99.73333,113.933334,150.34166,153.39166,160.8,178.18333,GIT2,NM_139201.1,,"Homo sapiens G protein-coupled receptor kinase interactor 2 (GIT2), transcript variant 4, mRNA.",
ILMN_2691,103.691666,113.691666,104,94.71667,122.816666,101.73333,124.55,106.316666,DOPEY1,NM_015018.2,,"Homo sapiens dopey family member 1 (DOPEY1), mRNA.",
ILMN_75940,106.2,123.1,124.86667,112.525,109.85,108.45,112.875,108.691666,,AA813475,,"ai67a03.s1 Soares_testis_NHT Homo sapiens cDNA clone 1375852 3, mRNA sequence",
ILMN_40461,103.691666,107.61667,109.35,102.208336,118.675,98.25,109.24167,116.13333,LOC651682,XM_944869.1,,"PREDICTED: Homo sapiens similar to myosin XVB pseudogene (LOC651682), mRNA.",
ILMN_22726,580.4083,716.5,553.7167,534.23334,634.2,737.075,730.7833,728.43335,UBE1C,NM_198197.1,,"Homo sapiens ubiquitin-activating enzyme E1C (UBA3 homolog, yeast) (UBE1C), transcript variant 3, mRNA.",
ILMN_22596,121.34167,123.65,94.25,109.575,194.98334,196.43333,210.85834,175.16667,PCAF,NM_003884.3,,"Homo sapiens p300/CBP-associated factor (PCAF), mRNA.",
ILMN_18286,142.94167,136.16667,132.41667,131.36667,205.83333,184.425,193.11667,178.85,CBLB,NM_170662.3,,"Homo sapiens Cas-Br-M (murine) ecotropic retroviral transforming sequence b (CBLB), mRNA.",
ILMN_27350,140.14166,158.725,167.05,141.8,143.925,157.425,158.91667,166.125,FEM1B,NM_015322.3,,"Homo sapiens fem-1 homolog b (C. elegans) (FEM1B), mRNA.",
ILMN_95679,110.5,108.066666,98.60833,105.25,110.375,99.166664,108.075,124.291664,SLIT2,CB962414,,"AGENCOURT_13444160 NIH_MGC_187 Homo sapiens cDNA clone IMAGE:30319801 5, mRNA sequence",
ILMN_1807,444.95,414.95834,444.5,392.51666,259.825,172.9,244.91667,204.34166,NR1H3,NM_005693.1,,"Homo sapiens nuclear receptor subfamily 1, group H, member 3 (NR1H3), mRNA.",
ILMN_17551,92.183334,86.95,94.066666,104.4,105.01667,98.166664,93.041664,99.85833,GPR120,NM_181745.2,,"Homo sapiens G protein-coupled receptor 120 (GPR120), mRNA.",
ILMN_5111,272.25,301.31668,313.725,345.95,205.4,209.725,180.71666,176.03334,PSMD13,NM_002817.2,,"Homo sapiens proteasome (prosome, macropain) 26S subunit, non-ATPase, 13 (PSMD13), transcript variant 1, mRNA.",
ILMN_8434,913.2917,882.48334,796.7917,697.73334,625.88336,731.38336,663.225,781.3,SEC23B,NM_032985.3,,"Homo sapiens Sec23 homolog B (S. cerevisiae) (SEC23B), transcript variant 2, mRNA.",
ILMN_42764,126.183334,122.25,116.50833,120.725,107.875,113.13333,113.058334,113.9,LOC654151,XM_940045.1,,"PREDICTED: Homo sapiens similar to OTU domain, ubiquitin aldehyde binding 2 (LOC654151), mRNA.",
ILMN_40570,106.916664,107.98333,105.26667,96.425,114.933334,111.475,115.125,113.15,LOC644829,XM_932429.1,,"PREDICTED: Homo sapiens hypothetical protein LOC644829 (LOC644829), mRNA.",
ILMN_40400,129.5,122.35833,109.166664,111.541664,128.35,123.14167,112.975,122.816666,LOC642293,XM_925836.1,,"PREDICTED: Homo sapiens similar to Beta-defensin 128 precursor (Beta-defensin 28) (DEFB-28) (LOC642293), mRNA.",
ILMN_107674,79.975,96.191666,80.96667,122.083336,98.63333,96.1,100.2,99.558334,,CB238801,,"SRA06 human lung adenocarcinoma Homo sapiens cDNA, mRNA sequence",
ILMN_37504,757.55,718.49164,673.93335,806.45,756.025,788.225,747.4083,779.8,LOC652864,XM_942571.1,,"PREDICTED: Homo sapiens similar to Mitochondrial import inner membrane translocase subunit Tim23 (LOC652864), mRNA.",
ILMN_4819,95.75833,95.39167,87.45,94.066666,100.916664,196.33333,86.46667,187.50833,CCL4L1,NM_001001435.2,,"Homo sapiens chemokine (C-C motif) ligand 4-like 1 (CCL4L1), mRNA.",
ILMN_483,215.10834,177.58333,130.46666,148.60834,221.875,198.31667,203.31667,177.7,TAF9,NM_016283.4,,"Homo sapiens TAF9 RNA polymerase II, TATA box binding protein (TBP)-associated factor, 32kDa (TAF9), transcript variant 2, mRNA.",
ILMN_9320,185.89166,192.88333,180.69167,182.275,154.01666,169.48334,143.76666,166.84166,AKAP12,NM_005100.2,,"Homo sapiens A kinase (PRKA) anchor protein (gravin) 12 (AKAP12), transcript variant 1, mRNA.",
ILMN_26106,191.15834,189.35834,170.275,149.675,235.50833,258.95,251.925,275.80832,LHFPL2,NM_005779.1,,"Homo sapiens lipoma HMGIC fusion partner-like 2 (LHFPL2), mRNA.",
ILMN_3908,284.91666,261.75833,237.66667,242.6,272.36667,248.13333,257.33334,258.95,ADD3,NM_016824.3,,"Homo sapiens adducin 3 (gamma) (ADD3), transcript variant 1, mRNA.",
ILMN_3221,202.18333,210.06667,288.35834,384.29166,747.4083,506.69168,806.00836,684.825,CPT1C,NM_152359.1,,"Homo sapiens carnitine palmitoyltransferase 1C (CPT1C), mRNA.",
ILMN_16900,593.10834,674.75,447.41666,391.14166,866.85,594.9167,897.875,619.19165,HMMR,NM_012485.1,,"Homo sapiens hyaluronan-mediated motility receptor (RHAMM) (HMMR), transcript variant 2, mRNA.",
ILMN_138448,119.45,129.4,139.00833,128.95,129.175,125.941666,121.35,135.29167,VMAC,NM_001017921.1,,"Homo sapiens vimentin-type IF-associated coiled-coil protein (VMAC), mRNA.",
ILMN_16697,460.64166,390.275,521.18335,543.35,496.89166,399.00833,404.93332,390.96667,PAFAH1B3,NM_002573.2,,"Homo sapiens platelet-activating factor acetylhydrolase, isoform Ib, gamma subunit 29kDa (PAFAH1B3), mRNA.",
ILMN_16909,166.21666,167.23334,171.21666,161.54167,202.65834,231.775,200.43333,181.86667,GATAD2B,NM_020699.1,,"Homo sapiens GATA zinc finger domain containing 2B (GATAD2B), mRNA.",
ILMN_25068,1683.6917,2199.7334,1623.15,1749.9166,1432.3334,1290.375,1445.5083,1256.2084,TMEM66,NM_016127.4,,"Homo sapiens transmembrane protein 66 (TMEM66), mRNA.",
ILMN_11991,372.66666,356.05,342.68332,338.09167,282.53333,300.43332,296.29166,288.84167,AUP1,NM_012103.2,,"Homo sapiens ancient ubiquitous protein 1 (AUP1), transcript variant 1, mRNA.",
ILMN_117909,102.9,108.875,120.75833,108.86667,103.058334,103.76667,114.60833,104.8,,BM993070,,"UI-H-DT0-atw-k-03-0-UI.s1 NCI_CGAP_DT0 Homo sapiens cDNA clone IMAGE:5865338 3, mRNA sequence",
ILMN_104616,117.46667,105.85833,110.86667,118.791664,91.26667,108.35833,122.675,102.916664,,BE217788,,"hv29g09.x1 NCI_CGAP_Lu24 Homo sapiens cDNA clone IMAGE:3174880 3, mRNA sequence",
ILMN_3897,119.09167,133.16667,125.48333,138.08333,159.86667,416.43332,165.36667,422.55832,BIRC3,NM_001165.3,,"Homo sapiens baculoviral IAP repeat-containing 3 (BIRC3), transcript variant 1, mRNA.",
ILMN_21352,271.55832,249.81667,289.65,330.05,203.4,203.06667,201.7,196.00833,SLC26A2,NM_000112.2,,"Homo sapiens solute carrier family 26 (sulfate transporter), member 2 (SLC26A2), mRNA.",
ILMN_9924,134.675,129.9,136.28334,141.8,107.78333,103.46667,104.40833,99.38333,ANKRD5,NM_022096.4,,"Homo sapiens ankyrin repeat domain 5 (ANKRD5), transcript variant 1, mRNA.",
ILMN_9466,354.03333,347.85834,250.45,275.85,258.3,272.98334,293.18332,267.2,CDC40,NM_015891.2,,"Homo sapiens cell division cycle 40 homolog (yeast) (CDC40), mRNA.",
ILMN_115642,95.03333,90.333336,129.48334,116.125,112.1,91.941666,121.59167,110.525,,BX096749,,"BX096749 NCI_CGAP_Ut1 Homo sapiens cDNA clone IMAGp998B065668, mRNA sequence",
ILMN_138705,98.208336,97.39167,88.74167,92.975,95.2,102.2,96.275,90.78333,MANEA,XM_938989.1,,"PREDICTED: Homo sapiens mannosidase, endo-alpha (MANEA), mRNA.",
ILMN_25900,265.50833,273.18332,309.48334,248.04167,230.975,242.76666,194.23334,186.58333,ARMC7,NM_024585.2,,"Homo sapiens armadillo repeat containing 7 (ARMC7), mRNA.",
ILMN_1347,177.61667,171.56667,152.23334,155.50833,151.825,167.15834,145.725,154.5,TMTC4,NM_032813.1,,"Homo sapiens transmembrane and tetratricopeptide repeat containing 4 (TMTC4), mRNA.",
ILMN_100261,103.90833,103.26667,93.46667,138.38333,104.59167,91.416664,107.38333,94.98333,,AA757077,,"ah55c12.s1 Soares_testis_NHT Homo sapiens cDNA clone 1309558 3, mRNA sequence",
ILMN_15630,125.708336,124.708336,117.458336,97.725,490.125,383.575,479.78333,411.13333,SATB2,NM_015265.1,,"Homo sapiens SATB family member 2 (SATB2), mRNA.",
ILMN_38707,115.25,114.791664,109.925,106.95,117.458336,117.816666,118.666664,128.71666,LOC644295,XM_927468.1,,"PREDICTED: Homo sapiens similar to T25G3.1 (LOC644295), mRNA.",
ILMN_1781,111.35,99.791664,128.55833,98.60833,116.191666,117.816666,105.78333,111.425,WT1,NM_024425.2,,"Homo sapiens Wilms tumor 1 (WT1), transcript variant C, mRNA.",
ILMN_137811,156.675,147.74167,137.575,148.15,130.3,135.25833,118.85,122.00833,FLJ45909,NM_198445.1,,"Homo sapiens FLJ45909 protein (FLJ45909), mRNA.",
ILMN_10940,1174.2333,1004.63336,1246.1583,1196.675,857.43335,847.0833,870.50836,799.3333,C11orf2,NM_013265.2,,"Homo sapiens chromosome 11 open reading frame2 (C11orf2), mRNA.",
ILMN_14998,126.51667,119.941666,116.23333,115.15833,121.34167,115.3,101.95,110.683334,TSN,NM_004622.2,,"Homo sapiens translin (TSN), mRNA.",
ILMN_12587,370.975,340.08334,425.13333,397.84167,279.18332,303.99167,286.85,273.95,HTRA2,NM_145074.2,,"Homo sapiens HtrA serine peptidase 2 (HTRA2), nuclear gene encoding mitochondrial protein, transcript variant 2, mRNA.",
ILMN_89512,113.3,109.99167,94.066666,106.75,113.3,103.541664,113.808334,97.86667,,BU507485,,"AGENCOURT_10309904 NIH_MGC_71 Homo sapiens cDNA clone IMAGE:6501425 5, mRNA sequence",
ILMN_83418,123.191666,113.691666,115.86667,110.15833,118.675,121.15833,107.26667,106.316666,,BE504334,,"hv88f05.x1 NCI_CGAP_Lu24 Homo sapiens cDNA clone IMAGE:3180513 3, mRNA sequence",
ILMN_104869,93.34167,90.708336,91.40833,86.933334,107.291664,102.433334,100.683334,96.8,,AI859493,,"wm12e06.x1 NCI_CGAP_Ut4 Homo sapiens cDNA clone IMAGE:2435746 3, mRNA sequence",
ILMN_25076,399.475,429.4,425.875,417.525,313.6,312.625,280.71667,323.6,AARSD1,NM_025267.2,,"Homo sapiens alanyl-tRNA synthetase domain containing 1 (AARSD1), mRNA.",
ILMN_85050,93.1,135.80833,117.15,113.1,109.1,98.708336,108.691666,108.85833,,BX109067,,"BX109067 Soares_NFL_T_GBC_S1 Homo sapiens cDNA clone IMAGp998I033812, mRNA sequence",
ILMN_138645,158.34166,148.625,185.43333,159.10834,132.325,152.16667,147.03334,148.2,CCDC5,XM_938131.1,,"PREDICTED: Homo sapiens coiled-coil domain containing 5 (spindle associated) (CCDC5), mRNA.",
ILMN_16991,352.48334,372.95834,303.95834,266.65833,467.23334,365.19168,425.40833,323.6,NEK6,NM_014397.3,,"Homo sapiens NIMA (never in mitosis gene a)-related kinase 6 (NEK6), mRNA.",
ILMN_8568,229.24167,234.84166,233.34166,261.01666,357.175,383.85,358.58334,366.7,FAM40A,NM_033088.2,,"Homo sapiens family with sequence similarity 40, member A (FAM40A), mRNA.",
ILMN_5938,173.125,159.625,138.6,121.675,88.34167,95.691666,90.86667,77.666664,PPFIBP2,NM_003621.1,,"Homo sapiens PTPRF interacting protein, binding protein 2 (liprin beta 2) (PPFIBP2), mRNA.",
ILMN_19081,206.925,280.13333,173.6,194.63333,236.9,240.84166,261.80832,244.325,YOD1,NM_018566.3,,"Homo sapiens YOD1 OTU deubiquinating enzyme 1 homolog ( yeast) (YOD1), mRNA.",
ILMN_17085,108.45,102.683334,95.2,106.458336,111.725,119.933334,107.625,108.60833,SNF1LK2,NM_015191.1,,"Homo sapiens SNF1-like kinase 2 (SNF1LK2), mRNA.",
ILMN_15906,112.49167,104.791664,118.125,110.975,112.2,102.59167,111.291664,109.23333,SLC4A10,NM_022058.2,,"Homo sapiens solute carrier family 4, sodium bicarbonate transporter-like, member 10 (SLC4A10), mRNA.",
ILMN_4439,1868.1583,1718.4917,1492.325,1437.35,1302.4166,1421.85,1114.0917,1414.1666,TSC22D4,NM_030935.3,,"Homo sapiens TSC22 domain family, member 4 (TSC22D4), mRNA.",
ILMN_3511,24675.574,23103.824,23103.824,23103.824,23660.242,23103.824,22409.324,23103.824,RPS16,NM_001020.4,,"Homo sapiens ribosomal protein S16 (RPS16), mRNA.",
ILMN_138086,103.13333,101.74167,109.46667,85.25,110.975,96.21667,116.791664,94.083336,SMYD2,XM_937363.1,,"PREDICTED: Homo sapiens SET and MYND domain containing 2 (SMYD2), mRNA.",
ILMN_7299,201.29167,191.34166,239.34166,237.04167,279.30832,281.43332,293.55832,266.88333,IFT52,NM_016004.2,,"Homo sapiens intraflagellar transport 52 homolog (Chlamydomonas) (IFT52), mRNA.",
ILMN_25973,133.7,141.41667,138.44167,149.08333,186.69167,187.45,207.84166,194.15834,ASB3,NM_016115.3,,"Homo sapiens ankyrin repeat and SOCS box-containing 3 (ASB3), transcript variant 1, mRNA.",
ILMN_12832,358.26666,349.84167,310.61667,349.84167,403.15833,365.34167,382.5,392.30832,PES1,NM_014303.2,,"Homo sapiens pescadillo homolog 1, containing BRCT domain (zebrafish) (PES1), mRNA.",
ILMN_13820,344.625,288.01666,329.21667,343.975,389.18332,321.225,358.26666,395.63333,C22orf19,NM_001002878.1,,"Homo sapiens chromosome 22 open reading frame 19 (C22orf19), transcript variant 1, mRNA.",
ILMN_87950,109.40833,104.9,101.933334,95.541664,106.60833,93.191666,117.125,98.691666,SHOC2,AK124771,,"Homo sapiens cDNA FLJ42781 fis, clone BRAWH3005534",
ILMN_95576,98.691666,112.083336,101.24167,88.86667,101.816666,93.425,97.23333,101.25833,,BX953862,,"DKFZp781A2450_s1 781 (synonym: hlcc4) Homo sapiens cDNA clone DKFZp781A2450 3, mRNA sequence",
ILMN_21488,408.23334,422.175,527.24164,468.13333,511.06668,706.88336,518.8,568.81665,CANT1,NM_138793.2,,"Homo sapiens calcium activated nucleotidase 1 (CANT1), mRNA.",
ILMN_28435,94.191666,104.60833,90.791664,82.39167,325.76666,383.99167,368.80832,389.86667,FRMD4A,NM_018027.2,,"Homo sapiens FERM domain containing 4A (FRMD4A), mRNA.",
ILMN_138961,105.24167,128.03334,133.51666,142.75,110.11667,106.291664,113.2,115.458336,PGPEP1,NM_017712.1,,"Homo sapiens pyroglutamyl-peptidase I (PGPEP1), mRNA.",
ILMN_6261,302.7,280.875,236.15834,211.38333,292.69168,296,299.725,317.61667,NFX1,NM_147134.1,,"Homo sapiens nuclear transcription factor, X-box binding 1 (NFX1), transcript variant 3, mRNA.",
ILMN_110129,122.975,138.20833,122.083336,134.4,147.81667,123.75833,128.71666,110.425,,BM722888,,"UI-E-EJ0-aie-o-05-0-UI.r1 UI-E-EJ0 Homo sapiens cDNA clone UI-E-EJ0-aie-o-05-0-UI 5, mRNA sequence",
ILMN_776,186.3,192.11667,179.08333,166.70833,196.575,192.70833,190.75,177.89166,LPGAT1,NM_014873.1,,"Homo sapiens lysophosphatidylglycerol acyltransferase 1 (LPGAT1), mRNA.",
ILMN_125204,103.25,109.55,113.225,109.38333,106.60833,100.53333,97.025,94.55,,BC036682,,Homo sapiens cDNA clone IMAGE:4828683,
ILMN_20893,161.64166,172.10834,155.83333,173.375,292.89166,239.4,269.15,253.21666,PHF20,NM_016436.3,,"Homo sapiens PHD finger protein 20 (PHF20), mRNA.",
ILMN_9891,112.291664,117.875,105.375,105.15,117.55,112.05,114.791664,115.36667,TIAM2,NM_001010927.2,,"Homo sapiens T-cell lymphoma invasion and metastasis 2 (TIAM2), transcript variant 2, mRNA.",
ILMN_30664,104.275,96.98333,104.38333,98.74167,121.75,98.53333,107.15833,107.88333,LOC441698,XM_497423.2,,"PREDICTED: Homo sapiens similar to RAP2C, member of RAS oncogene family (LOC441698), mRNA.",
ILMN_4548,381.60834,427.86667,356.15833,347.54166,541.9,633.39166,571.86664,725.49164,E2F7,NM_203394.1,,"Homo sapiens E2F transcription factor 7 (E2F7), mRNA.",
ILMN_29979,2663.4333,3076.1667,2735.5916,2837.6917,2423.0583,3027.7,2431.3416,2866.025,TMED3,NM_007364.2,,"Homo sapiens transmembrane emp24 protein transport domain containing 3 (TMED3), mRNA.",
ILMN_2847,442.99167,454.25,441.75,395.89166,470.13333,532.975,479.95,464.925,WDR46,NM_005452.4,,"Homo sapiens WD repeat domain 46 (WDR46), mRNA.",
ILMN_2647,124.78333,127.35,132.99167,135.70833,184.45,175.75,196.11667,173.09166,DCLRE1B,NM_022836.2,,"Homo sapiens DNA cross-link repair 1B (PSO2 homolog, S. cerevisiae) (DCLRE1B), mRNA.",
ILMN_22255,1127.075,1065.4,1034.7084,1046.9333,2181.55,1735.5583,2498.4333,2067.0833,C22orf13,NM_031444.2,,"Homo sapiens chromosome 22 open reading frame 13 (C22orf13), mRNA.",
ILMN_23011,117.225,122.041664,114.791664,106.125,186.98334,177.14166,171.23334,179.56667,CCDC77,NM_032358.2,,"Homo sapiens coiled-coil domain containing 77 (CCDC77), mRNA.",
ILMN_18540,200.96666,197.61667,179.78334,160.41667,175.93333,151.475,146.93333,146.99167,TUSC1,NM_001004125.1,,"Homo sapiens tumor suppressor candidate 1 (TUSC1), mRNA.",
ILMN_42347,607.2083,584.4,632.675,649.325,571.06665,635.64166,602.675,663.575,LOC644330,XM_934365.1,,"PREDICTED: Homo sapiens similar to tropomyosin 3 isoform 2, transcript variant 2 (LOC644330), mRNA.",
ILMN_33562,107.28333,107.61667,106.84167,121.28333,109.35,114.63333,126.51667,105.78333,DDX12,XM_931839.1,,"PREDICTED: Homo sapiens DEAD/H (Asp-Glu-Ala-Asp/His) box polypeptide 12 (CHL1-like helicase homolog, S. cerevisiae), transcript variant 6 (DDX12), mRNA.",
ILMN_20331,487.26666,547.425,679.2,514.225,752.10834,921.1583,773.85834,799.63336,RTN3,NM_006054.2,,"Homo sapiens reticulon 3 (RTN3), transcript variant 1, mRNA.",
ILMN_12107,572.85,703.86664,689.75836,572.2167,482.61667,661.05835,479.41666,570.5917,SDCBP,NM_001007069.1,,"Homo sapiens syndecan binding protein (syntenin) (SDCBP), transcript variant 4, mRNA.",
ILMN_16553,234.36667,219.70833,229.41667,226.39166,192.54167,193.575,195.35834,216.25,CRSP8,NM_004269.2,,"Homo sapiens cofactor required for Sp1 transcriptional activation, subunit 8, 34kDa (CRSP8), mRNA.",
ILMN_19166,6631.775,5979.717,6746.1084,6713.7583,4436.9165,4436.9165,4858.908,4237.033,COX7A2,NM_001865.2,,"Homo sapiens cytochrome c oxidase subunit VIIa polypeptide 2 (liver) (COX7A2), mRNA.",
ILMN_111395,199.74167,194.43333,213.85834,232.36667,165.03334,169.48334,186.60834,183.175,,AW511112,,"hd43d10.x1 Soares_NFL_T_GBC_S1 Homo sapiens cDNA clone IMAGE:2912275 3, mRNA sequence",
ILMN_7617,798.65,913.85,851.15,818.5833,701.25836,601.68335,781.8417,681.50836,PCNP,NM_020357.1,,"Homo sapiens PEST-containing nuclear protein (PCNP), mRNA.",
ILMN_114603,105.36667,111.316666,99.01667,117.86667,121.25,105.61667,110.51667,111.73333,,BX106571,,"BX106571 Soares_testis_NHT Homo sapiens cDNA clone IMAGp998N234418, mRNA sequence",
ILMN_12959,376.175,333.55832,423.825,382.3,433.56668,346.04166,382.88333,330.66666,C16orf9,NM_032039.1,,"Homo sapiens chromosome 16 open reading frame 9 (C16orf9), mRNA.",
ILMN_4225,159.225,201.20833,166.44167,135.875,236.08333,227.39166,248.40834,207.55833,HBP1,NM_012257.3,,"Homo sapiens HMG-box transcription factor 1 (HBP1), mRNA.",
ILMN_107225,106.825,95.96667,93.666664,92.975,103.525,120.291664,97.8,100.333336,,BG942054,,"ax20e10.x1 Proliferating Human Erythroid Cells (LCB:ax library) Homo sapiens cDNA clone ax20e10 random, mRNA sequence",
ILMN_30009,626.0917,657.7167,645.5333,631.0417,701.51666,638.725,657.475,572.0333,ADFP,NM_001122.2,,"Homo sapiens adipose differentiation-related protein (ADFP), mRNA.",
ILMN_122074,122.975,110.4,111.2,128.575,120.09167,121.425,116.75,132.2,TTMA,CX865360,,"HESC4_2_G08.g1_A037 NIH_MGC_262 Homo sapiens cDNA clone IMAGE:30929775 5, mRNA sequence",
ILMN_120893,167.49167,149.85834,173.9,228.24167,143.88333,146.85834,137.49167,143.85834,,DA188950,,"DA188950 BRAMY3 Homo sapiens cDNA clone BRAMY3010483 5, mRNA sequence",
ILMN_23777,154.05833,147.35,169.64166,159.35834,178.91667,156,164.4,162.525,GGCX,NM_000821.3,,"Homo sapiens gamma-glutamyl carboxylase (GGCX), mRNA.",
ILMN_31569,122.10833,126.63333,123.975,103.558334,124.55,117.816666,126.7,108.85833,LOC648951,XM_945144.1,,"PREDICTED: Homo sapiens hypothetical protein LOC648951, transcript variant 1 (LOC648951), mRNA.",
ILMN_39391,86.575,87.78333,86.99167,90.975,91.15833,98.25,104,87.191666,LOC652610,XM_942142.1,,"PREDICTED: Homo sapiens similar to replication factor C 5 isoform 2 (LOC652610), mRNA.",
ILMN_25728,119.28333,116.46667,120.558334,145.425,119.28333,135.7,135.79167,126.291664,DSCR1L1,NM_005822.1,,"Homo sapiens Down syndrome critical region gene 1-like 1 (DSCR1L1), mRNA.",
ILMN_21381,135.58333,119.941666,123.316666,124.28333,128.28334,136.25833,133.51666,138.45,SLC25A26,NM_173471.1,,"Homo sapiens solute carrier family 25, member 26 (SLC25A26), transcript variant 2, mRNA.",
ILMN_40487,157.3,157.25,154.875,171.05833,128.91667,129.33333,113.13333,111.15833,LOC642250,XM_925774.1,,"PREDICTED: Homo sapiens similar to 60S ribosomal protein L17 (L23), transcript variant 1 (LOC642250), mRNA.",
ILMN_136467,127.275,121.675,123.45,122.39167,104.175,111.058334,113.55,111.15833,,AA621750,,"af06c04.s1 Soares_testis_NHT Homo sapiens cDNA clone IMAGE:1030854 3, mRNA sequence",
ILMN_15482,140.99167,129.59166,122.99167,122.275,124.691666,123.083336,123.64167,125.96667,ATAD3B,NM_031921.4,,"Homo sapiens ATPase family, AAA domain containing 3B (ATAD3B), mRNA.",
ILMN_39446,99.34167,107.05,110.86667,106.125,103.525,94.74167,102.683334,85.01667,LOC645964,XM_928931.1,,"PREDICTED: Homo sapiens similar to glutathione S-transferase, theta 3 (LOC645964), mRNA.",
ILMN_44607,99.166664,92.75,113.9,115.916664,105.5,84.308334,103.03333,100.058334,LOC653983,XM_937504.1,,"PREDICTED: Homo sapiens similar to Cyclin G-associated kinase (LOC653983), mRNA.",
ILMN_26496,101.71667,116.275,109.066666,97.25833,101.14167,98.325,89.09167,95.933334,FLJ43879,NM_001001698.1,,"Homo sapiens FLJ43879 protein (FLJ43879), mRNA.",
ILMN_16201,162.2,159.625,128.30833,153.15,172.95,145.31667,158.43333,155.14166,LOC391356,NM_001013663.1,,"Homo sapiens similar to CG14903-PA (LOC391356), mRNA.",
ILMN_1653,385.74167,423.825,341.66666,376.85834,328.69168,279.54166,339.68332,286.36667,RAP2A,NM_021033.4,,"Homo sapiens RAP2A, member of RAS oncogene family (RAP2A), mRNA.",
ILMN_27275,555.93335,551.86664,480.30832,541.56665,670.24164,908.85834,631.0417,945.1667,SPPL2A,NM_032802.2,,"Homo sapiens signal peptide peptidase-like 2A (SPPL2A), mRNA.",
ILMN_26867,113.3,115.25833,111.2,121.28333,114.5,110.00833,108.78333,107.61667,PCDHAC2,NM_031883.2,,"Homo sapiens protocadherin alpha subfamily C, 2 (PCDHAC2), transcript variant 2, mRNA.",
ILMN_18939,120.816666,121.566666,123.1,111.541664,100.5,98.708336,109.24167,92.53333,PLEKHH1,NM_020715.1,,"Homo sapiens pleckstrin homology domain containing, family H (with MyTH4 domain) member 1 (PLEKHH1), mRNA.",
ILMN_39801,1486.1167,1889.0917,1466.2084,1540.4667,1481.875,2121.0583,1741.5167,2041.8083,LOC643430,XM_928115.1,,"PREDICTED: Homo sapiens similar to Endoplasmin precursor (94 kDa glucose-regulated protein) (GRP94) (gp96 homolog) (Tumor rejection antigen 1) (LOC643430), mRNA.",
ILMN_75857,105.6,93.325,95.2,114.191666,105.5,95.691666,103.61667,79.25,,AK055514,,"Homo sapiens cDNA FLJ30952 fis, clone HCASM1000130",
ILMN_27238,100.975,100.558334,90.558334,94.066666,116.1,71.65833,101.65,90.86667,MGC35154,NM_152614.1,,"Homo sapiens hypothetical protein MGC35154 (MGC35154), mRNA.",
ILMN_3094,107.74167,98.25,105.99167,84.825,103.25,99.76667,95.2,107.78333,KLHL11,NM_018143.1,,"Homo sapiens kelch-like 11 (Drosophila) (KLHL11), mRNA.",
ILMN_3064,110.5,125.708336,119.541664,104.10833,112.975,113.45,112.6,123.191666,BAG2,NM_004282.2,,"Homo sapiens BCL2-associated athanogene 2 (BAG2), mRNA.",
ILMN_33240,96.5,86.95,86.48333,101.90833,117.15,103.13333,120.333336,111.066666,LOC651772,XM_940995.1,,"PREDICTED: Homo sapiens hypothetical protein LOC651772 (LOC651772), mRNA.",
ILMN_21034,268.49167,241.81667,311.68332,269.75,222.575,250.95,250.33333,254.29167,PEX14,NM_004565.1,,"Homo sapiens peroxisomal biogenesis factor 14 (PEX14), mRNA.",
ILMN_119022,120.40833,123.55,136.85834,116.64167,120.46667,119.933334,122.24167,121.25833,,BX955517,,"DKFZp781A1072_s1 781 (synonym: hlcc4) Homo sapiens cDNA clone DKFZp781A1072 3, mRNA sequence",
ILMN_34227,17139.775,17757.684,20062.75,20062.75,18972.967,16445.041,19379.559,18230.992,LOC441876,XM_946278.1,,"PREDICTED: Homo sapiens similar to 40S ribosomal protein S16, transcript variant 4 (LOC441876), mRNA.",
ILMN_24513,383.51666,373.11667,341.89166,347.1,399.39166,357.80832,319.15,335.20834,C6orf129,NM_138493.1,,"Homo sapiens chromosome 6 open reading frame 129 (C6orf129), mRNA.",
ILMN_2961,257.94168,236.875,279.65,314.10834,173.54167,153.63333,149.95,160.33333,FLJ21749,NM_025124.1,,"Homo sapiens hypothetical protein FLJ21749 (FLJ21749), mRNA.",
ILMN_139215,5915.217,5813.0415,4940.567,4940.567,5947.3335,4927.5083,5026.158,4562.6416,EIF3S6,NM_001568.1,,"Homo sapiens eukaryotic translation initiation factor 3, subunit 6 48kDa (EIF3S6), mRNA.",
ILMN_8162,516.80835,523.6667,360.88333,309.54166,475.08334,477.05832,528.51666,481.125,HNRPH3,NM_012207.1,,"Homo sapiens heterogeneous nuclear ribonucleoprotein H3 (2H9) (HNRPH3), transcript variant 2H9, mRNA.",
ILMN_577,453.825,515.63336,435.35834,447.65,656.9167,651.775,667.5,620.88336,DDX50,NM_024045.1,,"Homo sapiens DEAD (Asp-Glu-Ala-Asp) box polypeptide 50 (DDX50), mRNA.",
ILMN_110839,95.03333,100.225,115.11667,108.975,104,111.058334,119.458336,111.24167,,BC037907,,Homo sapiens cDNA clone IMAGE:5276673,
ILMN_11644,869.8,1049.5,1058.175,1003.875,494.50833,575.63336,438.78333,559.19165,C16orf57,NM_024598.2,,"Homo sapiens chromosome 16 open reading frame 57 (C16orf57), mRNA.",
ILMN_441,105.14167,101.13333,110.75833,114.025,84.1,85.61667,95.7,92.14167,C6orf54,NM_014354.1,,"Homo sapiens chromosome 6 open reading frame 54 (C6orf54), mRNA.",
ILMN_38026,102.025,108.458336,97.84167,108.666664,103.6,96.775,120.791664,108.85833,LOC647460,XM_936525.1,,"PREDICTED: Homo sapiens similar to Ig kappa chain V-I region HK101 precursor (LOC647460), mRNA.",
ILMN_44133,141.925,146.26666,153.74167,165.54167,141.08333,150.54167,137.73334,151.475,LOC654155,XM_940103.1,,"PREDICTED: Homo sapiens similar to HLA class II histocompatibility antigen, DR-W53 beta chain precursor (LOC654155), mRNA.",
ILMN_7540,448,433.10834,551.3417,482.09167,543.50836,540.9,501.90833,444.8,SEPN1,NM_206926.1,,"Homo sapiens selenoprotein N, 1 (SEPN1), transcript variant 2, mRNA.",
ILMN_23854,139.41667,133.875,141.06667,142.19167,168.16667,163.425,152.325,173.7,SRPX2,NM_014467.1,,"Homo sapiens sushi-repeat-containing protein, X-linked 2 (SRPX2), mRNA.",
ILMN_17051,141.76666,141.475,145.59166,171.64166,135.88333,127.34167,112.291664,138.96666,SH3GL3,NM_003027.2,,"Homo sapiens SH3-domain GRB2-like 3 (SH3GL3), mRNA.",
ILMN_26090,401.325,402.36667,496.775,466.65833,418.73334,442.60834,369.775,421.68332,RAF1,NM_002880.2,,"Homo sapiens v-raf-1 murine leukemia viral oncogene homolog 1 (RAF1), mRNA.",
ILMN_97341,123.98333,115.15833,131.05,129.15834,123.73333,117.666664,129.95833,117.525,,BX354960,,"BX354960 Homo sapiens NEUROBLASTOMA COT 25-NORMALIZED Homo sapiens cDNA clone CS0DC027YN23 3-PRIME, mRNA sequence",
ILMN_90625,94.191666,97.49167,122.5,97.375,101.03333,101.625,105.683334,111.15833,HIST1H4H,CD050439,,"AGENCOURT_13981036 NIH_MGC_173 Homo sapiens cDNA 5, mRNA sequence",
ILMN_1754,183.175,221.21666,171.31667,181.58333,241.95,266.15833,214.78334,261.075,RNF13,NM_183382.1,,"Homo sapiens ring finger protein 13 (RNF13), transcript variant 2, mRNA.",
ILMN_117073,106.625,105.53333,119.191666,110.975,104.38333,111.575,113.2,109.23333,,AW452818,,"UI-H-BI3-aly-a-05-0-UI.s1 NCI_CGAP_Sub5 Homo sapiens cDNA clone IMAGE:3068840 3, mRNA sequence",
ILMN_18547,101.6,93.88333,121.425,105.933334,106.60833,102.683334,92.75833,94.375,LRP6,NM_002336.1,,"Homo sapiens low density lipoprotein receptor-related protein 6 (LRP6), mRNA.",
ILMN_20631,143.475,138.38333,144.73334,151.43333,143.4,120.9,145.90834,125.88333,MGC13040,NM_032930.1,,"Homo sapiens hypothetical protein MGC13040 (MGC13040), mRNA.",
ILMN_14596,1838.3917,1523.825,1327.65,1497.0083,1354.9417,1453.6583,1312.3583,1498.5083,C7orf30,NM_138446.1,,"Homo sapiens chromosome 7 open reading frame 30 (C7orf30), mRNA.",
ILMN_16123,192.38333,176.98334,178.44167,166.475,314.725,306.85,315.14166,322.525,GTF2IRD2,NM_173537.2,,"Homo sapiens GTF2I repeat domain containing 2 (GTF2IRD2), mRNA.",
ILMN_11910,103.90833,126.558334,118.875,115.916664,104,94.38333,93.425,105.46667,DYRK3,NM_001004023.1,,"Homo sapiens dual-specificity tyrosine-(Y)-phosphorylation regulated kinase 3 (DYRK3), transcript variant 2, mRNA.",
ILMN_8678,113.941666,127.275,118.333336,111.291664,127.325,125.975,126.425,121.425,TTLL7,NM_024686.3,,"Homo sapiens tubulin tyrosine ligase-like family, member 7 (TTLL7), mRNA.",
ILMN_5724,163.98334,187.425,170.75833,160.20833,179.49167,191.55,180.35,187.20833,GPATC1,NM_018025.2,,"Homo sapiens G patch domain containing 1 (GPATC1), mRNA.",
ILMN_32135,103.691666,90.46667,86.59167,95.933334,116.025,107.225,103.9,107.7,LOC642017,XM_936085.1,,"PREDICTED: Homo sapiens hypothetical protein LOC642017 (LOC642017), mRNA.",
ILMN_19723,156.03334,176.98334,157.3,148.93333,99,110.49167,78.775,100.25,SLC16A9,NM_194298.1,,"Homo sapiens solute carrier family 16 (monocarboxylic acid transporters), member 9 (SLC16A9), mRNA.",
ILMN_16225,151.61667,153.35,157.56667,167.325,252.66667,156.25,288.84167,159.95,STC1,NM_003155.2,,"Homo sapiens stanniocalcin 1 (STC1), mRNA.",
ILMN_21704,117.325,123.1,116.75833,109.066666,112.875,118.333336,120.075,110.1,LOC401898,NM_001013691.1,,"Homo sapiens similar to hypothetical protein FLJ38281 (LOC401898), mRNA.",
ILMN_8960,121.15833,116.75,110.75833,102.65833,113.99167,106.00833,104,104.63333,RUNX3,NM_001031680.1,,"Homo sapiens runt-related transcription factor 3 (RUNX3), transcript variant 1, mRNA.",
ILMN_12682,111.066666,119.64167,113.9,128.575,117.25,116.933334,119.88333,125.708336,SEC24C,NM_004922.2,,"Homo sapiens SEC24 related gene family, member C (S. cerevisiae) (SEC24C), transcript variant 1, mRNA.",
ILMN_39289,16702.566,16445.041,17139.775,21763.926,14500.3,13748.425,14428.042,15173.167,LOC440589,XM_945956.1,,"PREDICTED: Homo sapiens similar to ribosomal protein S2, transcript variant 4 (LOC440589), mRNA.",
ILMN_117556,103.48333,90.333336,123.575,110.15833,89.433334,103.76667,106.7,97.21667,,AA732356,,"nz84b05.s1 NCI_CGAP_GCB1 Homo sapiens cDNA clone IMAGE:1302129 3, mRNA sequence",
ILMN_33238,254.04167,273.825,257.44168,299.05832,207.51666,233.49167,205.85,211.275,LOC648081,XM_937132.1,,"PREDICTED: Homo sapiens similar to SET protein (Phosphatase 2A inhibitor I2PP2A) (I-2PP2A) (Template-activating factor I) (TAF-I) (HLA-DR associated protein II) (PHAPII) (Inhibitor of granzyme A-activated DNase) (IGAAD) (LOC648081), mRNA.",
ILMN_117101,118.775,92.11667,116.50833,127.13333,105.01667,100.1,93.175,102.333336,,BQ185080,,"UI-E-EJ1-ajo-b-20-0-UI.s1 UI-E-EJ1 Homo sapiens cDNA clone UI-E-EJ1-ajo-b-20-0-UI 3, mRNA sequence",
ILMN_85903,117.325,110.4,105.375,109.575,114.40833,105.941666,114.88333,108.60833,,AL138417,,"DKFZp434B1729_r1 434 (synonym: htes3) Homo sapiens cDNA clone DKFZp434B1729 5, mRNA sequence",
ILMN_113771,249.26666,233.3,284.01666,324.01666,221,214.34166,212.93333,227.55,,AI251690,,"qv45e03.x1 NCI_CGAP_Ov32 Homo sapiens cDNA clone IMAGE:1984540 3, mRNA sequence",
ILMN_9095,183.51666,162.25,140.20833,125.275,186.60834,192.075,168.84166,211.99167,LOC150223,NM_001017964.1,,"Homo sapiens hypothetical protein LOC150223 (LOC150223), transcript variant 1, mRNA.",
ILMN_27936,132.49167,132.33333,121.316666,102.75833,129.24167,143.125,130.35834,135.625,CDK8,NM_001260.1,,"Homo sapiens cyclin-dependent kinase 8 (CDK8), mRNA.",
ILMN_43872,183.73334,177.74167,177.375,183.38333,162.78334,164.26666,158.6,198.475,LOC645649,XM_928663.1,,"PREDICTED: Homo sapiens hypothetical protein LOC645649 (LOC645649), mRNA.",
ILMN_1197,111.875,119.941666,121.675,108.416664,116.025,107.53333,124.291664,99.975,TLE6,NM_024760.1,,"Homo sapiens transducin-like enhancer of split 6 (E(sp1) homolog, Drosophila) (TLE6), mRNA.",
ILMN_16950,309.8,294.725,280.13333,230.45,193.43333,170.1,183.40834,183.00833,C7orf10,NM_024728.1,,"Homo sapiens chromosome 7 open reading frame 10 (C7orf10), mRNA.",
ILMN_6471,182.13333,183.73334,270.25833,259.9,117.65,119.09167,117,110.84167,LSR,NM_015925.5,,"Homo sapiens lipolysis stimulated lipoprotein receptor (LSR), transcript variant 1, mRNA.",
ILMN_108331,235.19167,245.15,300.89166,349.84167,191.29167,182.05,191.01666,200.81667,,AI419812,,"tg52a04.x1 Soares_NFL_T_GBC_S1 Homo sapiens cDNA clone IMAGE:2112366 3 similar to contains PTR5.t3 PTR5 repetitive element ;, mRNA sequence",
ILMN_3056,1754.3917,1770.0834,1640.7417,1645.95,2589.2166,2654.5667,2552.9917,2525.2917,PARP1,NM_001618.2,,"Homo sapiens poly (ADP-ribose) polymerase family, member 1 (PARP1), mRNA.",
ILMN_6815,444.025,484.81668,409.225,374.475,324.1,326.89166,313,366,LOC91137,NM_138773.1,,"Homo sapiens hypothetical protein BC017169 (LOC91137), mRNA.",
ILMN_22531,244.325,292.49167,319.70834,300.33334,169.59166,178.74167,201.91667,216.14166,LRRFIP1,NM_004735.2,,"Homo sapiens leucine rich repeat (in FLII) interacting protein 1 (LRRFIP1), mRNA.",
ILMN_21714,148.44167,145.3,173.75,168.48334,278.13333,229.29167,273.74167,226.05,TMEM118,NM_032814.1,,"Homo sapiens transmembrane protein 118 (TMEM118), mRNA.",
ILMN_35197,164.225,163.425,187.30833,182.70833,126.8,129.50833,119.05,127.083336,LOC391692,XM_373031.3,,"PREDICTED: Homo sapiens similar to tubulin, beta 8 (LOC391692), mRNA.",
ILMN_18896,185.6,182.8,189.325,201.80833,118.675,136.35834,129.43333,123.916664,PTPRF,NM_130440.1,,"Homo sapiens protein tyrosine phosphatase, receptor type, F (PTPRF), transcript variant 2, mRNA.",
ILMN_6477,512.05835,553.99164,645,620.63336,439.14166,503.30832,435.19168,455.3,CYFIP1,NM_001033028.1,,"Homo sapiens cytoplasmic FMR1 interacting protein 1 (CYFIP1), transcript variant 2, mRNA.",
ILMN_110935,114.066666,118.35833,98.60833,115.03333,111.558334,119.675,123.34167,122.816666,,CX782731,,"HESC3_16_H10.b1_A036 Human embryonic stem cells Homo sapiens cDNA clone IMAGE:7477126 3, mRNA sequence",
ILMN_4662,229.24167,250.525,224.975,218.59166,232.01666,230.71666,243.38333,230.00833,MAP4K4,NM_145686.2,,"Homo sapiens mitogen-activated protein kinase kinase kinase kinase 4 (MAP4K4), transcript variant 2, mRNA.",
ILMN_14880,293.46667,310.975,336.96667,311.5,238.51666,222.73334,243.29167,232.28334,NFIL3,NM_005384.2,,"Homo sapiens nuclear factor, interleukin 3 regulated (NFIL3), mRNA.",
ILMN_29529,191.15834,215.36667,160.65,152.04167,362.84167,378.28333,382.81668,410.69168,SCHIP1,NM_014575.1,,"Homo sapiens schwannomin interacting protein 1 (SCHIP1), mRNA.",
ILMN_78244,124.2,99.86667,94.375,121.28333,105.683334,113.808334,108.075,113.25,,BX118447,,"BX118447 NCI_CGAP_Kid5 Homo sapiens cDNA clone IMAGp998K064656, mRNA sequence",
ILMN_31109,110.791664,92.433334,111.63333,108.291664,87.90833,111.475,121.058334,116.85,LOC440226,XM_496030.2,,"PREDICTED: Homo sapiens similar to breast cancer anti-estrogen resistance 1 (LOC440226), mRNA.",
ILMN_3023,1157.5333,1134.5834,1059.3,1101.0834,1223.9417,922.1583,1020.375,903,HN1,NM_016185.2,,"Homo sapiens hematological and neurological expressed 1 (HN1), transcript variant 1, mRNA.",
ILMN_81871,104.15,110.3,115.65833,126.85833,90.89167,89.75833,110.775,104.23333,,BG205446,,"RST24824 Athersys RAGE Library Homo sapiens cDNA, mRNA sequence",
ILMN_29702,606.4,659.4667,520.81665,580.88336,1070.6167,1063.5333,1110.2417,1125.1,DTL,NM_016448.1,,"Homo sapiens denticleless homolog (Drosophila) (DTL), mRNA.",
ILMN_3459,748.7,723.6583,749.775,682.88336,1378.8917,1588.1833,1410.1583,1526.45,TM9SF4,NM_014742.2,,"Homo sapiens transmembrane 9 superfamily protein member 4 (TM9SF4), mRNA.",
ILMN_31075,192.38333,175.73334,175.175,202.90834,232.98334,234.69167,219.39166,224.15,LOC145853,XM_096885.8,,"PREDICTED: Homo sapiens hypothetical LOC145853 (LOC145853), mRNA.",
ILMN_19426,214.69167,224.31667,241.65,235.00833,97.74167,104.7,101.566666,98.075,PRSS3,NM_002771.2,,"Homo sapiens protease, serine, 3 (mesotrypsin) (PRSS3), mRNA.",
ILMN_117646,120.40833,115.25833,110.441666,95.28333,107.625,113.88333,105.25,104.3,,CA310444,,"UI-H-FE1-bei-h-14-0-UI.s2 NCI_CGAP_FE1 Homo sapiens cDNA clone UI-H-FE1-bei-h-14-0-UI 3, mRNA sequence",
ILMN_15004,203.81667,213.05833,221.5,215.175,174.2,179.98334,180.00833,183.625,SLC25A26,NM_001009937.1,,"Homo sapiens solute carrier family 25, member 26 (SLC25A26), transcript variant 1, mRNA.",
ILMN_8207,124.425,130.6,134.05833,117.76667,94.51667,105.291664,110.21667,107.34167,PTPRU,NM_133178.1,,"Homo sapiens protein tyrosine phosphatase, receptor type, U (PTPRU), transcript variant 1, mRNA.",
ILMN_33612,111.066666,111.65,108.166664,121.566666,107.46667,105.61667,125.26667,107.183334,SDCCAG3L,XM_371118.2,,"PREDICTED: Homo sapiens serologically defined colon cancer antigen 3-like (SDCCAG3L), mRNA.",
ILMN_113030,109.325,123.2,107.21667,119.175,97.958336,97.375,110.35833,105.25,,AW593187,,"hg10e03.x1 Soares_NFL_T_GBC_S1 Homo sapiens cDNA clone IMAGE:2945212 3, mRNA sequence",
ILMN_105394,117.55,98.7,115.35,111.63333,101.73333,95.21667,109.35,98.2,,BM692543,,"UI-E-CL1-afd-l-12-0-UI.r1 UI-E-CL1 Homo sapiens cDNA clone UI-E-CL1-afd-l-12-0-UI 5, mRNA sequence",
ILMN_13688,272.54166,271.675,236.55833,241.13333,379.7,373.375,434.49167,437.58334,FANCE,NM_021922.2,,"Homo sapiens Fanconi anemia, complementation group E (FANCE), mRNA.",
ILMN_138762,143.4,142.89166,149.125,137.46666,145.84166,143.78334,157.35,143.85834,CDC42SE2,NM_020240.1,,"Homo sapiens CDC42 small effector 2 (CDC42SE2), mRNA.",
ILMN_132611,110.88333,103.26667,100.458336,120.88333,117.96667,110.566666,101.058334,108.78333,,AI361285,,"qy47a08.x1 NCI_CGAP_Brn23 Homo sapiens cDNA clone IMAGE:2015126 3, mRNA sequence",
ILMN_28101,121.25833,115.45,105.26667,116.125,128.35,127.25833,106.09167,119.46667,LOC201164,NM_178836.2,,"Homo sapiens similar to CG12314 gene product (LOC201164), mRNA.",
ILMN_44880,94.55,101.59167,110.558334,102.475,93.48333,108.35833,118.3,99.475,LOC646360,XM_933553.1,,"PREDICTED: Homo sapiens hypothetical protein LOC646360 (LOC646360), mRNA.",
ILMN_19365,345.3,348.31668,339,338.93332,454.99167,420.45834,464.06668,429,FBXL10,NM_032590.3,,"Homo sapiens F-box and leucine-rich repeat protein 10 (FBXL10), transcript variant 1, mRNA.",
ILMN_19220,112.2,106.5,110.75833,118.791664,112.566666,101.058334,116.475,113.575,OR4C6,NM_001004704.1,,"Homo sapiens olfactory receptor, family 4, subfamily C, member 6 (OR4C6), mRNA.",
ILMN_40206,149.05833,138.475,142.15,130.5,122.725,125.975,126.51667,126.291664,LOC648176,XM_937221.1,,"PREDICTED: Homo sapiens similar to RAS and EF hand domain containing (LOC648176), mRNA.",
ILMN_73348,121.15833,120.625,108.625,108.416664,102.208336,125.183334,119.28333,117.60833,,BX108364,,"BX108364 Soares_pregnant_uterus_NbHPU Homo sapiens cDNA clone IMAGp998G021164, mRNA sequence",
ILMN_76990,116.01667,100.225,122.5,110.25833,110.65833,111.375,115.058334,112.61667,LOC441167,CN430612,,"17000600014402 GRN_PREHEP Homo sapiens cDNA 5, mRNA sequence",
ILMN_26146,101.916664,120.075,120.166664,114.025,100.433334,104.275,101.75,114.166664,ADCY4,NM_139247.2,,"Homo sapiens adenylate cyclase 4 (ADCY4), mRNA.",
ILMN_132964,96.275,108.066666,110.86667,84.03333,100.225,114.791664,83.28333,119.10833,,AI682232,,"wa71e11.x1 Soares_NFL_T_GBC_S1 Homo sapiens cDNA clone IMAGE:2301644 3, mRNA sequence",
ILMN_8944,103.36667,92.208336,96.325,108.666664,100.225,102.00833,94.458336,102.833336,CACNA1B,NM_000718.1,,"Homo sapiens calcium channel, voltage-dependent, L type, alpha 1B subunit (CACNA1B), mRNA.",
ILMN_118592,111.15833,107.875,102.65833,91.26667,109.025,112.441666,124.86667,129.55,,AA398379,,"zt62c06.s1 Soares_testis_NHT Homo sapiens cDNA clone IMAGE:726922 3 similar to contains L1.t3 L1 repetitive element ;, mRNA sequence",
ILMN_20261,118.46667,131.85834,117.375,118.15833,124.441666,137.10834,130.83333,145.925,CTBP2,NM_001329.1,,"Homo sapiens C-terminal binding protein 2 (CTBP2), transcript variant 1, mRNA.",
ILMN_1536,194.75,213.425,186.56667,205.61667,264.14166,263.16666,257.33334,301.74167,NVL,NM_002533.2,,"Homo sapiens nuclear VCP-like (NVL), transcript variant 1, mRNA.",
ILMN_5320,155.01666,158.81667,194.375,162.33333,145.19167,134.09166,152.175,130.43333,SSBP2,NM_012446.2,,"Homo sapiens single-stranded DNA binding protein 2 (SSBP2), mRNA.",
ILMN_7557,427.64166,390.96667,459.51666,436.6,586.45,453.63333,482.61667,496.775,PET112L,NM_004564.1,,"Homo sapiens PET112-like (yeast) (PET112L), mRNA.",
ILMN_15045,127.058334,134.2,126.09167,116.98333,112.566666,115.65833,111.65,110.525,ZNF649,NM_023074.2,,"Homo sapiens zinc finger protein 649 (ZNF649), mRNA.",
ILMN_19017,121.09167,120.625,129.875,164.34166,122.38333,127.416664,133.04167,130.31667,TNKS2,NM_025235.2,,"Homo sapiens tankyrase, TRF1-interacting ankyrin-related ADP-ribose polymerase 2 (TNKS2), mRNA.",
ILMN_9648,831.4,838.275,817.7,751.875,498.34167,402.26666,490.125,386.79166,SPA17,NM_017425.2,,"Homo sapiens sperm autoantigenic protein 17 (SPA17), mRNA.",
ILMN_5890,115.325,106.183334,128.30833,112.65,111.825,118.791664,96.51667,101.15,TMEM86A,NM_153347.1,,"Homo sapiens transmembrane protein 86A (TMEM86A), mRNA.",
ILMN_4623,90.3,92.433334,118.03333,118.26667,123.35833,159.76666,137.49167,169.71666,MYEOV,NM_138768.2,,"Homo sapiens myeloma overexpressed gene (in a subset of t(11;14) positive multiple myelomas) (MYEOV), mRNA.",
ILMN_18025,1774.075,1876.5834,1810.875,1917.0083,2619.2166,2659.6084,2492.1,2408.6084,ADD1,NM_001119.3,,"Homo sapiens adducin 1 (alpha) (ADD1), transcript variant 1, mRNA.",
ILMN_20707,190.13333,220.55833,185.96666,195.9,725.325,679.9083,671.26666,662.5417,ZNF217,NM_006526.2,,"Homo sapiens zinc finger protein 217 (ZNF217), mRNA.",
ILMN_20213,125.625,119.45,93.308334,89.10833,145.68333,114.191666,145.725,128.19167,APRIN,NM_015032.1,,"Homo sapiens androgen-induced proliferation inhibitor (APRIN), mRNA.",
ILMN_6602,265.39166,256.65833,247.525,234.05,209.35,222.73334,226.61667,222.45833,BNIP1,NM_013978.1,,"Homo sapiens BCL2/adenovirus E1B 19kDa interacting protein 1 (BNIP1), transcript variant BNIP1-a, mRNA.",
ILMN_7806,792.95,798.65,758.48334,852.5917,507.8,514.225,502.34167,454.44168,RPL26L1,NM_016093.2,,"Homo sapiens ribosomal protein L26-like 1 (RPL26L1), mRNA.",
ILMN_121860,118.575,106.88333,121.675,119.058334,106.09167,105.941666,131.925,113.4,GNAO1,AK093105,,"Homo sapiens cDNA FLJ35786 fis, clone TESTI2005630",
ILMN_24282,362.48334,374.28333,344.70834,330.05,467.23334,465.53333,491.21667,475.225,CCDC32,NM_052849.2,,"Homo sapiens coiled-coil domain containing 32 (CCDC32), mRNA.",
ILMN_26050,414.33334,380.28333,456.98334,428.3,404.725,378.49167,431.34167,407.05832,MBD6,NM_052897.3,,"Homo sapiens methyl-CpG binding domain protein 6 (MBD6), mRNA.",
ILMN_124739,109.14167,122.25,96.325,98.11667,93.89167,112.05,98.25,104.175,,DB305200,,"DB305200 BRAWH3 Homo sapiens cDNA clone BRAWH3019198 3, mRNA sequence",
ILMN_126482,131.26666,127.183334,132.20833,140.33333,128.79167,125.60833,116.916664,126.291664,,AI476668,,"tm23c08.x1 Soares_NFL_T_GBC_S1 Homo sapiens cDNA clone IMAGE:2157422 3, mRNA sequence",
ILMN_5074,142,148.55,132.74167,130.85,175.66667,166.43333,178.5,165.99167,RFXAP,NM_000538.2,,"Homo sapiens regulatory factor X-associated protein (RFXAP), mRNA.",
ILMN_108265,121.09167,127.09167,111.10833,127.50833,121.816666,127.933334,109.066666,123.916664,MTERF,AI590574,,"tw13h08.x1 NCI_CGAP_Brn52 Homo sapiens cDNA clone IMAGE:2259615 3, mRNA sequence",
ILMN_16050,982.93335,974.26666,1055.725,1105.025,373.11667,303.99167,361.45,316.875,BAIAP2L1,NM_018842.3,,"Homo sapiens BAI1-associated protein 2-like 1 (BAIAP2L1), mRNA.",
ILMN_34787,130.725,108.99167,102.13333,102.96667,103.35833,113.708336,104.50833,98.84167,LOC650950,XM_940046.1,,"PREDICTED: Homo sapiens similar to Y43F4A.1a (LOC650950), mRNA.",
ILMN_28574,116.36667,136.66667,121.99167,106.03333,100.5,112.65,113.13333,113.575,NUP43,NM_198887.1,,"Homo sapiens nucleoporin 43kDa (NUP43), transcript variant 1, mRNA.",
ILMN_25903,129.5,129.8,118.125,107.675,139.40834,139.675,144.01666,139.35,OSGEPL1,NM_022353.1,,"Homo sapiens O-sialoglycoprotein endopeptidase-like 1 (OSGEPL1), mRNA.",
ILMN_1976,825.2833,777.0333,653.86664,571.86664,855.3333,1034.1333,941.75,892.05,EXOSC8,NM_181503.1,,"Homo sapiens exosome component 8 (EXOSC8), mRNA.",
ILMN_108812,104.875,102.89167,105.89167,101.23333,120.46667,98.825,96.2,100.583336,,AW002881,,"wr02b03.x1 NCI_CGAP_GC6 Homo sapiens cDNA clone IMAGE:2480333 3, mRNA sequence",
ILMN_4741,488.55,569.48334,664.61664,667.19165,172.78334,215.85834,188.8,200.14166,KIAA1598,NM_018330.3,,"Homo sapiens KIAA1598 (KIAA1598), mRNA.",
ILMN_7654,4436.9165,3700.2917,4156.125,4043.7334,89.433334,96,94.066666,88.46667,KRT5,NM_000424.2,,"Homo sapiens keratin 5 (epidermolysis bullosa simplex, Dowling-Meara/Kobner/Weber-Cockayne types) (KRT5), mRNA.",
ILMN_119377,111.541664,94.98333,106.26667,107.15833,111.291664,108.708336,107.1,105.683334,,BP423917,,"BP423917 Homo sapiens small intestine Homo sapiens cDNA clone HIE07498r 3, mRNA sequence",
ILMN_93732,106,101.59167,101.441666,112.525,100.125,107.625,93.86667,100.058334,LOC727878,CR747917,,"CR747917 Soares_NFL_T_GBC_S1 Homo sapiens cDNA clone IMAGp971A13106 ; IMAGE:1325923 5, mRNA sequence",
ILMN_35952,101.71667,96.55,103.46667,116.025,103.525,120.675,105.48333,102.425,LOC654096,XM_939253.1,,"PREDICTED: Homo sapiens similar to Ovarian cancer-related protein 10-2 (OVC10-2) (LOC654096), mRNA.",
ILMN_29129,101.916664,108.875,111.291664,111.183334,121.75,106.291664,115.875,117.24167,PCDHA10,NM_031859.1,,"Homo sapiens protocadherin alpha 10 (PCDHA10), transcript variant 2, mRNA.",
ILMN_79982,100.21667,99.208336,104.71667,92.60833,98.25,111.64167,87.45,97.86667,,CB242622,,"UI-CF-FN0-afs-c-14-0-UI.s1 UI-CF-FN0 Homo sapiens cDNA clone UI-CF-FN0-afs-c-14-0-UI 3, mRNA sequence",
ILMN_40784,104.75833,106.38333,104.71667,116.75,120.825,106.53333,113.73333,96.03333,LOC651286,XM_940414.1,,"PREDICTED: Homo sapiens similar to Ig gamma-2B chain C region, membrane-bound form (LOC651286), mRNA.",
ILMN_21310,131.88333,128.65,141.31667,129.75833,143.60834,150.96666,130.61667,136.08333,CREBL1,NM_004381.3,,"Homo sapiens cAMP responsive element binding protein-like 1 (CREBL1), mRNA.",
ILMN_138397,112.708336,111.85833,116.85,109.825,107.708336,114.63333,109.066666,105.1,C16orf50,XM_945357.1,,"PREDICTED: Homo sapiens chromosome 16 open reading frame 50, transcript variant 3 (C16orf50), mRNA.",
ILMN_18248,126.7,135.95833,128.1,122.39167,150.38333,146.21666,151.5,145.925,C15orf41,NM_032499.3,,"Homo sapiens chromosome 15 open reading frame 41 (C15orf41), mRNA.",
ILMN_104139,97.625,95.75833,104.71667,122.39167,99.73333,101.25,109.708336,94.275,,BI481116,,"H2RPE-1111 Human Retinal Pigment Epithelium (2) Homo sapiens cDNA 5 similar to chr. 11q, mRNA sequence",
ILMN_3663,140.43333,140.24167,178.44167,187.05,93.575,99.35,92.191666,89.825,MAFB,NM_005461.3,,"Homo sapiens v-maf musculoaponeurotic fibrosarcoma oncogene homolog B (avian) (MAFB), mRNA.",
ILMN_28034,241.45833,200.14166,187.76666,197.88333,93.2,96.425,99.59167,104.38333,SLC2A9,NM_001001290.1,,"Homo sapiens solute carrier family 2 (facilitated glucose transporter), member 9 (SLC2A9), transcript variant 2, mRNA.",
ILMN_2433,160.20833,174.7,155.625,139.9,224.36667,239.225,212.15834,234.3,OGFRL1,NM_024576.3,,"Homo sapiens opioid growth factor receptor-like 1 (OGFRL1), mRNA.",
ILMN_7868,232.5,219.70833,244.21666,285.76666,188.675,157.55833,189.675,173.975,SPRR1A,NM_005987.2,,"Homo sapiens small proline-rich protein 1A (SPRR1A), mRNA.",
ILMN_20834,484.81668,390.275,497.68332,619.3,541.3333,507.65,583.75,579.125,CXXC1,NM_014593.2,,"Homo sapiens CXXC finger 1 (PHD domain) (CXXC1), mRNA.",
ILMN_3509,792.50836,706.25836,793.375,838.0417,399.86667,359.68332,349.8,358.175,TUBB4Q,NM_020040.3,,"Homo sapiens tubulin, beta polypeptide 4, member Q (TUBB4Q), mRNA.",
ILMN_18653,84.86667,93.083336,78.35833,84.475,87.625,118.333336,90.441666,119.38333,MMP13,NM_002427.2,,"Homo sapiens matrix metallopeptidase 13 (collagenase 3) (MMP13), mRNA.",
ILMN_25878,247.33333,262.25,238.875,221.35,151.56667,134.60834,148.60834,150.66667,PER2,NM_022817.1,,"Homo sapiens period homolog 2 (Drosophila) (PER2), transcript variant 1, mRNA.",
ILMN_10247,123.25833,126.63333,123.975,113.73333,125.166664,125.00833,123.96667,138.96666,LAT,NM_001014988.1,,"Homo sapiens linker for activation of T cells (LAT), transcript variant 3, mRNA.",
ILMN_25241,425.875,424.95,368.38333,328.325,880.675,716.5,964.44165,750.24164,MLKL,NM_152649.1,,"Homo sapiens mixed lineage kinase domain-like (MLKL), mRNA.",
ILMN_123579,141.83333,148.35834,160.65,173.21666,129.08333,145.36667,128.88333,150.91667,DENND3,BF737789,,"CM4-KT0035-131200-610-c01 KT0035 Homo sapiens cDNA, mRNA sequence",
ILMN_6504,188.58333,164.725,258.275,211.18333,85.566666,88.941666,92.96667,89.416664,PPL,NM_002705.3,,"Homo sapiens periplakin (PPL), mRNA.",
ILMN_13058,128.19167,117.35,123.975,146.99167,122.10833,123.90833,105.48333,121.49167,NR2E3,NM_014249.2,,"Homo sapiens nuclear receptor subfamily 2, group E, member 3 (NR2E3), transcript variant 2, mRNA.",
ILMN_621,96.09167,92.941666,101.84167,97.61667,109.025,104.85,97.725,103.85833,FLJ45300,NM_001001681.1,,"Homo sapiens FLJ45300 protein (FLJ45300), mRNA.",
ILMN_5201,117.84167,124.95,137.475,122.583336,171.09166,138.81667,174.90834,140.03334,RTP4,NM_022147.2,,"Homo sapiens receptor transporter protein 4 (RTP4), mRNA.",
ILMN_129997,109.14167,123.65,120.65833,113.50833,117.73333,123.3,115.38333,106.541664,,CR745891,,"CR745891 Soares_testis_NHT Homo sapiens cDNA clone IMAGp971N2059 ; IMAGE:1409837 5, mRNA sequence",
ILMN_106004,108.45,111.13333,101.84167,104.816666,94.725,98.325,97.625,103.691666,,AI493040,,"qz49a08.x1 NCI_CGAP_Kid11 Homo sapiens cDNA clone IMAGE:2030198 3 similar to gb:S49006 IG KAPPA CHAIN C REGION (HUMAN);, mRNA sequence",
ILMN_136550,118.46667,105.01667,100.225,111.96667,114.791664,109.541664,118.96667,103.11667,,DB310535,,"DB310535 BRSTN2 Homo sapiens cDNA clone BRSTN2003973 3, mRNA sequence",
ILMN_107823,98.34167,112.083336,110.441666,119.175,105.5,96,111.65,98.28333,,AA568968,,"nm28c06.s1 NCI_CGAP_Lip2 Homo sapiens cDNA clone IMAGE:1061482, mRNA sequence",
ILMN_9132,184.33333,183.65,161.925,151.275,341.89166,389.525,365.19168,342.89166,KIAA0406,NM_014657.1,,"Homo sapiens KIAA0406 gene product (KIAA0406), mRNA.",
ILMN_21398,155.50833,179.53334,151.35834,122.175,121.25,404.84167,107.99167,406.4,CXCL5,NM_002994.3,,"Homo sapiens chemokine (C-X-C motif) ligand 5 (CXCL5), mRNA.",
ILMN_45893,200.38333,189.04167,178.44167,151.56667,143.03334,151.74167,159.65834,134.05833,LOC644790,XM_927887.1,,"PREDICTED: Homo sapiens similar to ribosomal protein S15a (LOC644790), mRNA.",
ILMN_18508,411.61667,386.88333,419.33334,387.65833,162.90834,147.425,172.075,151.275,ARHGEF3,NM_019555.1,,"Homo sapiens Rho guanine nucleotide exchange factor (GEF) 3 (ARHGEF3), mRNA.",
ILMN_19524,95.14167,115.075,121.21667,105.933334,103.6,104.45,119.36667,98.75,ECAT11,NM_019079.2,,"Homo sapiens hypothetical protein FLJ10884 (ECAT11), mRNA.",
ILMN_13504,255.775,223.65834,193.775,186.84166,209.21666,220.7,233.725,227.55,COX15,NM_078470.2,,"Homo sapiens COX15 homolog, cytochrome c oxidase assembly protein (yeast) (COX15), nuclear gene encoding mitochondrial protein, transcript variant 1, mRNA.",
ILMN_43282,97.73333,75.15833,95.8,86.99167,120.61667,101.34167,131.71666,116.416664,LOC648075,XM_943636.1,,"PREDICTED: Homo sapiens hypothetical protein LOC648075, transcript variant 1 (LOC648075), mRNA.",
ILMN_23590,110.99167,102.78333,103.625,99.28333,124.90833,131.925,134.81667,131.6,EYA3,NM_172098.1,,"Homo sapiens eyes absent homolog 3 (Drosophila) (EYA3), transcript variant 2, mRNA.",
ILMN_129986,114.65,99.425,111.2,114.416664,115.458336,108.9,111.96667,115.941666,,AA883091,,"am24b12.s1 Soares_NFL_T_GBC_S1 Homo sapiens cDNA clone IMAGE:1467743 3 similar to contains MER28.b2 MER28 repetitive element ;, mRNA sequence",
ILMN_19370,198.475,182.025,178.93333,187.8,234.69167,220.51666,223.65834,228.43333,CLDN14,NM_012130.2,,"Homo sapiens claudin 14 (CLDN14), transcript variant 2, mRNA.",
ILMN_12660,131.71666,124.61667,136.13333,136.35834,108.166664,118.25,106.35833,115.25833,PITPNC1,NM_181671.1,,"Homo sapiens phosphatidylinositol transfer protein, cytoplasmic 1 (PITPNC1), transcript variant 2, mRNA.",
ILMN_3993,111.63333,121.25,118.125,111.74167,109.525,110.14167,103.28333,100.49167,ZIC3,NM_003413.2,,"Homo sapiens Zic family member 3 heterotaxy 1 (odd-paired homolog, Drosophila) (ZIC3), mRNA.",
ILMN_16442,125.90833,140.45833,104.60833,122.675,125.816666,124.691666,124.61667,121.425,SLC9A7,NM_032591.1,,"Homo sapiens solute carrier family 9 (sodium/hydrogen exchanger), member 7 (SLC9A7), mRNA.",
ILMN_16420,267.24167,281.225,280.71667,263.16666,330.95834,333.01666,300.64166,350.70834,CCNB1IP1,NM_021178.2,,"Homo sapiens cyclin B1 interacting protein 1 (CCNB1IP1), transcript variant 1, mRNA.",
ILMN_28779,98.34167,108.15833,97.933334,97.183334,137.09166,136.99167,151.35834,154.20833,URB,NM_199511.1,,"Homo sapiens steroid sensitive gene 1 (URB), transcript variant 1, mRNA.",
ILMN_33934,77.666664,77.666664,102.425,75.791664,91.40833,90.975,92.575,90.24167,LOC649965,XM_939049.1,,"PREDICTED: Homo sapiens similar to stereocilin (LOC649965), mRNA.",
ILMN_7887,88.34167,96.9,91.15833,95.84167,96.00833,84.208336,101.75,85.01667,TTTY21,NR_001535.1,,"Homo sapiens testis-specific transcript, Y-linked 21 (TTTY21) on chromosome Y.",
ILMN_28177,201.41667,195.88333,216.00833,230.23334,134.98334,116.25833,117.4,127.275,MCPH1,NM_024596.1,,"Homo sapiens microcephaly, primary autosomal recessive 1 (MCPH1), mRNA.",
ILMN_15549,360.51666,394.44168,317.79166,250.75,404.30832,421.525,384.50833,399.98334,RBM34,NM_015014.1,,"Homo sapiens RNA binding motif protein 34 (RBM34), mRNA.",
ILMN_82230,102.791664,109.23333,122.816666,115.916664,104,99,110.21667,111.15833,,AW069577,,"cr47c06.x1 Human bone marrow stromal cells Homo sapiens cDNA clone HBMSC_cr47c06 3, mRNA sequence",
ILMN_4617,115.458336,102.125,106.175,112.291664,103.25,104.175,116.475,103.6,FBXO9,NM_033481.2,,"Homo sapiens F-box protein 9 (FBXO9), transcript variant 3, mRNA.",
ILMN_80908,85.40833,82.46667,99.01667,107.675,95.75,100.15833,97.625,99.475,CAPZB,BX097039,,"BX097039 Soares fetal liver spleen 1NFLS Homo sapiens cDNA clone IMAGp998A0785, mRNA sequence",
ILMN_22629,135.28334,121.675,138.275,132.175,187.66667,193.25,145.05,157.33333,NFIC,NM_205843.1,,"Homo sapiens nuclear factor I/C (CCAAT-binding transcription factor) (NFIC), transcript variant 2, mRNA.",
ILMN_43954,104.48333,118.691666,111.833336,110.041664,99,106.53333,91.825,108.691666,LOC647661,XM_936718.1,,"PREDICTED: Homo sapiens hypothetical protein LOC647661 (LOC647661), mRNA.",
ILMN_10063,210.76666,195.74167,184.80833,183.38333,195.50833,207.51666,197.225,207.775,CNOT8,NM_004779.4,,"Homo sapiens CCR4-NOT transcription complex, subunit 8 (CNOT8), mRNA.",
ILMN_85341,105.691666,114.99167,98.51667,111.433334,114.15833,99.65833,106.525,106.433334,,DA305235,,"DA305235 BRHIP2 Homo sapiens cDNA clone BRHIP2021416 5, mRNA sequence",
ILMN_4002,152.25,146.825,159.28334,205.91667,221.5,224.56667,250.95,257.48334,CDC2L1,NM_033493.1,,"Homo sapiens cell division cycle 2-like 1 (PITSLRE proteins) (CDC2L1), transcript variant 9, mRNA.",
ILMN_118642,105.88333,117.76667,100.76667,98.60833,108.775,107.325,108.166664,106.925,,AW294141,,"UI-H-BI2-ahg-f-07-0-UI.s1 NCI_CGAP_Sub4 Homo sapiens cDNA clone IMAGE:2726916 3, mRNA sequence",
ILMN_11197,201.29167,189.5,144.39166,147.46666,192.99167,209.39166,193.74167,226.34166,GLRX2,NM_016066.3,,"Homo sapiens glutaredoxin 2 (GLRX2), transcript variant 1, mRNA.",
ILMN_133862,112.8,109.23333,103.13333,80.083336,112.2,103.24167,102.933334,97.166664,,CD689072,,"EST5594 human nasopharynx Homo sapiens cDNA, mRNA sequence",
ILMN_31988,4043.7334,3772.8416,4328.8,3641.45,2571.6416,2401.0833,2517.5,2193.3,LOC654194,XM_942669.1,,"PREDICTED: Homo sapiens similar to ribosomal protein S27 (LOC654194), mRNA.",
ILMN_4328,241.40834,252.03334,328.20834,327.325,745.825,1014.1,831.89166,1073.0167,ERRFI1,NM_018948.2,,"Homo sapiens ERBB receptor feedback inhibitor 1 (ERRFI1), mRNA.",
ILMN_104476,94.3,94.86667,99.73333,105.15,105.01667,102.59167,102.40833,95.85,,AA778784,,"zj45e10.s1 Soares_fetal_liver_spleen_1NFLS_S1 Homo sapiens cDNA clone IMAGE:453258 3, mRNA sequence",
ILMN_23253,266.49167,266.83334,233.80833,234.05,410.95834,467.23334,438.4,430.55,ZWINT,NM_032997.2,,"Homo sapiens ZW10 interactor (ZWINT), transcript variant 2, mRNA.",
ILMN_21765,157.75833,171.025,141.41667,150.74167,188.95,193.99167,197.225,200.48334,LRRC40,NM_017768.3,,"Homo sapiens leucine rich repeat containing 40 (LRRC40), mRNA.",
ILMN_26157,267.29166,261.075,263.31668,285.55,251.70833,222.575,249.575,236.10834,LRRC28,NM_144598.2,,"Homo sapiens leucine rich repeat containing 28 (LRRC28), mRNA.",
ILMN_19769,146.46666,143.60834,131.50833,157.70833,203.55833,156.64166,170.70833,150.43333,ADCY9,NM_001116.2,,"Homo sapiens adenylate cyclase 9 (ADCY9), mRNA.",
ILMN_16764,167.63333,157.74167,138.675,139.675,135.45833,134.65834,123.25,123.78333,TUBD1,NM_016261.2,,"Homo sapiens tubulin, delta 1 (TUBD1), mRNA.",
ILMN_28661,411.89166,378.63333,324.66666,308.35834,442.825,460.18332,440.14166,424.95,C1orf123,NM_017887.1,,"Homo sapiens chromosome 1 open reading frame 123 (C1orf123), mRNA.",
ILMN_95916,102.416664,91.708336,106.175,109.38333,102.316666,104.85,97.025,96.8,LOC729040,AF452720,,Homo sapiens clone KU010717 unknown mRNA,
ILMN_13031,210.34166,214.9,278.13333,380.28333,187.35834,129.44167,182.225,114.5,MGC45840,NM_173584.2,,"Homo sapiens hypothetical protein MGC45840 (MGC45840), mRNA.",
ILMN_139088,281.60834,292.80832,238.7,258.59167,187.55,187.04167,188.30833,196.11667,BRI3BP,XM_941876.1,,"PREDICTED: Homo sapiens BRI3 binding protein (BRI3BP), mRNA.",
ILMN_35115,3987.75,3917.3416,4195.1416,4812.9165,3436.825,2674.8584,3625.8167,3120.1667,LOC347544,XM_293412.3,,"PREDICTED: Homo sapiens similar to ribosomal protein L18a (LOC347544), mRNA.",
ILMN_28602,350.58334,383.575,428.075,397.46667,663.225,840.0833,706.88336,869.0833,TMEM46,NM_001007538.1,,"Homo sapiens transmembrane protein 46 (TMEM46), mRNA.",
ILMN_18646,144.23334,126.1,115.566666,118.566666,100.125,105.7,99.825,100.89167,POU5F1P1,NR_002304.1,,"Homo sapiens POU domain, class 5, transcription factor 1 pseudogene 1 (POU5F1P1) on chromosome 8.",
ILMN_21815,99.166664,83.28333,96.21667,107.875,114.15833,100.53333,101.566666,103.925,TAS2R1,NM_019599.2,,"Homo sapiens taste receptor, type 2, member 1 (TAS2R1), mRNA.",
ILMN_109095,104.75833,105.416664,106.558334,99.5,119.03333,120.675,102.2,113.15,,AA541410,,"ni77g03.s1 NCI_CGAP_Pr12 Homo sapiens cDNA clone IMAGE:982900, mRNA sequence",
ILMN_91625,132.49167,112.96667,100.666664,116.025,146.93333,137.05,148.29167,143.31667,,CN304251,,"17000532640995 GRN_ES Homo sapiens cDNA 5, mRNA sequence",
ILMN_39162,183.95833,188.81667,163.41667,164.475,149.89166,152.75833,175.33333,160.775,LRRC58,XM_938862.1,,"PREDICTED: Homo sapiens leucine rich repeat containing 58 (LRRC58), mRNA.",
ILMN_19993,466.26666,524.775,405.05,412.71667,774.6583,768.49164,781.3,704.69165,CSPG6,NM_005445.3,,"Homo sapiens chondroitin sulfate proteoglycan 6 (bamacan) (CSPG6), mRNA.",
ILMN_18421,106.2,112.833336,108.625,104.71667,133.85834,144.79167,127.3,137.05833,DOC1,NM_182909.1,,"Homo sapiens downregulated in ovarian cancer 1 (DOC1), transcript variant 1, mRNA.",
ILMN_80272,117.225,94.48333,86.425,96.53333,90.25,100.683334,106.433334,96.583336,C21orf34,AI493349,,"tg70f04.x1 Soares_NhHMPu_S1 Homo sapiens cDNA clone IMAGE:2114143 3, mRNA sequence",
ILMN_21598,92.058334,89.525,103.566666,109.066666,126.63333,192.36667,147.93333,188.25,NAV3,NM_014903.3,,"Homo sapiens neuron navigator 3 (NAV3), mRNA.",
ILMN_21963,119.45,94.98333,118.525,102.125,178.81667,91.791664,213.59166,93.45,CD74,NM_001025159.1,,"Homo sapiens CD74 antigen (invariant polypeptide of major histocompatibility complex, class II antigen-associated) (CD74), transcript variant 1, mRNA.",
ILMN_36887,102.683334,93.46667,100.958336,93.833336,80.816666,97.25833,107,90.425,LOC652766,XM_942406.1,,"PREDICTED: Homo sapiens similar to KARP-1-binding protein (LOC652766), mRNA.",
ILMN_8711,100.433334,95.86667,93.308334,103.46667,124.85833,121.191666,117.34167,117.683334,GEFT,NM_182947.1,,"Homo sapiens RAC/CDC42 exchange factor (GEFT), transcript variant 1, mRNA.",
ILMN_23573,113.3,101.23333,105.475,125.275,111.208336,97.375,86.71667,101.75,GDA,NM_004293.2,,"Homo sapiens guanine deaminase (GDA), mRNA.",
ILMN_111088,125.39167,117.566666,108.958336,133.575,107.40833,109.941666,112.6,119.10833,,AA416615,,"zu18e09.s1 Soares_NhHMPu_S1 Homo sapiens cDNA clone IMAGE:738376 3, mRNA sequence",
ILMN_113842,113.4,99.425,97.416664,118.566666,109.61667,111.96667,118.125,117.84167,,BI494384,,"df109g01.w1 Morton Fetal Cochlea Homo sapiens cDNA clone IMAGE:2539176 3, mRNA sequence",
ILMN_112911,111.441666,114.5,109.925,100.40833,118.675,111.475,135.875,124.61667,,DA042938,,"DA042938 BLADE2 Homo sapiens cDNA clone BLADE2004724 5, mRNA sequence",
ILMN_30846,104.975,113.28333,98.025,109.825,97.59167,93.041664,99.00833,109.14167,LOC643595,XM_926899.1,,"PREDICTED: Homo sapiens similar to solute carrier family 29 (nucleoside transporters), member 4 (LOC643595), mRNA.",
ILMN_29519,102.791664,96.425,105.14167,100.125,115.458336,99.566666,102.041664,93.36667,C12orf38,NM_024809.2,,"Homo sapiens chromosome 12 open reading frame 38 (C12orf38), mRNA.",
ILMN_6372,131.99167,131.71666,151.15834,120.88333,115.10833,121.558334,100.34167,96.8,KIAA1161,NM_020702.1,,"Homo sapiens KIAA1161 (KIAA1161), mRNA.",
ILMN_95068,115.458336,120.5,110.75833,107.96667,111.208336,108.99167,93.325,112.975,,CA420307,,"UI-H-FG0-bcp-k-15-0-UI.s1 NCI_CGAP_EN1_2 Homo sapiens cDNA clone UI-H-FG0-bcp-k-15-0-UI 3, mRNA sequence",
ILMN_861,128.725,124.95,135.29167,121.566666,121.816666,127.5,121.35,123.53333,LSAMP,NM_002338.2,,"Homo sapiens limbic system-associated membrane protein (LSAMP), mRNA.",
ILMN_19787,157.39166,158.41667,169.94167,170.86667,225.1,177.09166,218.925,170.78334,C9orf127,NM_016446.2,,"Homo sapiens chromosome 9 open reading frame 127 (C9orf127), mRNA.",
ILMN_34511,132.225,124.78333,130.20833,146.675,174.58333,169.40834,184.175,169.01666,LOC643367,XM_928286.1,,"PREDICTED: Homo sapiens region containing SMA4; hypothetical protein LOC153561, transcript variant 1 (LOC643367), mRNA.",
ILMN_21141,141.70833,152.75833,179.89166,197.88333,136.95,137.43333,140.06667,115.833336,HIP1,NM_005338.4,,"Homo sapiens huntingtin interacting protein 1 (HIP1), mRNA.",
ILMN_7695,279.5,266.83334,274.53333,258.10834,197.88333,185.05833,255.175,234.3,ET,NM_024311.2,,"Homo sapiens hypothetical protein ET (ET), mRNA.",
ILMN_608,173.85,196.68333,169.94167,192.625,145.79167,135.91667,144.61667,142.96666,PRDM10,NM_020228.2,,"Homo sapiens PR domain containing 10 (PRDM10), transcript variant 1, mRNA.",
ILMN_9775,412.81668,408.09167,309.73334,279.36667,431.275,444.15833,393.50833,463.10834,GTF2H4,NM_001517.4,,"Homo sapiens general transcription factor IIH, polypeptide 4, 52kDa (GTF2H4), mRNA.",
ILMN_89308,89.10833,81.933334,81.933334,100.40833,89.21667,81.166664,89.85,89.65833,,CB242476,,"UI-CF-FN0-afx-h-05-0-UI.s1 UI-CF-FN0 Homo sapiens cDNA clone UI-CF-FN0-afx-h-05-0-UI 3, mRNA sequence",
ILMN_23960,468.13333,609.61664,414.75,486.06668,459.89166,469.99167,471.825,475.80832,SYBL1,NM_005638.3,,"Homo sapiens synaptobrevin-like 1 (SYBL1), mRNA.",
ILMN_37556,110.7,112.36667,117.666664,109.941666,97.183334,83.083336,96.375,101.75,LOC651285,XM_940413.1,,"PREDICTED: Homo sapiens hypothetical protein LOC651285 (LOC651285), mRNA.",
ILMN_20087,400.51666,427.15,554.7917,479.41666,69.416664,80.425,80.816666,84.791664,COL17A1,NM_000494.2,,"Homo sapiens collagen, type XVII, alpha 1 (COL17A1), transcript variant long, mRNA.",
ILMN_7808,363.725,340.33334,322.41666,314.60834,339,314.38333,309.95834,307.13333,CHST3,NM_004273.2,,"Homo sapiens carbohydrate (chondroitin 6) sulfotransferase 3 (CHST3), mRNA.",
ILMN_11820,126.275,134.91667,118.03333,106.75,125.025,132.96666,123.9,145.68333,SLC30A6,NM_017964.2,,"Homo sapiens solute carrier family 30 (zinc transporter), member 6 (SLC30A6), mRNA.",
ILMN_22916,107.95,99.98333,116.85,119.458336,113.3,102.35,118.96667,124.53333,SLC25A24,NM_213651.1,,"Homo sapiens solute carrier family 25 (mitochondrial carrier; phosphate carrier), member 24 (SLC25A24), transcript variant 2, mRNA.",
ILMN_75900,121.425,129.4,97.84167,109.825,109.691666,102.9,107.99167,101.25833,,BQ021435,,"UI-H-DH1-axg-m-05-0-UI.s1 NCI_CGAP_DH1 Homo sapiens cDNA clone IMAGE:5828524 3, mRNA sequence",
ILMN_107007,103.36667,105.416664,100.225,117.25,107.625,119.98333,108.86667,110.99167,,AW237129,,"xm65h05.x1 NCI_CGAP_GC6 Homo sapiens cDNA clone IMAGE:2689113 3, mRNA sequence",
ILMN_21995,135.28334,151.15834,162.225,147.9,129.35,121.15833,115.5,120,C10orf83,NM_178832.2,,"Homo sapiens chromosome 10 open reading frame 83 (C10orf83), mRNA.",
ILMN_118335,125.066666,111.025,93.13333,123.39167,124.35833,117.325,108.958336,126.46667,,AI650890,,"wa95g11.x1 NCI_CGAP_GC6 Homo sapiens cDNA clone IMAGE:2303972 3, mRNA sequence",
ILMN_16614,117.74167,113.15,114.791664,111.541664,114.40833,128.99167,108.691666,121.925,ZNF336,NM_022482.3,,"Homo sapiens zinc finger protein 336 (ZNF336), mRNA.",
ILMN_78150,112.8,103.958336,113.666664,130.61667,117.73333,123.958336,122.6,108.35833,7A5,CV372189,,"PM3-CT0805-210501-009-b08 CT0805 Homo sapiens cDNA, mRNA sequence",
ILMN_19931,108.7,109.875,110.025,95.725,109.61667,99.09167,113.13333,118.78333,IL2RB,NM_000878.2,,"Homo sapiens interleukin 2 receptor, beta (IL2RB), mRNA.",
ILMN_16290,231.36667,237.36667,241.15834,226.75833,294.44168,256.50833,279.36667,253.43333,BAZ1B,NM_023005.2,,"Homo sapiens bromodomain adjacent to zinc finger domain, 1B (BAZ1B), transcript variant 1, mRNA.",
ILMN_10252,107.95,112.96667,120.825,110.975,78.066666,88.941666,102.933334,98.51667,ABCB9,NM_019624.2,,"Homo sapiens ATP-binding cassette, sub-family B (MDR/TAP), member 9 (ABCB9), transcript variant 2, mRNA.",
ILMN_104796,88.14167,117.058334,91.26667,98.84167,94.191666,102.35,97.725,106.433334,,L04461,,Human dinucleotide repeat sequence on chromosome 14,
ILMN_5590,390.65,395.35,493.06668,581.9167,285.86667,279.74167,281.65,291.74167,MLLT3,NM_004529.1,,"Homo sapiens myeloid/lymphoid or mixed-lineage leukemia (trithorax homolog, Drosophila); translocated to, 3 (MLLT3), mRNA.",
ILMN_15104,197.01666,199.14166,185.18333,166.23334,177.35834,191.29167,187.04167,204.21666,FAM54A,NM_138419.2,,"Homo sapiens family with sequence similarity 54, member A (FAM54A), mRNA.",
ILMN_109237,100.84167,102.89167,102.958336,90.63333,103.691666,99.99167,107.15833,116.21667,,AW081116,,"xc29d02.x1 NCI_CGAP_Co18 Homo sapiens cDNA clone IMAGE:2585667 3, mRNA sequence",
ILMN_102826,115.675,100.84167,107.21667,103.875,112.8,110.63333,113.55,127.416664,,AA813228,,"aj32g07.s1 Soares_testis_NHT Homo sapiens cDNA clone 1392060 3 similar to gb:L20860 PLATELET GLYCOPROTEIN IB BETA CHAIN PRECURSOR (HUMAN);, mRNA sequence",
ILMN_106043,119.28333,122.73333,111.4,99.825,113.40833,113.45,104.9,119.21667,,T81027,,"yd25c02.s1 Soares fetal liver spleen 1NFLS Homo sapiens cDNA clone IMAGE:109250 3, mRNA sequence",
ILMN_109413,89.675,103.48333,88.34167,99.15,105.40833,100.15833,101.15833,111.475,,AK129633,,"Homo sapiens cDNA FLJ26122 fis, clone SYN00634",
ILMN_111989,137.64166,124.78333,122.7,138.08333,331.525,233.34166,316.05,281.86667,NR6A1,AB074162,,"Homo sapiens primary neuroblastoma cDNA, clone:Nbla10527, full insert sequence",
ILMN_95822,162.33333,146.91667,150.30833,120.075,202.375,165.36667,154.60834,168.59166,LOC25845; PP7080; DKFZp564I1171,AK023178,,"Homo sapiens cDNA FLJ13116 fis, clone NT2RP3002659",14702039; 12477932
ILMN_9056,140.35,126.9,131.36667,129.15834,145.36667,142.75,138.225,143.95,ZNF174,NM_001032292.1,,"Homo sapiens zinc finger protein 174 (ZNF174), transcript variant 2, mRNA.",
ILMN_11805,146,153.63333,147.5,129.31667,121.875,120.225,124.61667,121.675,ZFP37,NM_003408.1,,"Homo sapiens zinc finger protein 37 homolog (mouse) (ZFP37), mRNA.",
ILMN_18826,641.88336,664.61664,471.825,465.36667,624.00836,509.75,623.825,546.98334,TMEM126B,NM_018480.2,,"Homo sapiens transmembrane protein 126B (TMEM126B), mRNA.",
ILMN_91707,119.191666,110.5,128.69167,121.01667,99.63333,120.441666,109.61667,125.191666,,BQ018438,,"UI-H-DH1-awq-p-13-0-UI.s1 NCI_CGAP_DH1 Homo sapiens cDNA clone IMAGE:5893116 3, mRNA sequence",
ILMN_38163,214.34166,202.93333,256.725,305.95834,143.925,110.63333,129.25,127.525,VPS37D,XM_376631.3,,"PREDICTED: Homo sapiens vacuolar protein sorting 37D (yeast) (VPS37D), mRNA.",
ILMN_91897,136.05,121.566666,143.025,154.68333,137.29167,135.31667,129.79167,134.05833,,AW118646,,"xd94h08.x1 Soares_NFL_T_GBC_S1 Homo sapiens cDNA clone IMAGE:2605311 3 similar to contains Alu repetitive element;, mRNA sequence",
ILMN_9880,101.71667,98.35833,92.5,88.86667,111.36667,100.225,115.38333,99.14167,EMR3,NM_032571.2,,"Homo sapiens egf-like module containing, mucin-like, hormone receptor-like 3 (EMR3), transcript variant 1, mRNA.",
ILMN_30252,152.06667,165.38333,153.74167,173.65834,137.71666,119.675,146.3,134.18333,COG7,NM_153603.1,,"Homo sapiens component of oligomeric golgi complex 7 (COG7), mRNA.",
ILMN_106952,109.23333,100.76667,98.60833,120.725,109.191666,99.65833,109.525,96.03333,,N52083,,"yz09g03.s1 Soares_multiple_sclerosis_2NbHMSP Homo sapiens cDNA clone IMAGE:282580 3, mRNA sequence",
ILMN_118567,103.8,106.958336,100.458336,100.125,111.725,105.941666,101.95,104.48333,,AW016203,,"UI-H-BI0p-abk-f-03-0-UI.s1 NCI_CGAP_Sub2 Homo sapiens cDNA clone IMAGE:2712316 3, mRNA sequence",
ILMN_7609,123.98333,120.916664,129.175,117.666664,121.40833,114.275,107.15833,117.125,XPNPEP2,NM_003399.4,,"Homo sapiens X-prolyl aminopeptidase (aminopeptidase P) 2, membrane-bound (XPNPEP2), mRNA.",
ILMN_115396,112.975,128.175,125.39167,126.525,121.75,120.36667,125.11667,124.433334,KIAA1026,BQ447175,,"UI-H-EU1-bad-i-16-0-UI.s1 NCI_CGAP_Ct1 Homo sapiens cDNA clone UI-H-EU1-bad-i-16-0-UI 3, mRNA sequence",
ILMN_813,362.93332,319.64166,393.3,382.06668,356.275,323.11667,338.84167,316.09167,ACTR1B,NM_005735.2,,"Homo sapiens ARP1 actin-related protein 1 homolog B, centractin beta (yeast) (ACTR1B), mRNA.",
ILMN_33325,274.18332,319.94168,415.60834,449.21667,73.208336,100.225,97.14167,91.34167,LOC648526,XM_937579.1,,"PREDICTED: Homo sapiens similar to epiplakin 1 (LOC648526), mRNA.",
ILMN_2261,798.95,752.7,939.925,900.075,708.9,565.475,737.8333,594.56665,BCAT2,NM_001190.2,,"Homo sapiens branched chain aminotransferase 2, mitochondrial (BCAT2), mRNA.",
ILMN_13776,91.15833,96.55,96.05,107.441666,93.78333,93.325,90.76667,97.39167,IRX4,NM_016358.1,,"Homo sapiens iroquois homeobox protein 4 (IRX4), mRNA.",
ILMN_17263,2274.0667,2236.75,1868.1583,1835.2333,3330.9666,4204.408,3506.025,4705.575,EHD1,NM_006795.2,,"Homo sapiens EH-domain containing 1 (EHD1), mRNA.",
ILMN_40077,92.583336,90.46667,112.183334,89.5,89.791664,96.775,87.808334,86.691666,LOC341346,XM_292021.5,,"PREDICTED: Homo sapiens hypothetical LOC341346 (LOC341346), mRNA.",
ILMN_137176,107.74167,98.825,96.816666,98.60833,113.74167,115.01667,103.03333,112.61667,FSD1,XM_940073.1,,"PREDICTED: Homo sapiens fibronectin type III and SPRY domain containing 1 (FSD1), mRNA.",
ILMN_7659,4156.125,4308.2,3222.4417,2815.5,5514.2085,6901.817,6413.408,6308.475,CALM2,NM_001743.3,,"Homo sapiens calmodulin 2 (phosphorylase kinase, delta) (CALM2), mRNA.",
ILMN_75266,99.75833,94.98333,103.041664,100.40833,98.63333,97.183334,100.2,104.63333,,AA701649,,"zi43f01.s1 Soares_fetal_liver_spleen_1NFLS_S1 Homo sapiens cDNA clone IMAGE:433561 3 similar to contains Alu repetitive element;, mRNA sequence",
ILMN_4648,89.85,101.13333,79.50833,88.583336,89.316666,101,89.316666,89.53333,PDE1B,NM_000924.2,,"Homo sapiens phosphodiesterase 1B, calmodulin-dependent (PDE1B), mRNA.",
ILMN_3973,162.81667,183.21666,164.93333,173.65834,187.10834,205.26666,187.04167,174.83333,RBM16,NM_014892.3,,"Homo sapiens RNA binding motif protein 16 (RBM16), mRNA.",
ILMN_9627,290.21667,309.73334,245.20833,239.15,447.41666,579.125,452.225,482.425,RRS1,NM_015169.3,,"Homo sapiens RRS1 ribosome biogenesis regulator homolog (S. cerevisiae) (RRS1), mRNA.",
ILMN_11844,256.45,234.225,227.43333,209.44167,255.50833,221.96666,276.65833,259.45,FANCD2,NM_001018115.1,,"Homo sapiens Fanconi anemia, complementation group D2 (FANCD2), transcript variant 2, mRNA.",
ILMN_7391,104.38333,108.875,106.666664,114.916664,103.13333,102.35,107.1,107.183334,NPAS3,NM_173159.1,,"Homo sapiens neuronal PAS domain protein 3 (NPAS3), transcript variant 2, mRNA.",
ILMN_9446,579.31665,523.5333,628.7,707.2833,669.6,613.63336,682.06665,692.7917,ASPSCR1,NM_024083.2,,"Homo sapiens alveolar soft part sarcoma chromosome region, candidate 1 (ASPSCR1), mRNA.",
ILMN_25365,397.05,392.65833,374.88333,383.575,279.01666,313.20834,266.15833,286.85,MGC13096,NM_032346.1,,"Homo sapiens hypothetical protein MGC13096 (MGC13096), mRNA.",
ILMN_20910,109.816666,115.075,141.975,121.98333,167.725,179.7,142.25833,171.98334,ECE1,NM_001397.1,,"Homo sapiens endothelin converting enzyme 1 (ECE1), mRNA.",
ILMN_90925,136.3,135.95833,137.575,151.56667,128.50833,145.075,138.775,127.61667,TNS3,BQ707750,,"AGENCOURT_8351627 NIH_MGC_113 Homo sapiens cDNA clone IMAGE:6282349 5, mRNA sequence",
ILMN_25554,196.43333,198.475,186.98334,169.65,130.01666,130.95833,111.125,139.25833,LPXN,NM_004811.1,,"Homo sapiens leupaxin (LPXN), mRNA.",
ILMN_2271,1463.6583,1540.4667,1537.3167,1699.9083,1201.525,942.9,1075.1417,961.55,RPL13,NM_033251.1,,"Homo sapiens ribosomal protein L13 (RPL13), transcript variant 2, mRNA.",
ILMN_4273,111.875,109.99167,122.99167,115.8,103.13333,111.808334,97.025,103.925,ANKRD41,NM_152363.2,,"Homo sapiens ankyrin repeat domain 41 (ANKRD41), mRNA.",
ILMN_1152,5796.85,6527.3916,5162.05,4530.933,4383.033,5309.683,4181.9917,4643.8584,G3BP,NM_005754.2,,"Homo sapiens Ras-GTPase-activating protein SH3-domain-binding protein (G3BP), transcript variant 1, mRNA.",
ILMN_109638,123.34167,113.691666,112.48333,115.916664,126.875,115.941666,102.683334,121.34167,,AA237095,,"zs01f08.r1 NCI_CGAP_GCB1 Homo sapiens cDNA clone IMAGE:683943 5, mRNA sequence",
ILMN_95287,106.308334,118.26667,105.583336,91.26667,100.5,106.10833,105.86667,109.14167,,BQ009159,,"UI-H-ED1-axx-g-24-0-UI.s1 NCI_CGAP_ED1 Homo sapiens cDNA clone IMAGE:5834927 3, mRNA sequence",
ILMN_9875,206.99167,218.875,223.85834,234.3,228.30833,208.45833,219.08333,211.55,MCRS1,NM_006337.3,,"Homo sapiens microspherule protein 1 (MCRS1), transcript variant 1, mRNA.",
ILMN_6866,649.775,675.98334,830.15,810.0833,658.575,671.43335,534.23334,505.94168,TRIM28,NM_005762.2,,"Homo sapiens tripartite motif-containing 28 (TRIM28), mRNA.",
ILMN_27683,197.65,196.45833,174.93333,202.23334,305.18332,302.73334,381.01666,378.49167,GABBR1,NM_021905.1,,"Homo sapiens gamma-aminobutyric acid (GABA) B receptor, 1 (GABBR1), transcript variant 4, mRNA.",
ILMN_29455,247.95833,221.91667,220.35834,192.625,1111.7417,702.2083,1155.1083,676.51666,TAP2,NM_000544.3,,"Homo sapiens transporter 2, ATP-binding cassette, sub-family B (MDR/TAP) (TAP2), transcript variant 1, mRNA.",
ILMN_114854,115.675,114.09167,115.566666,116.75,106.75,109.225,99.49167,106.625,,BQ574670,,"UI-H-EZ1-bba-f-06-0-UI.s1 NCI_CGAP_Ch2 Homo sapiens cDNA clone UI-H-EZ1-bba-f-06-0-UI 3, mRNA sequence",
ILMN_107424,100.10833,110.5,119.875,127,104.691666,102.00833,97.14167,104.48333,,CK431177,,"oj58h04.y1 Human lacrimal gland, unamplified: oj Homo sapiens cDNA clone oj58h04 5, mRNA sequence",
ILMN_4311,191.55,202.53334,175.85834,184.56667,115.10833,100.53333,97.8,102.675,HOOK1,NM_015888.3,,"Homo sapiens hook homolog 1 (Drosophila) (HOOK1), mRNA.",
ILMN_41345,119.85,111.316666,113.575,128.80833,108.86667,119.5,109.61667,111.316666,LOC644580,XM_932253.1,,"PREDICTED: Homo sapiens hypothetical protein LOC644580 (LOC644580), mRNA.",
ILMN_107891,128.31667,113.4,115.00833,105.38333,117.89167,102.96667,112.39167,113.48333,,AI334326,,"qq31a07.x1 Soares_NhHMPu_S1 Homo sapiens cDNA clone IMAGE:1934100 3, mRNA sequence",
ILMN_44772,106.825,98.59167,92.425,103.76667,102.71667,116.191666,90.76667,101.75,LOC651832,XM_941087.1,,"PREDICTED: Homo sapiens similar to hydrocephalus inducing (LOC651832), mRNA.",
ILMN_27024,107.65,115.941666,121.1,125.583336,122.816666,114.725,122.175,119.725,RORC,NM_001001523.1,,"Homo sapiens RAR-related orphan receptor C (RORC), transcript variant 2, mRNA.",
ILMN_99542,111.725,106.808334,108.075,94.71667,108.775,122.666664,122.675,110.01667,,AK124789,,"Homo sapiens cDNA FLJ42799 fis, clone BRAWH3009285",
ILMN_26308,614.19165,745.825,627.5333,554.7917,612.75,602.13336,412.93332,367.18332,PPP3R1,NM_000945.3,,"Homo sapiens protein phosphatase 3 (formerly 2B), regulatory subunit B, 19kDa, alpha isoform (calcineurin B, type I) (PPP3R1), mRNA.",
ILMN_138479,8326.033,8095.8584,9028.35,8435.983,7283.433,7498.45,7204.558,7477.942,EEF1G,XM_935970.1,,"PREDICTED: Homo sapiens eukaryotic translation elongation factor 1 gamma, transcript variant 4 (EEF1G), mRNA.",
ILMN_138832,103.36667,113.583336,103.89167,97.61667,106.60833,128.64166,89.49167,125.566666,SLC7A11,NM_014331.2,,"Homo sapiens solute carrier family 7, (cationic amino acid transporter, y+ system) member 11 (SLC7A11), mRNA.",
ILMN_14952,747.4083,557.2917,658.575,716.5,941.75,719.99164,1078.75,1123.9333,PIGQ,NM_004204.2,,"Homo sapiens phosphatidylinositol glycan, class Q (PIGQ), transcript variant 2, mRNA.",
ILMN_20346,1626.0917,1634.5583,1792.5583,1593.2916,803.925,872.775,912.0333,1040.6417,SLC9A1,NM_003047.2,,"Homo sapiens solute carrier family 9 (sodium/hydrogen exchanger), member 1 (antiporter, Na+/H+, amiloride sensitive) (SLC9A1), mRNA.",
ILMN_86793,105.88333,105.10833,93.86667,102.558334,88.46667,99.65833,106.433334,97.066666,,BC039338,,Homo sapiens cDNA clone IMAGE:5268518,
ILMN_12999,97.05,106.5,114.791664,94.191666,96.90833,115.3,107,116.933334,FLJ41841,NM_207499.1,,"Homo sapiens FLJ41841 protein (FLJ41841), mRNA.",
ILMN_10472,219.375,198.475,222.34166,243.74167,364.84167,299.81668,364.34167,361.54166,E2F1,NM_005225.1,,"Homo sapiens E2F transcription factor 1 (E2F1), mRNA.",
ILMN_29273,390.65,409.94168,357.06668,365.65833,339.125,306.75,319.64166,310.125,C2orf26,NM_023016.2,,"Homo sapiens chromosome 2 open reading frame 26 (C2orf26), mRNA.",
ILMN_21741,104.275,115.566666,116.041664,109.15,107.125,101.925,103.8,111.475,RPS6KA1,NM_002953.3,,"Homo sapiens ribosomal protein S6 kinase, 90kDa, polypeptide 1 (RPS6KA1), transcript variant 1, mRNA.",
ILMN_127422,107.458336,114.88333,98.458336,84.433334,98.74167,103.46667,111.96667,105.925,ADAMTS16,CD706264,,"EST22791 human nasopharynx Homo sapiens cDNA, mRNA sequence",
ILMN_35366,106.425,99.208336,116.75833,110.25833,112.34167,106.61667,105.86667,117.24167,FLJ41481,XM_944401.1,,"PREDICTED: Homo sapiens hypothetical gene supported by AK123475 (FLJ41481), mRNA.",
ILMN_28582,116.85,118.26667,117.55,128.575,128.10834,116.316666,126.01667,121.058334,SPRR2F,NM_001014450.1,,"Homo sapiens small proline-rich protein 2F (SPRR2F), mRNA.",
ILMN_19958,137.20833,135.075,189.24167,156.05833,198.475,176.80833,180.225,157.56667,IGSF4C,NM_145296.1,,"Homo sapiens immunoglobulin superfamily, member 4C (IGSF4C), mRNA.",
ILMN_118353,103.90833,98.59167,88.825,97.49167,104.9,97.53333,97.541664,109.14167,,AW182682,,"xj45e05.x1 Soares_NFL_T_GBC_S1 Homo sapiens cDNA clone IMAGE:2660192 3, mRNA sequence",
ILMN_27568,139.2,129.3,124.316666,137.71666,149.69167,173.74167,142.63333,168.41667,CLSPN,NM_022111.2,,"Homo sapiens claspin homolog (Xenopus laevis) (CLSPN), mRNA.",
ILMN_105534,87.808334,84.625,69.416664,96.675,101.333336,94.60833,94.458336,82.14167,,AI369950,,"ta67d03.x1 Soares_total_fetus_Nb2HF8_9w Homo sapiens cDNA clone IMAGE:2049125 3, mRNA sequence",
ILMN_27377,107.65,112.833336,111.50833,156.19167,121.25,126.833336,115.38333,110.1,MAPK8IP1,NM_005456.2,,"Homo sapiens mitogen-activated protein kinase 8 interacting protein 1 (MAPK8IP1), mRNA.",
ILMN_21158,127.13333,137.50833,119.191666,103.34167,151.25,142.96666,130.3,145.13333,BCCIP,NM_078469.1,,"Homo sapiens BRCA2 and CDKN1A interacting protein (BCCIP), transcript variant C, mRNA.",
ILMN_81345,111.441666,101.325,111.10833,103.76667,113.40833,114.275,124.76667,107.88333,,BG193634,,"RST12768 Athersys RAGE Library Homo sapiens cDNA, mRNA sequence",
ILMN_138455,166.9,146.91667,139.56667,183.38333,152.66667,148.01666,169.01666,155.41667,XKR6,NM_173683.2,,"Homo sapiens XK, Kell blood group complex subunit-related family, member 6 (XKR6), transcript variant 2, mRNA.",
ILMN_128356,119.45,101.416664,114.683334,103.65833,119.95,120.675,104.40833,125.39167,,BQ447064,,"UI-H-EU1-bad-c-17-0-UI.s1 NCI_CGAP_Ct1 Homo sapiens cDNA clone UI-H-EU1-bad-c-17-0-UI 3, mRNA sequence",
ILMN_6798,216.04167,211.425,193.53334,183.925,102,105.78333,96.816666,99.63333,C20orf19,NM_018474.2,,"Homo sapiens chromosome 20 open reading frame 19 (C20orf19), mRNA.",
ILMN_17008,692.7917,820.69165,847.56665,789.35834,240.5,290.95834,239.225,281.125,TSPAN13,NM_014399.3,,"Homo sapiens tetraspanin 13 (TSPAN13), mRNA.",
ILMN_80221,116.625,101.13333,105.78333,115.475,109.85,104.275,103.03333,109.941666,,BX111476,,"BX111476 Soares_NFL_T_GBC_S1 Homo sapiens cDNA clone IMAGp998B215327, mRNA sequence",
ILMN_23465,220.21666,216.25,246.05,250.16667,274.99167,267.05,249.13333,228.51666,TBCD,NM_005993.3,,"Homo sapiens tubulin-specific chaperone d (TBCD), transcript variant 1, mRNA.",
ILMN_137958,341.66666,376.475,335.28333,336.09167,253.55,274.80832,283.65,261.725,C20orf7,NM_024120.2,,"Homo sapiens chromosome 20 open reading frame 7 (C20orf7), transcript variant 1, mRNA.",
ILMN_2244,222.00833,228.075,203.575,192.26666,330.1,267.24167,301.95,281.24167,SEPHS2,NM_012248.2,,"Homo sapiens selenophosphate synthetase 2 (SEPHS2), mRNA.",
ILMN_95400,293.03333,310.53333,419.09167,464.35,230.00833,236.55833,243.16667,225.34166,,BQ185088,,"UI-E-EJ1-ajo-d-18-0-UI.s1 UI-E-EJ1 Homo sapiens cDNA clone UI-E-EJ1-ajo-d-18-0-UI 3, mRNA sequence",
ILMN_39954,97.625,108.683334,101.333336,95.28333,79.975,117.816666,82.425,107.416664,LOC439945,XM_936659.1,,"PREDICTED: Homo sapiens similar to Interleukin-9 receptor precursor (IL-9R) (CD129 antigen) (LOC439945), mRNA.",
ILMN_115677,97.73333,104.38333,107.03333,100.7,121.816666,107.425,123.34167,115.74167,,AA766646,,"oa38d07.s1 NCI_CGAP_GCB1 Homo sapiens cDNA clone IMAGE:1307245 3, mRNA sequence",
ILMN_23649,3280.2,3764.7083,3299.5417,3381.9084,2485.575,2309.075,2459.175,2494.9583,UROD,NM_000374.3,,"Homo sapiens uroporphyrinogen decarboxylase (UROD), mRNA.",
ILMN_19052,1014.1,907.025,925.60834,896.80835,795.99164,795.63336,824.19165,701.25836,NT5C2,NM_012229.2,,"Homo sapiens 5'-nucleotidase, cytosolic II (NT5C2), mRNA.",
ILMN_137447,110.7,124.558334,108.35,123.53333,105.15,107.03333,106.7,121.675,GPR24,NM_005297.2,,"Homo sapiens G protein-coupled receptor 24 (GPR24), mRNA.",
ILMN_1200,188.38333,187.8,173.75,195.74167,177.525,187.34166,167.06667,184.55833,C1orf159,NM_017891.2,,"Homo sapiens chromosome 1 open reading frame 159 (C1orf159), mRNA.",
ILMN_1106,171.16667,198.70833,212.98334,209.75833,265.9,269.4,265.50833,269.21667,DOM3Z,NM_005510.3,,"Homo sapiens dom-3 homolog Z (C. elegans) (DOM3Z), mRNA.",
ILMN_139401,504.14166,489.81668,517.19165,552.05835,546.225,563.86664,542.8333,609.4083,ARIH2,NM_006321.1,,"Homo sapiens ariadne homolog 2 (Drosophila) (ARIH2), mRNA.",
ILMN_17644,257.275,230.6,257.775,264.81668,393.93332,362.84167,363.275,362.59167,FLJ22709,NM_024578.1,,"Homo sapiens hypothetical protein FLJ22709 (FLJ22709), mRNA.",
ILMN_2166,524.61664,579.125,470.13333,384.50833,765.0917,1029.175,860.85834,794.80835,SDAD1,NM_018115.1,,"Homo sapiens SDA1 domain containing 1 (SDAD1), mRNA.",
ILMN_43699,110.416664,103.00833,108.25833,90.84167,108.066666,85.40833,85.95,95.225,LOC648900,XM_943499.1,,"PREDICTED: Homo sapiens hypothetical protein LOC648900 (LOC648900), mRNA.",
ILMN_675,2233.8167,2084.6333,1936.5583,1812.9083,2854.875,3561.2666,3046.2083,3903.35,NUP62,NM_153719.2,,"Homo sapiens nucleoporin 62kDa (NUP62), transcript variant 1, mRNA.",
ILMN_127882,133.325,119.09167,137.10834,113.40833,108.066666,105.38333,94.725,104.875,,CA334854,,"NISC_lt02c02.y1 COGENE 8.5 EPT Homo sapiens cDNA clone IMAGE:5605611 5, mRNA sequence",
ILMN_14365,101.816666,103.00833,97.316666,124.708336,113.99167,111.64167,122.6,103.691666,C6orf199,NM_145025.2,,"Homo sapiens chromosome 6 open reading frame 199 (C6orf199), mRNA.",
ILMN_116039,112.708336,126.01667,129.59166,108.666664,124.61667,108.00833,114.791664,107.7,,BM715905,,"UI-E-EJ0-ahj-b-12-0-UI.r2 UI-E-EJ0 Homo sapiens cDNA clone UI-E-EJ0-ahj-b-12-0-UI 5, mRNA sequence",
ILMN_36810,91.65,118.89167,102.958336,109.825,100.775,106.75,109.35,108.691666,LOC390829,XM_939386.1,,"PREDICTED: Homo sapiens hypothetical LOC390829 (LOC390829), mRNA.",
ILMN_115591,105.78333,108.15833,104.49167,104.50833,119.03333,106.61667,120.958336,109.675,,AW364673,,"PM3-DT0037-231299-001-e06 DT0037 Homo sapiens cDNA, mRNA sequence",
ILMN_121065,109.23333,103.36667,118.333336,118.35,105.78333,108.26667,104.316666,84.433334,,DA450786,,"DA450786 CTONG2 Homo sapiens cDNA clone CTONG2023022 5, mRNA sequence",
ILMN_13968,149.125,138.85834,115.23333,112.083336,134.41667,122.38333,141.45,133.175,C1RL,NM_016546.1,,"Homo sapiens complement component 1, r subcomponent-like (C1RL), mRNA.",
ILMN_9378,101.71667,103.6,122.39167,103.875,84.95,102.59167,111.84167,100.058334,ZMAT1,NM_001011656.1,,"Homo sapiens zinc finger, matrin type 1 (ZMAT1), transcript variant 2, mRNA.",
ILMN_4831,407.43332,388.125,437.48334,400.69168,449.21667,373.11667,397.7,398.13333,LGTN,NM_006893.2,,"Homo sapiens ligatin (LGTN), mRNA.",
ILMN_117684,113.3,103.85833,111.73333,124.433334,114.60833,109.941666,112.291664,118.78333,,BG944801,,"ax55a04.x1 Proliferating Human Erythroid Cells (LCB:ax library) Homo sapiens cDNA clone ax55a04 random, mRNA sequence",
ILMN_11472,99.34167,101.416664,117.25,111.291664,124.61667,102.833336,106.433334,113.808334,TIGD6,NM_030953.2,,"Homo sapiens tigger transposable element derived 6 (TIGD6), mRNA.",
ILMN_25625,138.38333,158.81667,172.35,164.78334,163.975,182.39166,131.51666,147.73334,PHC1,NM_004426.2,,"Homo sapiens polyhomeotic-like 1 (Drosophila) (PHC1), mRNA.",
ILMN_23137,375.375,355.25833,332.78333,358.58334,422.25833,362.71667,401.13333,459.89166,AARSL,NM_020745.1,,"Homo sapiens alanyl-tRNA synthetase like (AARSL), mRNA.",
ILMN_31966,95.28333,87.90833,89.975,101.433334,108.26667,102.35,93.53333,85.691666,LOC653092,XM_925944.1,,"PREDICTED: Homo sapiens similar to SLIT and NTRK-like family, member 2 (LOC653092), mRNA.",
ILMN_458,327.83334,298.99167,371.075,351.05,326.49167,286.15,326.00833,276.9,PSENEN,NM_172341.1,,"Homo sapiens presenilin enhancer 2 homolog (C. elegans) (PSENEN), mRNA.",
ILMN_19739,325.69168,358.825,299.95,340.84167,293.03333,304.95834,297.75,276.875,THOC1,NM_005131.1,,"Homo sapiens THO complex 1 (THOC1), mRNA.",
ILMN_1262,121.675,128.775,119.191666,115.03333,92.291664,109.38333,106.09167,93.75,FBXO16,NM_172366.2,,"Homo sapiens F-box protein 16 (FBXO16), mRNA.",
ILMN_25394,376.40833,369.21667,339.61667,334.30832,473.375,415.175,512.75836,382.5,CCDC53,NM_016053.1,,"Homo sapiens coiled-coil domain containing 53 (CCDC53), mRNA.",
ILMN_33529,1216.5583,1193.3,1188.0583,1271.475,542.15,484.81668,554.2833,502.48334,LOC91561,XM_934176.1,,"PREDICTED: Homo sapiens similar to ribosomal protein S2, transcript variant 3 (LOC91561), mRNA.",
ILMN_22987,109.816666,121.96667,120.36667,134.4,120.24167,129.24167,114.291664,125.816666,THYN1,NM_014174.2,,"Homo sapiens thymocyte nuclear protein 1 (THYN1), transcript variant 1, mRNA.",
ILMN_33901,315.01666,328.20834,257.44168,245.20833,395.55832,444.64166,427.4,413.95,LOC648293,XM_944019.1,,"PREDICTED: Homo sapiens similar to RNA-binding motif, single-stranded interacting protein 1 (Single-stranded DNA-binding protein MSSP-1) (Suppressor of CDC2 with RNA binding motif 2), transcript variant 2 (LOC648293), mRNA.",
ILMN_35120,103.36667,102.89167,116.75833,116.125,116.64167,103.833336,99.00833,99.975,LOC285484,XM_938853.1,,"PREDICTED: Homo sapiens hypothetical protein LOC285484 (LOC285484), mRNA.",
ILMN_26932,445.35834,464.35,429.51666,478.61667,175.93333,162.66667,163.85834,175.95833,SLC43A2,NM_152346.1,,"Homo sapiens solute carrier family 43, member 2 (SLC43A2), mRNA.",
ILMN_76228,162.36667,153.39166,161.70833,165.54167,143.68333,147.9,146.8,154.09166,,AA868629,,"ak53c10.s1 Soares_testis_NHT Homo sapiens cDNA clone IMAGE:1409682 3, mRNA sequence",
ILMN_16211,406.55,387.65833,407.71667,323.66666,485.9,576.80835,495.13333,479.25833,BLCAP,NM_006698.2,,"Homo sapiens bladder cancer associated protein (BLCAP), mRNA.",
ILMN_4190,406.89166,417.525,351.84167,353.76666,246.525,404.725,262.19168,420.45834,SERPINB8,NM_001031848.1,,"Homo sapiens serpin peptidase inhibitor, clade B (ovalbumin), member 8 (SERPINB8), transcript variant 3, mRNA.",
ILMN_10692,111.35,108.875,101.441666,117.96667,107.125,100.84167,102.316666,104.55,PFKFB2,NM_001018053.1,,"Homo sapiens 6-phosphofructo-2-kinase/fructose-2,6-biphosphatase 2 (PFKFB2), transcript variant 2, mRNA.",
ILMN_38116,114.85,99.86667,121.675,124.825,116.275,119.98333,112.7,109.40833,LOC645435,XM_930458.1,,"PREDICTED: Homo sapiens hypothetical protein LOC645435 (LOC645435), mRNA.",
ILMN_85632,98.86667,104.60833,108.725,114.65,118.96667,109.46667,110.21667,107.53333,,AK026751,,"Homo sapiens cDNA: FLJ23098 fis, clone LNG07440",
ILMN_137281,130.78334,129.8,106.84167,132.325,156.13333,147.06667,160.5,147.88333,ARL4,NM_005738.2,,"Homo sapiens ADP-ribosylation factor-like 4 (ARL4), transcript variant 1, mRNA.",
ILMN_3964,186.69167,192.6,181.18333,181.86667,170.4,176.1,169.59166,167.88333,LRRC37B,NM_052888.2,,"Homo sapiens leucine rich repeat containing 37B (LRRC37B), mRNA.",
ILMN_544,448.16666,479.41666,450.15,400.775,467,473.01666,499.075,452.7,GTF2B,NM_001514.3,,"Homo sapiens general transcription factor IIB (GTF2B), mRNA.",
ILMN_10363,93.86667,101.99167,101.933334,101.13333,89.433334,93.78333,121.15833,106.541664,TAS2R50,NM_176890.1,,"Homo sapiens taste receptor, type 2, member 50 (TAS2R50), mRNA.",
ILMN_46208,110.5,121.96667,110.666664,110.75833,116.275,119.84167,118.575,116.75,LOC643943,XM_934575.1,,"PREDICTED: Homo sapiens region containing hypothetical protein LOC283970; similar to nuclear pore complex interacting protein, transcript variant 2 (LOC643943), mRNA.",
ILMN_29689,113.76667,118.89167,119.541664,118.95,109.691666,104.7,114.60833,111.566666,FGF18,NM_033649.1,,"Homo sapiens fibroblast growth factor 18 (FGF18), transcript variant 2, mRNA.",
ILMN_20079,133,134.91667,151.15834,121.425,124.35833,137.85,113.2,128.65,LOC286187,NM_001013626.1,,"Homo sapiens similar to RIKEN cDNA 1700011J18 (LOC286187), mRNA.",
ILMN_12815,349.4,366.7,299.33334,358.825,462.35,374.375,405.09167,397.84167,CP110,NM_014711.3,,"Homo sapiens CP110 protein (CP110), mRNA.",
ILMN_17049,165.49167,175.575,200.16667,181.58333,200.325,186.25833,227.39166,212.40834,UBE2O,NM_022066.2,,"Homo sapiens ubiquitin-conjugating enzyme E2O (UBE2O), mRNA.",
ILMN_33684,114.066666,122.14167,117.375,121.425,130.70833,120.825,121.35,109.333336,LOC653297,XM_926730.1,,"PREDICTED: Homo sapiens similar to CSAG family, member 2 (LOC653297), mRNA.",
ILMN_103647,96.59167,102.125,107.78333,110.75833,101.5,117.916664,106.916664,114.808334,SSX2IP,AI826409,,"wk15h02.x1 NCI_CGAP_Lym12 Homo sapiens cDNA clone IMAGE:2412435 3, mRNA sequence",
ILMN_11322,659.225,589.325,615.375,592.89166,481.00833,455.53333,489.4,540.00836,CDK9,NM_001261.2,,"Homo sapiens cyclin-dependent kinase 9 (CDC2-related kinase) (CDK9), mRNA.",
ILMN_22693,254.75833,230.49167,193.475,214.01666,207.51666,254.29167,235.29167,189.325,ZDHHC13,NM_001001483.1,,"Homo sapiens zinc finger, DHHC-type containing 13 (ZDHHC13), transcript variant 2, mRNA.",
ILMN_124464,194.33333,256.65833,279.125,310.025,161.225,170.975,193.06667,181.18333,,AA913861,,"om21g03.s2 Soares_NFL_T_GBC_S1 Homo sapiens cDNA clone IMAGE:1541716 3, mRNA sequence",
ILMN_138271,111.066666,99.1,101.583336,101.90833,117.058334,109.941666,106.825,100.49167,FLJ90757,NM_001004336.1,,"Homo sapiens hypothetical protein LOC440465 (FLJ90757), mRNA.",
ILMN_91830,107.65,101.325,110.75833,93.325,109.525,110.566666,124.76667,112.53333,ONECUT2,BE467392,,"hz65d04.x1 NCI_CGAP_Lu24 Homo sapiens cDNA clone IMAGE:3212839 3, mRNA sequence",
ILMN_25762,677.575,761.95,681.19165,627.3417,415.89166,413.79166,396.38333,420.63333,GAPVD1,NM_015635.2,,"Homo sapiens GTPase activating protein and VPS9 domains 1 (GAPVD1), mRNA.",
ILMN_30179,109.325,112.475,114.01667,103.875,124.61667,108.35833,110.51667,115.175,KIAA1715,NM_030650.1,,"Homo sapiens KIAA1715 (KIAA1715), mRNA.",
ILMN_96740,101.066666,114.4,108.958336,109.15,109.425,100.90833,107.7,104.48333,TRA@,AA401046,,"zu50f04.r1 Soares ovary tumor NbHOT Homo sapiens cDNA clone IMAGE:741439 5 similar to gb:M12959 T-CELL RECEPTOR ALPHA CHAIN C REGION (HUMAN);, mRNA sequence",
ILMN_11389,117.225,124.95,116.23333,110.041664,112.708336,125.075,121.25833,113.48333,CC2D1B,NM_032449.1,,"Homo sapiens coiled-coil and C2 domain containing 1B (CC2D1B), mRNA.",
ILMN_43239,102.683334,104.791664,110.666664,102.96667,97.666664,110.63333,109.35,103.00833,LOC653047,XM_925801.1,,"PREDICTED: Homo sapiens similar to TBC1 domain family member 3 (Rab GTPase-activating protein PRC17) (Prostate cancer gene 17 protein) (TRE17 alpha protein), transcript variant 1 (LOC653047), mRNA.",
ILMN_92702,95.99167,102.225,98.11667,102.75833,114.5,90.8,102.833336,105.925,,AA994750,,"ou18h02.s1 Soares_NFL_T_GBC_S1 Homo sapiens cDNA clone IMAGE:1626675 3, mRNA sequence",
ILMN_77341,105.6,115.15833,120.441666,121.01667,112.041664,95.21667,108.25833,102.833336,,BX090767,,"BX090767 Soares_NFL_T_GBC_S1 Homo sapiens cDNA clone IMAGp998G063911 ; IMAGE:1544093, mRNA sequence",
ILMN_123005,114.5,110.09167,110.666664,131.36667,115.74167,122.51667,109.15,110.34167,SCFD2,BC042091,,"Homo sapiens, clone IMAGE:5761701, mRNA",
ILMN_8791,1221.375,1164.8,1107.7084,1050.125,696.01666,733.525,609.9583,596.06665,EI24,NM_004879.3,,"Homo sapiens etoposide induced 2.4 mRNA (EI24), transcript variant 1, mRNA.",
ILMN_24792,3133.4084,2833.2917,3015.3083,2811.9666,4530.933,3995.0667,4043.7334,4156.125,WDR54,NM_032118.2,,"Homo sapiens WD repeat domain 54 (WDR54), mRNA.",
ILMN_10102,189.24167,190.40834,200.73334,255.66667,159.46666,164.69167,159.29167,162.14166,SLC27A6,NM_014031.3,,"Homo sapiens solute carrier family 27 (fatty acid transporter), member 6 (SLC27A6), transcript variant 1, mRNA.",
ILMN_36535,111.35,102.125,107.89167,107.35,128.35,120.36667,110.51667,109.23333,LOC646561,XM_929496.1,,"PREDICTED: Homo sapiens similar to WW45 protein (LOC646561), mRNA.",
ILMN_78729,102.325,99.1,122.5,106.458336,102.71667,110.49167,93.775,94.458336,,BX117990,,"BX117990 Soares_testis_NHT Homo sapiens cDNA clone IMAGp998E224408, mRNA sequence",
ILMN_28017,115.05,112.183334,119.541664,101.23333,122.916664,115.175,121.25833,116.49167,AKAP13,NM_007200.3,,"Homo sapiens A kinase (PRKA) anchor protein 13 (AKAP13), transcript variant 2, mRNA.",
ILMN_14907,97.85,102.683334,105.375,124.708336,115.566666,114.35,101.566666,121.76667,CRYGN,NM_144727.1,,"Homo sapiens crystallin, gamma N (CRYGN), mRNA.",
ILMN_1183,1202.1,1107.7084,1376.425,1268.5583,643.26666,559.98334,605.325,494.36667,H2AFY,NM_004893.2,,"Homo sapiens H2A histone family, member Y (H2AFY), transcript variant 2, mRNA.",
ILMN_139203,139.89166,126.558334,114.2,96.833336,148.15,175.01666,146.7,136.23334,ZNF384,NM_133476.2,,"Homo sapiens zinc finger protein 384 (ZNF384), mRNA.",
ILMN_103438,109.816666,105.10833,112.066666,103.875,105.083336,110.225,109.61667,97.691666,,BE466563,,"hz22d05.x1 NCI_CGAP_GC6 Homo sapiens cDNA clone IMAGE:3208713 3, mRNA sequence",
ILMN_7040,127.59167,132.85,116.75833,110.48333,170.1,163.51666,159.73334,150.85,TLOC1,NM_003262.3,,"Homo sapiens translocation protein 1 (TLOC1), mRNA.",
ILMN_11446,338.34167,341.45,314.60834,302.21667,347.25833,308.59167,325.76666,304.05832,LARS2,NM_015340.3,,"Homo sapiens leucyl-tRNA synthetase 2, mitochondrial (LARS2), nuclear gene encoding mitochondrial protein, mRNA.",
ILMN_80851,116.01667,106.291664,117.458336,100.916664,125.816666,122.38333,107.625,122.00833,,DA167554,,"DA167554 BRAMY2 Homo sapiens cDNA clone BRAMY2029052 5, mRNA sequence",
ILMN_32717,111.066666,110.933334,106.74167,106.84167,119.675,121.425,106.825,107.78333,LOC442726,XM_939008.1,,"PREDICTED: Homo sapiens similar to ribosomal protein S17 (LOC442726), mRNA.",
ILMN_21373,129.075,139.56667,147.59166,142.55,198.35,173.63333,185.28334,198.84166,CAMK1,NM_003656.3,,"Homo sapiens calcium/calmodulin-dependent protein kinase I (CAMK1), mRNA.",
ILMN_21803,200.81667,197.01666,186.75,229.86667,112.291664,111.575,110.11667,131.28334,C9orf45,NM_030814.4,,"Homo sapiens chromosome 9 open reading frame 45 (C9orf45), mRNA.",
ILMN_11535,129.28334,127.458336,125.59167,131.55,152.41667,147.15834,157.18333,147.65,LOC285989,NM_001013258.1,,"Homo sapiens hypothetical protein LOC285989 (LOC285989), transcript variant 2, mRNA.",
ILMN_139054,314.03333,294.44168,276.31668,245.76666,201.025,198.63333,198.76666,221.89166,FAM82B,XM_936333.1,,"PREDICTED: Homo sapiens family with sequence similarity 82, member B (FAM82B), mRNA.",
ILMN_23401,218.35,230.95,221.55833,220.85834,125.325,141.70833,121.59167,131.75,UBE2H,NM_003344.2,,"Homo sapiens ubiquitin-conjugating enzyme E2H (UBC8 homolog, yeast) (UBE2H), transcript variant 1, mRNA.",
ILMN_7513,112.2,110.4,133.51666,114.791664,103.691666,106.00833,112.125,123.45,PROKR2,NM_144773.2,,"Homo sapiens prokineticin receptor 2 (PROKR2), mRNA.",
ILMN_24671,199.39166,216.80833,198.70833,163.64166,233.675,243.56667,249.45,226.44167,KIAA1737,NM_033426.2,,"Homo sapiens KIAA1737 (KIAA1737), mRNA.",
ILMN_4922,132.34166,145.43333,136.03334,127.13333,157.08333,154.69167,149.05833,148.275,PPAPDC2,NM_203453.2,,"Homo sapiens phosphatidic acid phosphatase type 2 domain containing 2 (PPAPDC2), mRNA.",
ILMN_21982,275.36667,286.85,414.85834,461.46667,123.191666,121.816666,118.125,123.26667,BAIAP2L2,NM_025045.3,,"Homo sapiens BAI1-associated protein 2-like 2 (BAIAP2L2), mRNA.",
ILMN_28189,119.85,106.183334,116.6,103.066666,120.683334,113.45,113.55,107.61667,TSSK1,NM_032028.2,,"Homo sapiens testis-specific serine kinase 1 (TSSK1), mRNA.",
ILMN_2656,190.325,227.39166,180.075,160.41667,291.85,319.70834,281.09167,329.21667,TLK2,NM_006852.2,,"Homo sapiens tousled-like kinase 2 (TLK2), mRNA.",
ILMN_102871,98.208336,107.61667,98.25,126.683334,127.86667,109.64167,103.28333,118.35833,,DA445279,,"DA445279 CTONG2 Homo sapiens cDNA clone CTONG2015814 5, mRNA sequence",
ILMN_12036,133.2,160.33333,138.94167,138.775,134.09166,120.51667,120.433334,124.708336,ZNF432,NM_014650.2,,"Homo sapiens zinc finger protein 432 (ZNF432), mRNA.",
ILMN_91090,102.9,96.316666,101.75,101.433334,102.875,108.53333,90.86667,90.49167,FLJ20645; bA243J16.5,AK000652,,"Homo sapiens cDNA FLJ20645 fis, clone KAT02255",
ILMN_25532,216.04167,229.64166,260.275,235.23334,335.64166,373.275,322.64166,378.05832,FAF1,NM_007051.2,,"Homo sapiens Fas (TNFRSF6) associated factor 1 (FAF1), transcript variant 1, mRNA.",
ILMN_111290,101.291664,101.00833,97.933334,105.03333,95.39167,97.89167,94.816666,88.03333,SLC38A6,AV752268,,"AV752268 NPD Homo sapiens cDNA clone NPDBHF01 5, mRNA sequence",
ILMN_35462,90.65,99.425,110.25,113.50833,111.725,107.325,112.875,115.65833,LOC653920,XM_936776.1,,"PREDICTED: Homo sapiens similar to Protein cTAGE-6 (cTAGE family member 6) (LOC653920), mRNA.",
ILMN_13662,153.53334,146.1,126.175,101.433334,124.125,115.01667,138.7,118.26667,C9orf41,NM_152420.1,,"Homo sapiens chromosome 9 open reading frame 41 (C9orf41), mRNA.",
ILMN_37054,85.34167,102.225,111.73333,132.05833,117.65,99.09167,103.375,98.075,LOC652011,XM_941308.1,,"PREDICTED: Homo sapiens hypothetical protein LOC652011 (LOC652011), mRNA.",
ILMN_24370,237.7,231.23334,260.04166,269.43332,209.21666,191.95,195.74167,193.175,MIPEP,NM_005932.1,,"Homo sapiens mitochondrial intermediate peptidase (MIPEP), nuclear gene encoding mitochondrial protein, mRNA.",
ILMN_26276,1050.125,1090.925,859.675,1038.875,425.875,393.93332,511.06668,646.3333,TUBB6,NM_032525.1,,"Homo sapiens tubulin, beta 6 (TUBB6), mRNA.",
ILMN_32265,97.05,101.13333,97.933334,88.166664,102.208336,92.86667,108.35833,110.1,LOC390245,XM_372429.4,,"PREDICTED: Homo sapiens similar to jumonji domain containing 2D (LOC390245), mRNA.",
ILMN_27830,215.85834,234.95833,240.98334,224.56667,468.375,470.85834,485.28333,579.69165,NRBP2,NM_178564.2,,"Homo sapiens nuclear receptor binding protein 2 (NRBP2), mRNA.",
ILMN_85194,936.45,928.6583,778.19165,820.69165,733.14166,679.4667,725.325,662.36664,,AK022936,,"Homo sapiens cDNA FLJ12874 fis, clone NT2RP2003769",
ILMN_6893,123.916664,119.85,129.175,127.675,130.61667,127.5,123.8,113.308334,RNF180,NM_178532.2,,"Homo sapiens ring finger protein 180 (RNF180), mRNA.",
ILMN_10756,125.2,117.566666,128.30833,128.575,106.60833,111.125,115.5,113.73333,GSDM1,NM_178171.2,,"Homo sapiens gasdermin 1 (GSDM1), mRNA.",
ILMN_34086,105.6,104.791664,101.441666,124.825,98.25,91.26667,93.225,104.55,LOC283050,XM_944265.1,,"PREDICTED: Homo sapiens hypothetical protein LOC283050 (LOC283050), mRNA.",
ILMN_38501,93.86667,98.7,89.21667,111.291664,121.875,109.708336,109.15,114.24167,ZNF292,XM_943726.1,,"PREDICTED: Homo sapiens zinc finger protein 292, transcript variant 5 (ZNF292), mRNA.",
ILMN_25683,108.23333,98.825,100.458336,88.325,253.95833,148.15,263.31668,137.78334,SYNC1,NM_030786.1,,"Homo sapiens syncoilin, intermediate filament 1 (SYNC1), mRNA.",
ILMN_9527,379.6,382.96667,450.40833,488.45834,281.225,304.64166,295.28333,294.61667,NUDT15,NM_018283.1,,"Homo sapiens nudix (nucleoside diphosphate linked moiety X)-type motif 15 (NUDT15), mRNA.",
ILMN_17237,146.7,146.69167,152.525,105.5,134.04167,134.8,139.125,141.35,ZNF226,NM_001032374.1,,"Homo sapiens zinc finger protein 226 (ZNF226), transcript variant 3, mRNA.",
ILMN_99219,106.825,117.566666,108.625,119.058334,101.03333,107.225,116.475,107.416664,,CD689785,,"EST6308 human nasopharynx Homo sapiens cDNA, mRNA sequence",
ILMN_125113,151.48334,135.58333,152.23334,127,134.30833,138.525,134.41667,135.70833,,BF432939,,"7n28g05.x1 NCI_CGAP_Lu24 Homo sapiens cDNA clone IMAGE:3566024 3, mRNA sequence",
ILMN_24167,1528.5416,1546.6583,1722.1,1346.575,1406.1,1549.85,1628.55,1464.95,PLAU,NM_002658.2,,"Homo sapiens plasminogen activator, urokinase (PLAU), mRNA.",
ILMN_14911,103.25,78.183334,93.666664,83.3,101.333336,89.833336,102.5,116.65,POLR2J2,NM_145325.2,,"Homo sapiens DNA directed RNA polymerase II polypeptide J-related gene (POLR2J2), transcript variant 1, mRNA.",
ILMN_21408,878.50836,894.99164,891.7167,834.2833,200.38333,666.31665,206.85,584.875,C1orf106,NM_018265.1,,"Homo sapiens chromosome 1 open reading frame 106 (C1orf106), mRNA.",
ILMN_24825,348.55,340.16666,279.43332,285.76666,267.05,262.69168,304.26666,272.175,SERINC1,NM_020755.2,,"Homo sapiens serine incorporator 1 (SERINC1), mRNA.",
ILMN_13076,645,583.50836,686.275,709.875,739.8,901.425,704.69165,785.7,DPF2,NM_006268.3,,"Homo sapiens D4, zinc and double PHD fingers family 2 (DPF2), mRNA.",
ILMN_23313,237.56667,240.75,216.625,200.025,226.275,242.76666,234.89166,207.45,MAP2K4,NM_003010.2,,"Homo sapiens mitogen-activated protein kinase kinase 4 (MAP2K4), mRNA.",
ILMN_7116,125.708336,124.95,113.666664,111.96667,128.725,122.38333,121.90833,125.26667,DKFZp686I1569,NM_001024596.1,,"Homo sapiens similar to hypothetical protein FLJ23506 (DKFZp686I1569), mRNA.",
ILMN_12123,113.4,117.25,112.48333,120.208336,118.041664,110.8,122.175,117.76667,SS18L1,NM_198935.1,,"Homo sapiens synovial sarcoma translocation gene on chromosome 18-like 1 (SS18L1), transcript variant 1, mRNA.",
ILMN_31659,110.7,107.78333,112.666664,118.691666,111.45,114.725,107.26667,125.708336,LOC150759,XR_000661.1,,"PREDICTED: Homo sapiens hypothetical protein LOC150759 (LOC150759), misc RNA.",
ILMN_422,493.225,489.18332,481.00833,490.725,461.975,479.10834,517.625,527.7083,CSNK2A1,NM_001895.3,,"Homo sapiens casein kinase 2, alpha 1 polypeptide (CSNK2A1), transcript variant 2, mRNA.",
ILMN_23524,104.48333,110.3,149.575,117.76667,101.61667,93.23333,95.2,89.416664,KRT16,NM_005557.2,,"Homo sapiens keratin 16 (focal non-epidermolytic palmoplantar keratoderma) (KRT16), mRNA.",
ILMN_17251,174.80833,169.06667,177.89166,176.1,161.61667,165.89166,155.60834,156.20833,TES,NM_015641.2,,"Homo sapiens testis derived transcript (3 LIM domains) (TES), transcript variant 1, mRNA.",
ILMN_115081,110.21667,117.566666,115.11667,98.11667,102.71667,95.10833,97.23333,82.425,FAM49B,AW850211,,"IL3-CT0219-281099-024-G08 CT0219 Homo sapiens cDNA, mRNA sequence",
ILMN_26451,93.1,91.14167,96.6,95.39167,96.75,97.53333,93.1,95.933334,CXCR4,NM_001008540.1,,"Homo sapiens chemokine (C-X-C motif) receptor 4 (CXCR4), transcript variant 1, mRNA.",
ILMN_2770,937.75,1042.8667,808.74164,727.3,603.9667,984.14166,621.85,961.2,SC4MOL,NM_006745.3,,"Homo sapiens sterol-C4-methyl oxidase-like (SC4MOL), transcript variant 1, mRNA.",
ILMN_100007,88.441666,95.96667,106.375,90.63333,90.73333,102.28333,89.49167,92.53333,LOC727677,AW183883,,"xj89a11.x1 Soares_NFL_T_GBC_S1 Homo sapiens cDNA clone IMAGE:2664380 3, mRNA sequence",16682969
ILMN_36687,131.88333,149.75,127.89167,167.65,124.85833,136.8,126.7,137.39166,LOC650667,XM_939756.1,,"PREDICTED: Homo sapiens similar to aconitase 2 precursor (LOC650667), mRNA.",
ILMN_1216,144.45,133.26666,141.48334,134.225,308.43332,229.63333,272.01666,274.74167,GM632,NM_020713.1,,"Homo sapiens KIAA1196 protein (GM632), mRNA.",
ILMN_14708,154.575,165.38333,154.34166,138.225,198.86667,185.4,201.025,190.85834,CSRP2BP,NM_020536.2,,"Homo sapiens CSRP2 binding protein (CSRP2BP), transcript variant 1, mRNA.",
ILMN_16593,120.208336,103.75,115.35,111.85833,103.9,126.96667,110.95,117.60833,C16orf54,NM_175900.2,,"Homo sapiens chromosome 16 open reading frame 54 (C16orf54), mRNA.",
ILMN_4442,90.49167,82.816666,81.25833,82.708336,81.64167,83.941666,81.775,87.53333,MMP10,NM_002425.1,,"Homo sapiens matrix metallopeptidase 10 (stromelysin 2) (MMP10), mRNA.",
ILMN_99573,307.13333,338.48334,457.34167,508.80832,112.708336,110.14167,118.40833,131.51666,,AW003529,,"wq98a06.x1 NCI_CGAP_GC6 Homo sapiens cDNA clone IMAGE:2480050 3, mRNA sequence",
ILMN_16271,712.225,650.1667,579.88336,653.1667,1125.1,976.7083,987.85834,1049.5,MGC13170,NM_199249.1,,"Homo sapiens multidrug resistance-related protein (MGC13170), mRNA.",
ILMN_124281,111.96667,108.78333,99.933334,102.65833,102.875,101.34167,113.058334,103.85833,,AB120699,,"Homo sapiens RNA transcript, HERV-F pol, isolate:CFP18-2",
ILMN_14523,1148.8583,1046.3833,1098.7,1129.925,1737.225,1518.925,1608.175,1517.6333,DUSP3,NM_004090.2,,"Homo sapiens dual specificity phosphatase 3 (vaccinia virus phosphatase VH1-related) (DUSP3), mRNA.",
ILMN_10123,187.10834,176.34166,194.16667,200.19167,142.09166,149.83333,132.175,136.43333,IPO13,NM_014652.2,,"Homo sapiens importin 13 (IPO13), mRNA.",
ILMN_13981,103.691666,109.55,92.308334,101.825,103.25,108.45,117.691666,109.74167,IFNA4,NM_021068.1,,"Homo sapiens interferon, alpha 4 (IFNA4), mRNA.",
ILMN_126864,114.175,107.61667,101.583336,114.525,114.40833,126.316666,109.425,118.96667,,DA855529,,"DA855529 PLACE7 Homo sapiens cDNA clone PLACE7006275 5, mRNA sequence",
ILMN_3602,358.58334,333.65833,362.84167,319.64166,120.46667,131.50833,150.34166,144.6,TMEM40,NM_018306.2,,"Homo sapiens transmembrane protein 40 (TMEM40), mRNA.",
ILMN_82138,124.88333,123.45,114.683334,117.96667,129.55833,114.725,124.86667,130.125,,AW139760,,"UI-H-BI1-aeb-f-03-0-UI.s1 NCI_CGAP_Sub3 Homo sapiens cDNA clone IMAGE:2718845 3, mRNA sequence",
ILMN_12500,114.65,97.183334,107.89167,109.691666,105.683334,127.25833,116.475,102.833336,ZNF157,NM_003446.2,,"Homo sapiens zinc finger protein 157 (HZF22) (ZNF157), mRNA.",
ILMN_18276,100.84167,107.50833,117.25,119.7,111.208336,116.38333,114.691666,118.066666,MS4A2,NM_000139.2,,"Homo sapiens membrane-spanning 4-domains, subfamily A, member 2 (Fc fragment of IgE, high affinity I, receptor for; beta polypeptide) (MS4A2), mRNA.",
ILMN_110886,114.175,109.99167,103.89167,119.7,108.941666,115.86667,112.125,112.125,,BU949159,,"in66g07.x1 HR85 islet Homo sapiens cDNA clone IMAGE:6127285 3 similar to TR:Q26195 Q26195 PVA1 GENE. ;, mRNA sequence",
ILMN_2681,674.93335,619.19165,602.925,657.99164,304.56668,289.875,301.00833,324.1,SLC17A5,NM_012434.3,,"Homo sapiens solute carrier family 17 (anion/sugar transporter), member 5 (SLC17A5), mRNA.",
ILMN_89093,113.583336,96.55,98.51667,110.041664,114.791664,118.875,112.875,114.75833,,BC038426,,Homo sapiens cDNA clone IMAGE:4824668,
ILMN_18668,89.675,120.375,95.925,103.76667,105.25,92.95,101.38333,100.775,OR6A2,NM_003696.2,,"Homo sapiens olfactory receptor, family 6, subfamily A, member 2 (OR6A2), mRNA.",
ILMN_119256,102.025,96.9,114.88333,106.125,85.416664,88,85.675,95.083336,,BU741833,,"UI-E-EO1-aix-c-19-0-UI.s1 UI-E-EO1 Homo sapiens cDNA clone UI-E-EO1-aix-c-19-0-UI 3, mRNA sequence",
ILMN_17361,93.675,88.10833,103.625,111.74167,98.925,92.316666,121.35,103.925,CGB5,NM_033043.1,,"Homo sapiens chorionic gonadotropin, beta polypeptide 5 (CGB5), mRNA.",
ILMN_4246,125.816666,136.35834,148.84166,148.275,166.81667,155.925,157.14166,146.65834,PCBP4,NM_033008.1,,"Homo sapiens poly(rC) binding protein 4 (PCBP4), transcript variant 3, mRNA.",
ILMN_29861,213.11667,170.025,211.99167,222.00833,262.19168,247.85834,252.15,263.48334,SUV420H1,NM_016028.4,,"Homo sapiens suppressor of variegation 4-20 homolog 1 (Drosophila) (SUV420H1), transcript variant 2, mRNA.",
ILMN_2068,119.191666,125.40833,112.36667,108.666664,113.583336,118.15,125.691666,107.34167,TNFSF15,NM_005118.2,,"Homo sapiens tumor necrosis factor (ligand) superfamily, member 15 (TNFSF15), mRNA.",
ILMN_4751,163.14166,148.95833,145.075,124.166664,288.50833,236.15834,266.49167,241.59166,RFP,NM_030950.2,,"Homo sapiens ret finger protein (RFP), transcript variant beta, mRNA.",
ILMN_18496,123.34167,139.79167,123.975,137.55,129.43333,132.74167,130.125,124.84167,C15orf40,NM_144597.1,,"Homo sapiens chromosome 15 open reading frame 40 (C15orf40), mRNA.",
ILMN_45887,88.25,107.50833,103.625,98.11667,134.83333,136.53334,145.425,131.05,LOC23117,XM_933864.1,,"PREDICTED: Homo sapiens KIAA0220-like protein, transcript variant 24 (LOC23117), mRNA.",
ILMN_2508,612.35,544.475,624.3417,566.925,651.0333,565.2167,493.225,616.075,MRPS18A,NM_018135.2,,"Homo sapiens mitochondrial ribosomal protein S18A (MRPS18A), nuclear gene encoding mitochondrial protein, mRNA.",
ILMN_20137,1369.3417,1225.6,1233.1,1208.675,818.9,727.05,738.2833,814.48334,ARD1A,NM_003491.2,,"Homo sapiens ARD1 homolog A, N-acetyltransferase (S. cerevisiae) (ARD1A), mRNA.",
ILMN_6350,155.84166,147.46666,136.61667,145.56667,175.75,180.71666,202.20833,165.81667,WDR37,NM_014023.3,,"Homo sapiens WD repeat domain 37 (WDR37), mRNA.",
ILMN_118398,116.75,140.80833,136.28334,131.20833,125.99167,121.941666,129.25,135.2,,AA758656,,"ah67d02.s1 Soares_testis_NHT Homo sapiens cDNA clone 1320675 3, mRNA sequence",
ILMN_27190,91.05,101.5,106.74167,129.15834,102.98333,108.00833,100.6,106.625,HIST1H2BL,NM_003519.3,,"Homo sapiens histone 1, H2bl (HIST1H2BL), mRNA.",
ILMN_10378,119.75,96.191666,112.183334,131.06667,111.96667,112.291664,126.125,128.79167,PPP2R3A,NM_181897.1,,"Homo sapiens protein phosphatase 2 (formerly 2A), regulatory subunit B'', alpha (PPP2R3A), transcript variant 2, mRNA.",
ILMN_2190,280.71667,354.68332,285.63333,316.40833,390.21667,439.025,419.95,427.4,PAPD4,NM_173797.2,,"Homo sapiens PAP associated domain containing 4 (PAPD4), mRNA.",
ILMN_34466,127.683334,134.10834,118.03333,118.26667,125.166664,120.6,119.05,125.708336,LOC650224,XM_939316.1,,"PREDICTED: Homo sapiens similar to CG11699-PA (LOC650224), mRNA.",
ILMN_14461,119.09167,131.28334,120.99167,124.041664,120.825,120.75833,130.3,129.75833,P2RX2,NM_170683.2,,"Homo sapiens purinergic receptor P2X, ligand-gated ion channel, 2 (P2RX2), transcript variant 4, mRNA.",
ILMN_17393,1394.7833,1393.9667,1135.525,1106.8,1001.10834,939.3417,986.06665,815.7,MRPL13,NM_014078.4,,"Homo sapiens mitochondrial ribosomal protein L13 (MRPL13), nuclear gene encoding mitochondrial protein, mRNA.",
ILMN_13907,255.55833,259.78333,208.10834,196.725,457.75833,484.525,494.7,462.95,METTL3,NM_019852.2,,"Homo sapiens methyltransferase like 3 (METTL3), mRNA.",
ILMN_71844,112.8,110.09167,115.86667,110.25833,117.65,110.8,113.058334,115.36667,,BX092987,,"BX092987 Soares placenta Nb2HP Homo sapiens cDNA clone IMAGp998D05183 ; IMAGE:131668, mRNA sequence",
ILMN_31941,202.28334,197.31667,181.81667,200.73334,156.4,154.53334,152.65834,159.79167,LOC441408,XM_497029.2,,"PREDICTED: Homo sapiens hypothetical LOC441408, transcript variant 1 (LOC441408), mRNA.",
ILMN_25809,138.98334,126.475,122.191666,125.99167,110.475,125.26667,116.225,133.33333,IPF1,NM_000209.1,,"Homo sapiens insulin promoter factor 1, homeodomain transcription factor (IPF1), mRNA.",
ILMN_21054,623.4083,690.43335,505.44168,421.29166,954.775,1244.725,1144.5333,995.325,ALCAM,NM_001627.2,,"Homo sapiens activated leukocyte cell adhesion molecule (ALCAM), mRNA.",
ILMN_29794,293.03333,253.2,296.38333,291.64166,296.38333,254.55833,289.33334,271.975,RNF123,NM_022064.2,,"Homo sapiens ring finger protein 123 (RNF123), mRNA.",
ILMN_7411,142.56667,152.3,169.01666,179.4,128.10834,132.4,130.01666,117.76667,KLF4,NM_004235.3,,"Homo sapiens Kruppel-like factor 4 (gut) (KLF4), mRNA.",
ILMN_129833,105.24167,125.40833,105.99167,107.96667,123.45,113.45,113.808334,110.6,LOC729204,BQ432732,,"AGENCOURT_7905577 NIH_MGC_82 Homo sapiens cDNA clone IMAGE:6105778 5, mRNA sequence",
ILMN_15283,353.93332,408.78333,419.88333,428.85834,474.39166,366.4,423.025,374.375,FOXO3A,NM_001455.2,,"Homo sapiens forkhead box O3A (FOXO3A), transcript variant 1, mRNA.",
ILMN_15498,500.39166,431.275,373.275,332.075,472.09167,564.4167,489.6,599.1667,PMM2,NM_000303.1,,"Homo sapiens phosphomannomutase 2 (PMM2), mRNA.",
ILMN_19976,3575.5833,3316.15,3532.5334,3625.8167,3035.225,2908.3916,2988.8416,2984.2666,DDX39,NM_005804.2,,"Homo sapiens DEAD (Asp-Glu-Ala-Asp) box polypeptide 39 (DDX39), transcript variant 1, mRNA.",
ILMN_26015,115.566666,119.64167,114.791664,109.825,120.75833,103.375,101.15833,105.99167,OSBPL6,NM_032523.2,,"Homo sapiens oxysterol binding protein-like 6 (OSBPL6), transcript variant 1, mRNA.",
ILMN_15424,184.89166,179.8,220.625,197.88333,218.45833,180.10834,222.73334,176.45,SPAG4,NM_003116.1,,"Homo sapiens sperm associated antigen 4 (SPAG4), mRNA.",
ILMN_30874,95.14167,110.09167,105.583336,98.84167,110.558334,105.01667,116.225,102.675,LOC644652,XM_932285.1,,"PREDICTED: Homo sapiens hypothetical protein LOC644652 (LOC644652), mRNA.",
ILMN_116111,92.76667,100.76667,92.425,97.61667,95.28333,102.75833,83.64167,98.075,,AI377764,,"te62b02.x1 Soares_NFL_T_GBC_S1 Homo sapiens cDNA clone IMAGE:2091243 3, mRNA sequence",
ILMN_76328,103.90833,104.60833,108.53333,112.875,105.78333,116.85,113.458336,119.03333,,BX113658,,"BX113658 NCI_CGAP_Kid3 Homo sapiens cDNA clone IMAGp998I133936, mRNA sequence",
ILMN_138621,127.46667,131.56667,148.7,143.03334,125.325,127.3,127.38333,127.75833,LOC388969,NM_001013649.1,,"Homo sapiens hypothetical LOC388969 (LOC388969), mRNA.",
ILMN_2918,318.675,309.73334,288.575,283.56668,433.35834,492.95,493.53333,450.15,FLJ12788,NM_022492.2,,"Homo sapiens hypothetical protein FLJ12788 (FLJ12788), mRNA.",
ILMN_113732,102.791664,94.166664,92.425,103.23333,107.291664,114.275,109.066666,111.316666,TMEM22,BU528399,,"AGENCOURT_10188298 NIH_MGC_101 Homo sapiens cDNA clone IMAGE:6538341 5, mRNA sequence",
ILMN_17704,92.308334,101.99167,110.975,109.691666,105.86667,104.60833,99.40833,111.24167,BMF,NM_001003940.1,,"Homo sapiens Bcl2 modifying factor (BMF), transcript variant 1, mRNA.",
ILMN_79545,107.95,100.34167,113.10833,144.1,119.03333,99,128.58333,120.5,RYK,AL133627,,Homo sapiens mRNA; cDNA DKFZp434K0722 (from clone DKFZp434K0722),
ILMN_25679,283.45834,308.78333,367.93332,403.925,222.79167,219.51666,233.83333,218.59166,MOS,NM_005372.1,,"Homo sapiens v-mos Moloney murine sarcoma viral oncogene homolog (MOS), mRNA.",
ILMN_116791,114.958336,116.98333,133.78334,124.708336,111.558334,117.46667,116.475,110.525,,AW510838,,"hd40c12.x1 Soares_NFL_T_GBC_S1 Homo sapiens cDNA clone IMAGE:2911990 3, mRNA sequence",
ILMN_16808,170.475,163.48334,128.43333,149.84166,226.8,210.025,214.50833,206.675,CDCA1,NM_031423.2,,"Homo sapiens cell division cycle associated 1 (CDCA1), transcript variant 2, mRNA.",
ILMN_11547,126.183334,127.958336,105.26667,105.5,141.78334,156.25,149.475,155.775,MLSTD2,NM_032228.4,,"Homo sapiens male sterility domain containing 2 (MLSTD2), mRNA.",
ILMN_1614,142.94167,144.18333,141.31667,135.70833,137.34166,136.45833,148.05833,142.45833,VSIG9,NM_173799.2,,"Homo sapiens V-set and immunoglobulin domain containing 9 (VSIG9), mRNA.",
ILMN_19046,403.925,336.09167,326.64166,369.51666,387.75833,318.675,378.36667,398.6,TARBP2,NM_134323.1,,"Homo sapiens Tar (HIV-1) RNA binding protein 2 (TARBP2), transcript variant 1, mRNA.",
ILMN_75680,105.36667,100.34167,96.708336,102.475,108.941666,114.63333,124.941666,115.74167,,AI056599,,"oz10f04.x1 Soares_fetal_liver_spleen_1NFLS_S1 Homo sapiens cDNA clone IMAGE:1674943 3, mRNA sequence",
ILMN_98236,98.78333,95.10833,96.325,101.53333,105.01667,100.1,114.691666,102.125,,XM_380148,,"PREDICTED: Homo sapiens hypothetical LOC402598 (LOC402598), mRNA",
ILMN_91216,114.575,117.875,116.75833,117.96667,110.11667,121.191666,114.375,121.058334,LOC340073,BC045187,,"Homo sapiens hypothetical protein LOC340073, mRNA (cDNA clone IMAGE:5296163)",12477932
ILMN_137313,106,123.55,97.416664,103.23333,116.75,114.35,102.575,103.11667,LYPLA2P1,NR_001444.1,,Homo sapiens lysophospholipase II pseudogene 1 (LYPLA2P1) on chromosome 6.,
ILMN_26197,388.36667,433.45834,321.325,265,407.34167,450.83334,443.19168,435.19168,ARL1,NM_001177.3,,"Homo sapiens ADP-ribosylation factor-like 1 (ARL1), mRNA.",
ILMN_5806,326.25833,304.85,277.93332,280.325,180.98334,169.21666,176.475,174.18333,CMTM4,NM_178818.2,,"Homo sapiens CKLF-like MARVEL transmembrane domain containing 4 (CMTM4), transcript variant 1, mRNA.",
ILMN_10406,106.916664,91.708336,88.74167,109.25833,98.74167,117.74167,94.816666,110.425,ZNF222,NM_013360.1,,"Homo sapiens zinc finger protein 222 (ZNF222), mRNA.",
ILMN_13398,591.00836,663.89166,726.65,633.65,352.66666,352.48334,341.89166,401.24167,PPP3CB,NM_021132.1,,"Homo sapiens protein phosphatase 3 (formerly 2B), catalytic subunit, beta isoform (calcineurin A beta) (PPP3CB), mRNA.",
ILMN_122522,102.683334,121.675,90.958336,108.291664,107.03333,102.75833,99.49167,107.7,RBM39,CD643880,,"AGENCOURT_14550654 NIA Homo sapiens cDNA clone IMAGE:30426301 5, mRNA sequence",
ILMN_16661,219.85,239.55,304.44168,332.25,288.94168,318.75,241.51666,259.45,AKT1,NM_001014431.1,,"Homo sapiens v-akt murine thymoma viral oncogene homolog 1 (AKT1), transcript variant 3, mRNA.",
ILMN_82602,94.89167,106.183334,96.708336,118.95,105.01667,102.433334,106.35833,101.65,,BF194934,,"7o90f09.x1 NCI_CGAP_Kid11 Homo sapiens cDNA clone IMAGE:3643553 3, mRNA sequence",
ILMN_26249,245.875,227.04167,282.53333,250.3,132.4,122.958336,130.3,125.46667,NQO2,NM_000904.1,,"Homo sapiens NAD(P)H dehydrogenase, quinone 2 (NQO2), mRNA.",
ILMN_11692,804.625,882.9167,843.6667,997.63336,974.73334,954.775,842.425,938.375,U2AF1,NM_001025204.1,,"Homo sapiens U2(RNU2) small nuclear RNA auxiliary factor 1 (U2AF1), transcript variant c, mRNA.",
ILMN_6296,186.58333,172.325,171.85,181.1,160.64166,165.36667,173.01666,173,ACN9,NM_020186.1,,"Homo sapiens ACN9 homolog (S. cerevisiae) (ACN9), mRNA.",
ILMN_20042,128.91667,126.78333,113.333336,112.875,99.941666,95.558334,100.90833,104.95,CADPS2,NM_017954.8,,"Homo sapiens Ca2+-dependent activator protein for secretion 2 (CADPS2), transcript variant 1, mRNA.",
ILMN_10996,96.683334,123.941666,107.50833,104.933334,104,110.00833,116.75,122.90833,PLD3,NM_012268.1,,"Homo sapiens phospholipase D family, member 3 (PLD3), transcript variant 2, mRNA.",
ILMN_18362,131.13333,133.71666,148.60834,149.53334,119.36667,124.125,128.43333,124.125,LHX6,NM_014368.2,,"Homo sapiens LIM homeobox 6 (LHX6), transcript variant 1, mRNA.",
ILMN_8667,105.6,113.808334,108.25833,105.5,110.558334,104.60833,115.23333,107.78333,C15orf26,NM_173528.1,,"Homo sapiens chromosome 15 open reading frame 26 (C15orf26), mRNA.",
ILMN_138303,99.63333,120.916664,126.76667,106.225,102.125,101.34167,103.55,103.691666,KIF3A,NM_007054.4,,"Homo sapiens kinesin family member 3A (KIF3A), mRNA.",
ILMN_7429,112.291664,103.13333,100.34167,96.333336,98.25,97.89167,99.916664,103.35833,BAAT,NM_001701.2,,"Homo sapiens bile acid Coenzyme A: amino acid N-acyltransferase (glycine N-choloyltransferase) (BAAT), mRNA.",
ILMN_22060,181.525,166.84166,190.40834,184.14166,228.61667,221.35,237.51666,230.3,PARVA,NM_018222.2,,"Homo sapiens parvin, alpha (PARVA), mRNA.",
ILMN_116580,112.1,125.85833,121.425,129.98334,121.15833,124.041664,119.36667,124.041664,,AA926956,,"om68h05.s1 NCI_CGAP_GC4 Homo sapiens cDNA clone IMAGE:1552377 3 similar to contains L1.t3 L1 repetitive element ;, mRNA sequence",
ILMN_14288,216.66667,219.99167,172.68333,209.44167,267.375,307.25833,255.99167,255.71666,KIAA0179,NM_015056.1,,"Homo sapiens KIAA0179 (KIAA0179), mRNA.",
ILMN_22842,210.3,181.68333,217.88333,202.06667,228.61667,247.1,179.225,175.76666,RPAP1,NM_015540.2,,"Homo sapiens RNA polymerase II associated protein 1 (RPAP1), mRNA.",
ILMN_26679,95.28333,118.03333,110.441666,117.09167,122.38333,109.291664,115.5,112.975,ANGPTL2,NM_012098.2,,"Homo sapiens angiopoietin-like 2 (ANGPTL2), mRNA.",
ILMN_109507,119.933334,101.416664,104.808334,98.49167,109.775,110.725,102.933334,110.84167,,CN479898,,"UI-H-EU0-azk-h-02-0-UI.s1 NCI_CGAP_Car1 Homo sapiens cDNA clone UI-H-EU0-azk-h-02-0-UI 3, mRNA sequence",
ILMN_11790,160.7,153.35,139.20833,140.43333,156.13333,132.74167,144.44167,129.80833,AHNAK,NM_024060.2,,"Homo sapiens AHNAK nucleoprotein (desmoyokin) (AHNAK), transcript variant 2, mRNA.",
ILMN_106358,96.59167,101.84167,103.46667,105.15,92.666664,103.90833,102.125,108.85833,,AW873709,,"hq29a12.x1 NCI_CGAP_Adr1 Homo sapiens cDNA clone IMAGE:3120766 3, mRNA sequence",
ILMN_25543,352.66666,360.19168,431.275,373.8,243.475,252.8,185.05833,175.16667,ITPK1,NM_014216.3,,"Homo sapiens inositol 1,3,4-triphosphate 5/6 kinase (ITPK1), mRNA.",
ILMN_114723,102.325,114.88333,105.99167,91.26667,103.9,96.1,74.24167,98.75,,BQ024767,,"UI-1-BB1p-ats-a-06-0-UI.s1 NCI_CGAP_Pl6 Homo sapiens cDNA clone UI-1-BB1p-ats-a-06-0-UI 3, mRNA sequence",
ILMN_91129,104.65833,105.291664,112.183334,122.583336,112.34167,113.375,113.3,110.525,,BC047077,,Homo sapiens cDNA clone IMAGE:5267471,
ILMN_89554,115.458336,114.4,118.433334,121.28333,114.7,104.275,101.566666,107.416664,DSCR1L2,CA432630,,"UI-H-FL1-bgs-l-07-0-UI.s1 NCI_CGAP_FL1 Homo sapiens cDNA clone UI-H-FL1-bgs-l-07-0-UI 3, mRNA sequence",
ILMN_22471,100.975,97.73333,105.025,104.816666,100.125,107.53333,128.71666,115.36667,C20orf71,NM_178466.2,,"Homo sapiens chromosome 20 open reading frame 71 (C20orf71), transcript variant 2, mRNA.",
ILMN_25795,292.31668,285,293,319.43332,361.24167,396.66666,368.63333,391.475,POLR1C,NM_004875.2,,"Homo sapiens polymerase (RNA) I polypeptide C, 30kDa (POLR1C), transcript variant 2, mRNA.",
ILMN_41252,105.24167,106.88333,103.13333,118.95,104.175,105.10833,98.85,117.525,LOC649524,XM_938604.1,,"PREDICTED: Homo sapiens hypothetical protein LOC649524 (LOC649524), mRNA.",
ILMN_26228,416.875,395.63333,417.48334,390.275,1110.625,1302.4166,1099.5083,1221.375,UGCG,NM_003358.1,,"Homo sapiens UDP-glucose ceramide glucosyltransferase (UGCG), mRNA.",
ILMN_41055,87.808334,86.95,100.225,90.71667,128.725,125.40833,104.60833,112.975,LOC653610,XM_928387.1,,"PREDICTED: Homo sapiens similar to Histone H2A.o (H2A/o) (H2A.2) (H2a-615) (LOC653610), mRNA.",
ILMN_2199,511.89166,498.95834,653.1667,628.7,587.00836,609.9583,556.25836,539.30835,SAP130,NM_024545.2,,"Homo sapiens Sin3A-associated protein, 130kDa (SAP130), mRNA.",
ILMN_82121,125.475,99.425,95.2,86.691666,113.74167,106.75,110.21667,119.38333,LOC730126,AI765731,,"wi83h01.x1 NCI_CGAP_Kid12 Homo sapiens cDNA clone IMAGE:2399953 3, mRNA sequence",
ILMN_75486,942.23334,959.75,787.675,712.925,841.23334,794.80835,821.4167,705.7083,LOC401397,CR625886,,full-length cDNA clone CS0DI004YA15 of Placenta Cot 25-normalized of Homo sapiens (human),
ILMN_7932,343.775,328.425,352.66666,349.21667,264.31668,273.375,238.30833,227.69167,CHD1L,NM_004284.2,,"Homo sapiens chromodomain helicase DNA binding protein 1-like (CHD1L), mRNA.",
ILMN_17345,233.15834,254.09166,196.61667,222.48334,187.35834,183.79167,209,197.10834,NDFIP1,NM_030571.2,,"Homo sapiens Nedd4 family interacting protein 1 (NDFIP1), mRNA.",
ILMN_30159,128.19167,119.73333,107.03333,103.65833,154.11667,145.88333,138.775,165.43333,SRPK2,NM_182692.1,,"Homo sapiens SFRS protein kinase 2 (SRPK2), transcript variant 1, mRNA.",
ILMN_13595,1478.3667,1228.0583,1391.3833,1345.4917,1391.3833,1425.3667,1181.9833,1499.4667,LOC51035,NM_015853.3,,"Homo sapiens unknown protein LOC51035 (LOC51035), mRNA.",
ILMN_11079,160.775,169.78334,221.81667,219.19167,103.46667,104.7,92.75833,95.85,ENTPD2,NM_001246.2,,"Homo sapiens ectonucleoside triphosphate diphosphohydrolase 2 (ENTPD2), transcript variant 2, mRNA.",
ILMN_115746,100.50833,111.85833,106.458336,105.6,112.2,112.1,124.55,112.38333,,BM666794,,"UI-E-CL1-aez-c-22-0-UI.s1 UI-E-CL1 Homo sapiens cDNA clone UI-E-CL1-aez-c-22-0-UI 3, mRNA sequence",
ILMN_118277,187.34166,184.33333,217.88333,241.81667,170.275,158.14166,183.46666,165.43333,,DA877611,,"DA877611 PROST2 Homo sapiens cDNA clone PROST2016121 5, mRNA sequence",
ILMN_16372,985.00836,946.23334,1385.0583,1239.8417,328.04166,543.125,261.2,438.78333,TNFAIP2,NM_006291.2,,"Homo sapiens tumor necrosis factor, alpha-induced protein 2 (TNFAIP2), mRNA.",
ILMN_114421,139.78334,148.73334,132.86667,179.85834,152.54167,143.26666,166.475,159.28334,ZNF776,BQ932438,,"AGENCOURT_8805267 Lupski_sciatic_nerve Homo sapiens cDNA clone IMAGE:6197110 5, mRNA sequence",
ILMN_20999,118.46667,102.125,110.558334,98.49167,100.125,95.84167,103.71667,103.85833,TSPAN12,NM_012338.3,,"Homo sapiens tetraspanin 12 (TSPAN12), mRNA.",
ILMN_2733,208.80833,196.45833,168.45833,163.125,179.4,161.30833,159.91667,165.35834,C14orf104,NM_018139.1,,"Homo sapiens chromosome 14 open reading frame 104 (C14orf104), mRNA.",
ILMN_20787,86.683334,100.675,98.60833,89.10833,167.45833,208.25,210.31667,218.45833,FGF2,NM_002006.3,,"Homo sapiens fibroblast growth factor 2 (basic) (FGF2), mRNA.",
ILMN_108703,119.01667,108.99167,96.90833,105.38333,108.86667,108.625,99.916664,100.89167,,AI148996,,"qc71d03.x1 Soares_placenta_8to9weeks_2NbHP8to9W Homo sapiens cDNA clone IMAGE:1715045 3, mRNA sequence",
ILMN_110947,96.808334,98.041664,113.9,97.49167,110.191666,104.275,97.49167,101.5,PFKFB3,BP398124,,"BP398124 Homo sapiens pancreatic islet Homo sapiens cDNA clone htp-15-25 3, mRNA sequence",
ILMN_95611,91.808334,123.941666,97.316666,112.525,112.566666,113.375,101.85833,113.9,,BQ417405,,"ik37e11.y1 HR85 islet Homo sapiens cDNA clone IMAGE: 5783156 5, mRNA sequence",
ILMN_22807,451.8,468.75,474.8,487.1,314.975,264.64166,391.275,436.35,LOC442578,NM_001013739.1,,"Homo sapiens similar to Cohesin subunit SA-3 (Stromal antigen 3) (Stromalin 3) (SCC3 homolog 3) (LOC442578), mRNA.",
ILMN_27967,148.55,152.45,155.625,118.15833,173.6,156.71666,152.325,162.23334,KIAA0241,NM_015060.1,,"Homo sapiens KIAA0241 (KIAA0241), mRNA.",
ILMN_130497,123.34167,116.55,130.6,102,109.941666,117.46667,116.475,104.01667,,AW197795,,"xn88f12.x1 Soares_NFL_T_GBC_S1 Homo sapiens cDNA clone IMAGE:2701583 3, mRNA sequence",
ILMN_137438,2672.025,2564.5083,2571.6416,3120.1667,1913.4,2259.825,2262.95,2321.0166,ATP6V0C,XM_939787.1,,"PREDICTED: Homo sapiens ATPase, H+ transporting, lysosomal 16kDa, V0 subunit c (ATP6V0C), mRNA.",
ILMN_135196,104.15,104.175,119.325,104.208336,100.225,103.03333,108.78333,86.125,,AI797651,,"we82d06.x1 Soares_NFL_T_GBC_S1 Homo sapiens cDNA clone IMAGE:2347595 3, mRNA sequence",
ILMN_18452,135.88333,129.59166,126.916664,138.08333,108.166664,115.50833,102.2,115.10833,FAM40B,NM_020704.1,,"Homo sapiens family with sequence similarity 40, member B (FAM40B), mRNA.",
ILMN_40822,96.5,104.5,113.666664,99.15,105.683334,110.14167,114.01667,95.76667,LOC389676,XM_374276.2,,"PREDICTED: Homo sapiens hypothetical LOC389676 (LOC389676), mRNA.",
ILMN_2862,313.45,335.16666,325.36667,337.625,361.54166,320.225,347.1,364.04166,ZNF38,NM_145914.2,,"Homo sapiens zinc finger protein 38 (ZNF38), mRNA.",
ILMN_115467,85.40833,74.958336,99.34167,89.39167,82.375,86.59167,96.61667,94.375,,N66356,,"yz38h07.s1 Morton Fetal Cochlea Homo sapiens cDNA clone IMAGE:285373 3, mRNA sequence",
ILMN_416,230.825,262.99167,184.425,206.08333,235.94167,256.65833,264.86667,269.15,ACSL3,NM_004457.3,,"Homo sapiens acyl-CoA synthetase long-chain family member 3 (ACSL3), transcript variant 1, mRNA.",
ILMN_30110,717.14166,801.125,794.80835,807.74164,238.73334,243.16667,223.51666,219.1,LTBR,NM_002342.1,,"Homo sapiens lymphotoxin beta receptor (TNFR superfamily, member 3) (LTBR), mRNA.",
ILMN_27637,177.45833,194.9,219.13333,261.13333,155.975,155.3,163.25833,153.05,CALN1,NM_031468.2,,"Homo sapiens calneuron 1 (CALN1), transcript variant 1, mRNA.",
ILMN_29066,788.725,800.76666,724.44165,875.5917,808.74164,846.025,785.7,1053.1583,CASP3,NM_032991.2,,"Homo sapiens caspase 3, apoptosis-related cysteine peptidase (CASP3), transcript variant beta, mRNA.",
ILMN_20942,233.15834,260.84167,223.43333,236.73334,275.325,285.075,264.26666,271.81668,HSA277841,NM_018553.1,,"Homo sapiens ELG protein (HSA277841), mRNA.",
ILMN_2283,267.61667,280.275,228.84166,211.09166,256.60834,201.05833,239.79167,216.00833,SLK,NM_014720.2,,"Homo sapiens STE20-like kinase (yeast) (SLK), mRNA.",
ILMN_10261,238.90834,271.275,256.15833,184.78334,606.88336,773.85834,653.86664,635.93335,DDAH1,NM_012137.2,,"Homo sapiens dimethylarginine dimethylaminohydrolase 1 (DDAH1), mRNA.",
ILMN_130591,107.38333,98.925,111.2,107.15833,111.825,113.45,113.90833,121.175,,Z42115,,"HSC09D011 normalized infant brain cDNA Homo sapiens cDNA clone c-09d01, mRNA sequence",
ILMN_15582,119.28333,103.75,109.925,105.691666,118.86667,113.566666,116.03333,118.26667,PGK2,NM_138733.2,,"Homo sapiens phosphoglycerate kinase 2 (PGK2), mRNA.",
ILMN_24586,117.65,112.36667,91.40833,96.025,155,144.14166,166.26666,141.3,NUDCD1,NM_032869.2,,"Homo sapiens NudC domain containing 1 (NUDCD1), mRNA.",
ILMN_34733,109.925,103.36667,116.041664,127.933334,105.683334,104.175,105.583336,105.6,LOC643707,XM_933071.1,,"PREDICTED: Homo sapiens similar to cis-Golgi matrix protein GM130, transcript variant 2 (LOC643707), mRNA.",
ILMN_85703,122.46667,121.11667,127.61667,125.833336,120.825,131.83333,120.958336,123.64167,,AA458608,,"aa12g07.r1 Soares_NhHMPu_S1 Homo sapiens cDNA clone IMAGE:813084 5, mRNA sequence",
ILMN_10231,95.433334,89.525,104.183334,98.375,123.975,101.625,111.291664,93.2,AIM2,NM_004833.1,,"Homo sapiens absent in melanoma 2 (AIM2), mRNA.",
ILMN_88237,93.975,109.55,125.975,112.39167,96.675,101.15,112.975,100.333336,LOC650392,BC098409,,Homo sapiens cDNA clone IMAGE:5285809,
ILMN_20378,475.08334,519.3,462.20834,431.04166,394.84167,446.35,395.89166,432.7,VPS25,NM_032353.2,,"Homo sapiens vacuolar protein sorting 25 (yeast) (VPS25), mRNA.",
ILMN_22026,497.18332,454.71667,596.4,591.2917,391.35,321.225,372.775,319.15,TTYH3,NM_025250.2,,"Homo sapiens tweety homolog 3 (Drosophila) (TTYH3), mRNA.",
ILMN_29605,145.725,163.21666,138.275,139.9,139.7,118.65833,135,128.88333,MAN1A2,NM_006699.3,,"Homo sapiens mannosidase, alpha, class 1A, member 2 (MAN1A2), mRNA.",
ILMN_9390,125.708336,128.88333,115.86667,136.53334,90.525,96.333336,91.458336,89.416664,PCDH1,NM_002587.3,,"Homo sapiens protocadherin 1 (cadherin-like 1) (PCDH1), transcript variant 1, mRNA.",
ILMN_103316,111.808334,114.88333,116.65833,103.76667,101.5,115.10833,107.88333,113.4,IGL,AF047276,,"Homo sapiens clone FS8-B3 nonfunctional immunoglobulin light chain (IGL) mRNA, partial sequence",
ILMN_138921,118.39167,112.28333,122.39167,131.71666,121.075,121.86667,140.38333,132.56667,NOC4L,XM_946334.1,,"PREDICTED: Homo sapiens nucleolar complex associated 4 homolog (S. cerevisiae), transcript variant 3 (NOC4L), mRNA.",
ILMN_44524,119.45,100.916664,125.59167,116.125,108.35833,103.24167,99.325,118.35833,C1QDC2,XM_371208.3,,"PREDICTED: Homo sapiens C1q domain containing 2, transcript variant 1 (C1QDC2), mRNA.",
ILMN_1406,326.15833,337.45,299.33334,305.36667,231.93333,254.90834,226.10834,281.125,PPP3CC,NM_005605.3,,"Homo sapiens protein phosphatase 3 (formerly 2B), catalytic subunit, gamma isoform (calcineurin A gamma) (PPP3CC), mRNA.",
ILMN_31173,103.03333,118.791664,97.84167,107.26667,93.89167,88.14167,95.933334,88.95,LOC644792,XM_932381.1,,"PREDICTED: Homo sapiens hypothetical protein LOC644792 (LOC644792), mRNA.",
ILMN_33294,124.125,110.725,122.90833,110.975,122.458336,123.083336,127.933334,122.51667,FLJ38969,XM_928774.1,,"PREDICTED: Homo sapiens hypothetical protein FLJ38969 (FLJ38969), mRNA.",
ILMN_6728,105.6,115.775,103.25,105.791664,249.45,303.69168,189.15834,190.48334,FOXC2,NM_005251.1,,"Homo sapiens forkhead box C2 (MFH-1, mesenchyme forkhead 1) (FOXC2), mRNA.",
ILMN_25680,123.916664,90.46667,111.2,106.558334,96.675,95.3,109.816666,108.45,FAM47A,NM_203408.1,,"Homo sapiens family with sequence similarity 47, member A (FAM47A), mRNA.",
ILMN_19323,139.125,132.44167,120.36667,124.28333,153.65,144.25833,134.05833,124.041664,KIAA0460,NM_015203.2,,"Homo sapiens KIAA0460 (KIAA0460), mRNA.",
ILMN_129528,117.46667,118.03333,110.975,131.55,117.65,110.63333,107.38333,103.191666,,AA383317,,"EST96676 Testis I Homo sapiens cDNA 5 end, mRNA sequence",
ILMN_104450,101.71667,104.175,116.958336,102.96667,107.40833,110.066666,93.86667,106.316666,,BE089583,,"QV0-BT0703-280400-211-g05 BT0703 Homo sapiens cDNA, mRNA sequence",
ILMN_96476,121.75833,114.791664,103.25,113.2,108.458336,114.791664,120.433334,119.03333,,T59563,,"yb65d04.r1 Stratagene ovary (#937217) Homo sapiens cDNA clone IMAGE:76039 5, mRNA sequence",
ILMN_18346,124.99167,133.60834,129.28334,113.73333,84.95,95.558334,94.89167,98.35833,GRHL2,NM_024915.1,,"Homo sapiens grainyhead-like 2 (Drosophila) (GRHL2), mRNA.",
ILMN_6255,279.01666,284.175,229.79167,226.05,225.83333,256.20834,229.1,241.13333,SVIL,NM_003174.2,,"Homo sapiens supervillin (SVIL), transcript variant 1, mRNA.",
ILMN_17591,646.3333,628.7,660.225,631.875,520.7,608.55835,558.25836,722.75836,PRKCD,NM_212539.1,,"Homo sapiens protein kinase C, delta (PRKCD), transcript variant 2, mRNA.",
ILMN_27883,249.375,300.51666,325.76666,376.55832,197.31667,206.075,205.35,238.7,TAAR2,NM_001033080.1,,"Homo sapiens trace amine associated receptor 2 (TAAR2), transcript variant 1, mRNA.",
ILMN_4544,1140.45,975.2833,977.1583,830.15,1623.15,1768.3334,1742.7333,1735.5583,NAGK,NM_017567.2,,"Homo sapiens N-acetylglucosamine kinase (NAGK), mRNA.",
ILMN_139078,885.5833,1026.5583,869.3417,851.15,778.19165,938.375,801.125,795.425,DDX3X,NM_001356.2,,"Homo sapiens DEAD (Asp-Glu-Ala-Asp) box polypeptide 3, X-linked (DDX3X), transcript variant 2, mRNA.",
ILMN_112484,132.8,139.25833,139.31667,159.10834,168.16667,157.05833,162.06667,164.20833,HSPC176; MGC111156,BC017440,,"Homo sapiens cDNA clone MGC:13035 IMAGE:3613409, complete cds",16189514; 12477932; 11042152
ILMN_11579,125.066666,139.10834,145.8,134.00833,137.25,144.73334,127.933334,145.31667,RDH8,NM_015725.1,,"Homo sapiens retinol dehydrogenase 8 (all-trans) (RDH8), mRNA.",
ILMN_43100,1610.15,1675.55,1500.3334,1357.0583,933.9,1141.1417,959.75,977.7,LOC643940,XM_927199.1,,"PREDICTED: Homo sapiens similar to HIG1 domain family member 1A (Hypoxia-inducible gene 1 protein) (LOC643940), mRNA.",
ILMN_24331,100.50833,105.85833,105.26667,98.933334,92.6,105.10833,112.125,120.691666,BIRC1,NM_004536.1,,"Homo sapiens baculoviral IAP repeat-containing 1 (BIRC1), mRNA.",
ILMN_75542,124.125,111.65,94.60833,109.066666,103.25,107.425,100.26667,118.78333,,BF381929,,"601816215F1 NIH_MGC_56 Homo sapiens cDNA clone IMAGE:4050243 5, mRNA sequence",
ILMN_15880,200.51666,198.70833,189.15834,182.19167,243.38333,206.48334,224.4,215.525,SPAG16,NM_001025436.1,,"Homo sapiens sperm associated antigen 16 (SPAG16), transcript variant 2, mRNA.",
ILMN_3753,4692.8916,4148.2334,3625.8167,3704.3667,2967.75,3008.5,3215.8833,2582.1167,NDUFA4,NM_002489.2,,"Homo sapiens NADH dehydrogenase (ubiquinone) 1 alpha subcomplex, 4, 9kDa (NDUFA4), nuclear gene encoding mitochondrial protein, mRNA.",
ILMN_37636,105.36667,111.225,102.13333,118.26667,111.058334,113.13333,123.8,99.23333,LOC400713,XR_001416.1,,"PREDICTED: Homo sapiens zinc finger-like, transcript variant 3 (LOC400713), misc RNA.",
ILMN_21448,298.54166,345.825,221.43333,200.19167,381.09167,376.55832,378.925,391.275,UBE2Q2,NM_173469.1,,"Homo sapiens ubiquitin-conjugating enzyme E2Q (putative) 2 (UBE2Q2), mRNA.",
ILMN_8422,104.38333,102.125,92.11667,100.916664,134.41667,119.03333,125.74167,111.316666,TMCO4,NM_181719.2,,"Homo sapiens transmembrane and coiled-coil domains 4 (TMCO4), mRNA.",
ILMN_18161,120.40833,115.941666,105.683334,117.76667,82.98333,83.275,85.675,93.75,RND1,NM_014470.2,,"Homo sapiens Rho family GTPase 1 (RND1), mRNA.",
ILMN_6998,1385.0583,1414.1666,1387.325,1331.4166,1400.7916,1326.625,1438.3583,1293.975,NDUFA9,NM_005002.3,,"Homo sapiens NADH dehydrogenase (ubiquinone) 1 alpha subcomplex, 9, 39kDa (NDUFA9), mRNA.",
ILMN_137401,360.88333,361.24167,361.10834,424.14166,417.48334,393.73334,481.55832,487.61667,SPG21,XM_945608.1,,"PREDICTED: Homo sapiens spastic paraplegia 21 (autosomal recessive, Mast syndrome), transcript variant 4 (SPG21), mRNA.",
ILMN_116879,100.61667,116.9,107.61667,125.15,115.458336,108.00833,99.71667,111.15833,,AB231706,,"Homo sapiens mRNA for hypothetical protein, partial sequence, clone:Hsa11-digit05-11-01-R",
ILMN_36835,801.76666,732.2167,895.98334,1198.8417,566.925,435.9,525.625,460.93332,LOC645317,XM_930463.1,,"PREDICTED: Homo sapiens similar to Coiled-coil-helix-coiled-coil-helix domain containing protein 2 (HCV NS2 trans-regulated protein) (NS2TP), transcript variant 1 (LOC645317), mRNA.",
ILMN_136307,94.416664,129.8,108.958336,104.3,98.1,109.066666,125.183334,103.50833,,DB337791,,"DB337791 TESTI2 Homo sapiens cDNA clone TESTI2027243 3, mRNA sequence",
ILMN_86034,104.65833,106.808334,115.566666,106.225,115.10833,114.875,92.575,107.7,,AV720473,,"AV720473 GLC Homo sapiens cDNA clone GLCBZD04 5, mRNA sequence",
ILMN_116108,111.15833,98.25,104,105.25,129.00833,119.74167,110.425,114.683334,,BQ445862,,"UI-H-EU1-azy-k-13-0-UI.s1 NCI_CGAP_Ct1 Homo sapiens cDNA clone UI-H-EU1-azy-k-13-0-UI 3, mRNA sequence",
ILMN_107362,100.00833,109.76667,101.84167,101.625,112.291664,104.925,109.15,104.38333,,AW592304,,"hf47g01.x1 Soares_NFL_T_GBC_S1 Homo sapiens cDNA clone IMAGE:2935056 3, mRNA sequence",
ILMN_28901,194.9,186.075,210.40834,194.375,315.75833,253.31667,297.95,226.175,COG4,NM_015386.1,,"Homo sapiens component of oligomeric golgi complex 4 (COG4), mRNA.",
ILMN_137017,211.425,202.70833,185.96666,181.23334,222.14166,269.01666,246.24167,282.38333,HIATL2,XM_939817.1,,"PREDICTED: Homo sapiens hippocampus abundant gene transcript-like 2 (HIATL2), mRNA.",
ILMN_105187,100.61667,109.23333,112.89167,116.75,110.191666,101.34167,103.03333,100.89167,,BM714806,,"UI-E-EJ0-ahs-h-11-0-UI.r1 UI-E-EJ0 Homo sapiens cDNA clone UI-E-EJ0-ahs-h-11-0-UI 5, mRNA sequence",
ILMN_39834,107.85833,103.75,102.958336,95.39167,131.6,120.6,131.20833,127.61667,LOC653066,XM_930921.1,,"PREDICTED: Homo sapiens similar to inhibitor of growth family, member 5, transcript variant 4 (LOC653066), mRNA.",
ILMN_26466,207.98334,195.98334,233.425,211.18333,270,245.6,260.55832,266.99167,NAGPA,NM_016256.2,,"Homo sapiens N-acetylglucosamine-1-phosphodiester alpha-N-acetylglucosaminidase (NAGPA), mRNA.",
ILMN_18236,593.49164,560.75836,545.85,589.1667,627.5333,578.13336,598.7,608.75836,GPKOW,NM_015698.3,,"Homo sapiens G patch domain and KOW motifs (GPKOW), mRNA.",
ILMN_20358,96.5,101.5,94.85,115.575,89.99167,86.49167,97.725,82.63333,SLC7A9,NM_014270.3,,"Homo sapiens solute carrier family 7 (cationic amino acid transporter, y+ system), member 9 (SLC7A9), mRNA.",
ILMN_23793,167.15834,164.44167,207.05833,267.61667,94.191666,86.49167,99.99167,94.375,WNT7B,NM_058238.1,,"Homo sapiens wingless-type MMTV integration site family, member 7B (WNT7B), mRNA.",
ILMN_28215,107.541664,113.691666,123.2,113.1,116.45,101.925,116.791664,111.816666,R3HDM2,NM_014925.2,,"Homo sapiens R3H domain containing 2 (R3HDM2), mRNA.",
ILMN_135852,108.35,116.46667,112.975,122.583336,102.125,97.458336,95.03333,113.4,,DB298414,,"DB298414 BRACE3 Homo sapiens cDNA clone BRACE3001056 3, mRNA sequence",
ILMN_36130,119.50833,119.64167,127.11667,131.83333,103.9,108.9,110.425,114.166664,LOC642426,XM_930805.1,,"PREDICTED: Homo sapiens hypothetical protein LOC642426 (LOC642426), mRNA.",
ILMN_5520,185.475,206.825,231.64166,233.56667,229.70833,205.675,208.10834,202.24167,AFMID,NM_001010982.1,,"Homo sapiens arylformamidase (AFMID), mRNA.",
ILMN_15411,145.91667,151.56667,123.575,120.3,207.08333,178.85,201.15834,212.09166,KRIT1,NM_001013406.1,,"Homo sapiens KRIT1, ankyrin repeat containing (KRIT1), transcript variant 5, mRNA.",
ILMN_26669,89.375,95.2,119.325,112.191666,87.90833,91.691666,95.51667,79.975,KRTAP5-4,NM_001012709.1,,"Homo sapiens keratin associated protein 5-4 (KRTAP5-4), mRNA.",
ILMN_45837,124.2,130.6,124.23333,120.5,128.18333,128.99167,131.3,130.66667,SYNPO2,XM_942776.1,,"PREDICTED: Homo sapiens synaptopodin 2, transcript variant 3 (SYNPO2), mRNA.",
ILMN_125073,89.10833,106.183334,103.35833,123.808334,114.316666,115.175,116.791664,105.78333,,BE675656,,"7f13e12.x1 NCI_CGAP_CLL1 Homo sapiens cDNA clone IMAGE:3294574 3, mRNA sequence",
ILMN_14944,207.31667,211.75,200.73334,210.59166,212.9,214.01666,205.73334,187.30833,FAM98C,NM_174905.2,,"Homo sapiens family with sequence similarity 98, member C (FAM98C), mRNA.",
ILMN_137732,122.75833,113.058334,102.65833,115.03333,122.666664,127.933334,120.25,120,MSH5,NM_002441.2,,"Homo sapiens mutS homolog 5 (E. coli) (MSH5), transcript variant 3, mRNA.",
ILMN_113878,120.816666,95.10833,133.65,116.35,103.78333,109.64167,102.40833,82.85,,AI939617,,"tm62e06.x5 NCI_CGAP_Brn25 Homo sapiens cDNA clone IMAGE:2162722 3, mRNA sequence",
ILMN_104031,108.066666,106.6,121.21667,107.15833,111.63333,120.6,118.40833,112.458336,,AW772570,,"hn05a10.x1 NCI_CGAP_Thy6 Homo sapiens cDNA clone IMAGE:3021210 3, mRNA sequence",
ILMN_115075,105.14167,119.541664,117.458336,100.816666,100.916664,113.96667,118.125,115.458336,,BM665447,,"UI-E-CQ1-aex-l-15-0-UI.s1 UI-E-CQ1 Homo sapiens cDNA clone UI-E-CQ1-aex-l-15-0-UI 3, mRNA sequence",
ILMN_4229,552.4083,537.68335,535.15,585.5417,348.7,399.475,374.28333,374.13333,GOSR2,NM_054022.2,,"Homo sapiens golgi SNAP receptor complex member 2 (GOSR2), transcript variant B, mRNA.",
ILMN_24640,654.6667,590.7167,671.68335,656.14166,646.55,505.05832,639.1667,536.2167,ZNF672,NM_024836.1,,"Homo sapiens zinc finger protein 672 (ZNF672), mRNA.",
ILMN_3326,102.50833,94.76667,101.14167,93.65,113.125,113.28333,102.833336,117.76667,SLC23A1,NM_152685.2,,"Homo sapiens solute carrier family 23 (nucleobase transporters), member 1 (SLC23A1), transcript variant 2, mRNA.",
ILMN_43495,107.85833,116.55,125.48333,113.73333,107.78333,110.308334,118.575,125.816666,LOC642377,XM_925906.1,,"PREDICTED: Homo sapiens similar to solute carrier family 22 member 4 (LOC642377), mRNA.",
ILMN_27195,113.3,110.63333,128.1,128.175,114.7,114.725,124.291664,114.24167,OR52I1,NM_001005169.1,,"Homo sapiens olfactory receptor, family 52, subfamily I, member 1 (OR52I1), mRNA.",
ILMN_115696,177.94167,192.01666,201.29167,194.06667,112.708336,118.083336,124.041664,107.99167,,BM671668,,"UI-E-CQ1-agd-e-14-0-UI.s1 UI-E-CQ1 Homo sapiens cDNA clone UI-E-CQ1-agd-e-14-0-UI 3, mRNA sequence",
ILMN_1566,884.7917,882.0917,866.4083,817.7,1313.4584,1393.9667,1371.0834,1272.6333,RBM23,NM_018107.3,,"Homo sapiens RNA binding motif protein 23 (RBM23), mRNA.",
ILMN_587,200.61667,215.03334,230.11667,221.51666,188.875,180.625,192.16667,207.45,RNF138,NM_016271.3,,"Homo sapiens ring finger protein 138 (RNF138), transcript variant 1, mRNA.",
ILMN_117244,150.25833,150.28334,163.875,166.23334,130.1,131.99167,126.7,130.125,,AW517397,,"xq09e05.x1 NCI_CGAP_Ut1 Homo sapiens cDNA clone IMAGE:2750144 3, mRNA sequence",
ILMN_111520,264.76666,231.39166,324.29166,347.54166,202.28334,203.675,212.93333,203.86667,LOC139516,DN831967,,"MGC_EST_43764 BD# 636643 Human Total RNA Master Panel II Homo sapiens cDNA, mRNA sequence",
ILMN_24981,261.29166,252.28334,336.23334,381.2,217.39166,196.00833,204.10834,195.39166,ZBTB7A,NM_015898.2,,"Homo sapiens zinc finger and BTB domain containing 7A (ZBTB7A), mRNA.",
ILMN_32499,86.933334,91.3,117.75,117.96667,105.86667,96.90833,97.49167,105.6,C1orf70,XM_294960.4,,"PREDICTED: Homo sapiens chromosome 1 open reading frame 70 (C1orf70), mRNA.",
ILMN_92978,117.46667,119.191666,106.666664,101.90833,109.61667,89.5,100.26667,97.86667,,BF510602,,"UI-H-BI4-apk-d-03-0-UI.s1 NCI_CGAP_Sub8 Homo sapiens cDNA clone IMAGE:3087772 3, mRNA sequence",
ILMN_112873,330.66666,351.19168,436.6,533.11664,252.15,256.99167,249.45,265.075,,AI798610,,"wc35e01.x1 NCI_CGAP_Pr28 Homo sapiens cDNA clone IMAGE:2317176 3, mRNA sequence",
ILMN_112795,134.675,118.26667,111.925,119.458336,115.566666,127.833336,103.71667,118.175,,AA080911,,"zn04d01.r1 Stratagene hNT neuron (#937233) Homo sapiens cDNA clone IMAGE:546433 5, mRNA sequence",
ILMN_20125,143.475,143.19167,117.75,131.06667,163.33333,172.38333,168.48334,160.54167,ZNF350,NM_021632.3,,"Homo sapiens zinc finger protein 350 (ZNF350), mRNA.",
ILMN_105315,111.25833,103.26667,106.458336,106.35833,98.1,108.175,120.691666,117.34167,HN1,N63346,,"yz33h12.s1 Morton Fetal Cochlea Homo sapiens cDNA clone IMAGE:284903 3, mRNA sequence",
ILMN_103444,111.066666,114.791664,113.333336,114.10833,110.875,108.175,111.96667,119.925,HHAT,AI970831,,"wr20d02.x1 NCI_CGAP_Pr28 Homo sapiens cDNA clone IMAGE:2488227 3, mRNA sequence",
ILMN_41564,102.6,89.10833,104.916664,103.34167,102.625,106.00833,102.041664,108.85833,LOC644010,XM_928638.1,,"PREDICTED: Homo sapiens hypothetical protein LOC644009, transcript variant 1 (LOC644010), mRNA.",
ILMN_28782,1502.2583,1275.325,1528.5416,1431.5917,1347.5917,1237.7833,1267.6666,1439.5917,MPDU1,NM_004870.1,,"Homo sapiens mannose-P-dolichol utilization defect 1 (MPDU1), mRNA.",
ILMN_4323,97.48333,86.833336,97.61667,93.39167,110.375,123.375,91.941666,116.416664,FABP4,NM_001442.1,,"Homo sapiens fatty acid binding protein 4, adipocyte (FABP4), mRNA.",
ILMN_33640,96.5,119.45,98.458336,101.433334,103.25,99.566666,90.125,98.28333,LOC652015,XM_945108.1,,"PREDICTED: Homo sapiens hypothetical protein LOC652015 (LOC652015), mRNA.",
ILMN_31663,212.41667,205.20833,242.95833,183.38333,218.03334,178.68333,214.64166,181.55,LOC388588,XM_946205.1,,"PREDICTED: Homo sapiens hypothetical LOC388588, transcript variant 3 (LOC388588), mRNA.",
ILMN_25314,159.43333,149.75,137.94167,134.9,124.23333,116.51667,128.81667,120.075,FZR1,NM_016263.2,,"Homo sapiens fizzy/cell division cycle 20 related 1 (Drosophila) (FZR1), mRNA.",
ILMN_5107,106.825,113.28333,102.525,101.73333,99.09167,117.46667,106.35833,105.78333,RET,NM_020975.3,,"Homo sapiens ret proto-oncogene (multiple endocrine neoplasia and medullary thyroid carcinoma 1, Hirschsprung disease) (RET), transcript variant 2, mRNA.",
ILMN_17752,112.8,120.916664,150.59166,133.11667,209.18333,229.51666,207.18333,234.49167,SAMHD1,NM_015474.2,,"Homo sapiens SAM domain and HD domain 1 (SAMHD1), mRNA.",
ILMN_38927,103.25,124.26667,106.26667,101.00833,97.74167,97.458336,103.71667,103.191666,LOC653427,XM_933293.1,,"PREDICTED: Homo sapiens similar to forkhead box D4 like 3, transcript variant 2 (LOC653427), mRNA.",
ILMN_15487,573.425,647.00836,663.575,567.56665,359.61667,416.63333,383.13333,371.775,HARS2,NM_080820.3,,"Homo sapiens histidyl-tRNA synthetase 2 (HARS2), mRNA.",
ILMN_8213,295.28333,306.01666,403.15833,414.95834,336.49167,328.325,331.03333,353.05832,CHD4,NM_001273.2,,"Homo sapiens chromodomain helicase DNA binding protein 4 (CHD4), mRNA.",
ILMN_103175,99.63333,93.833336,105.14167,96.025,96.425,94.816666,104.708336,117.125,,BX109049,,"BX109049 Soares_testis_NHT Homo sapiens cDNA clone IMAGp998E014417, mRNA sequence",
ILMN_133138,106.2,100.558334,110.86667,122.39167,115.191666,121.25,106.09167,109.14167,,DB336981,,"DB336981 TESTI2 Homo sapiens cDNA clone TESTI2013977 3, mRNA sequence",
ILMN_18159,490.81668,520.7,482.76666,418.73334,358.90833,398.75833,397.93332,373.95,DLD,NM_000108.2,,"Homo sapiens dihydrolipoamide dehydrogenase (E3 component of pyruvate dehydrogenase complex, 2-oxo-glutarate complex, branched chain keto acid dehydrogenase complex) (DLD), mRNA.",
ILMN_131551,114.75833,126.35833,114.09167,127.50833,106.09167,110.725,107.26667,100.25,,BE673312,,"7d33a07.x1 NCI_CGAP_Pr28 Homo sapiens cDNA clone IMAGE:3249012 3 similar to contains element TAR1 repetitive element ;, mRNA sequence",
ILMN_35445,106.625,99.00833,101.933334,111.433334,113.816666,110.40833,112.6,121.61667,LOC648907,XM_944923.1,,"PREDICTED: Homo sapiens hypothetical protein LOC648906, transcript variant 2 (LOC648907), mRNA.",
ILMN_18032,104.15,115.63333,108.45,121.566666,103.25,109.85,105.683334,102.125,SLURP1,NM_020427.2,,"Homo sapiens secreted LY6/PLAUR domain containing 1 (SLURP1), mRNA.",
ILMN_3161,122.38333,120.825,90.791664,97.808334,129.175,123.65,115.125,114.416664,GTF2I,NM_033001.1,,"Homo sapiens general transcription factor II, i (GTF2I), transcript variant 3, mRNA.",
ILMN_75629,116.24167,135.80833,120.36667,131.36667,109.1,108.99167,98.45,105.35833,,CX869259,,"HESC4_33_E11.g1_A037 NIH_MGC_262 Homo sapiens cDNA clone IMAGE:7474271 5, mRNA sequence",
ILMN_18757,987.85834,1103.9,1195.8917,1165.6083,517.8417,478.81668,481.24167,455.8,ARID3A,NM_005224.1,,"Homo sapiens AT rich interactive domain 3A (BRIGHT- like) (ARID3A), mRNA.",
ILMN_20086,107.458336,123.26667,119.65,113.60833,106.275,112.708336,118.40833,90.425,USH1G,NM_173477.2,,"Homo sapiens Usher syndrome 1G (autosomal recessive) (USH1G), mRNA.",
ILMN_14825,1288.3667,1089.725,1115.4667,1210.4833,2072.025,2161.8167,2609.7334,2760.9084,HGS,NM_004712.3,,"Homo sapiens hepatocyte growth factor-regulated tyrosine kinase substrate (HGS), mRNA.",
ILMN_27704,119.45,115.86667,94.73333,100.916664,125.566666,119.675,131.3,116.13333,ZNF248,NM_021045.1,,"Homo sapiens zinc finger protein 248 (ZNF248), mRNA.",
ILMN_89004,140.28334,113.691666,123.78333,137.35834,128.79167,131.99167,142.25833,143.4,KIAA0574,AB011146,,"Homo sapiens mRNA for KIAA0574 protein, partial cds",9628581
ILMN_13487,16445.041,16315.45,14798.958,15589.608,7477.942,7246.325,7805.675,6594.675,RPS12,NM_001016.3,,"Homo sapiens ribosomal protein S12 (RPS12), mRNA.",
ILMN_111769,116.36667,98.925,112.066666,97.058334,108.683334,100.1,105.683334,97.86667,,BQ013294,,"UI-1-BC1p-ayu-h-05-0-UI.s1 NCI_CGAP_Pl3 Homo sapiens cDNA clone UI-1-BC1p-ayu-h-05-0-UI 3, mRNA sequence",
ILMN_79815,110.7,113.4,114.683334,123.916664,114.5,98.53333,106.166664,107.416664,LOC51057,BX099129,,"BX099129 NCI_CGAP_Br2 Homo sapiens cDNA clone IMAGp998H102409, mRNA sequence",
ILMN_27834,126.35833,115.86667,111.50833,117.86667,102.71667,113.13333,114.01667,98.84167,TRIM41,NM_033549.3,,"Homo sapiens tripartite motif-containing 41 (TRIM41), transcript variant 1, mRNA.",
ILMN_23347,103.8,107.40833,112.89167,119.36667,120.683334,134.43333,150.25,130.20833,DCBLD1,NM_173674.1,,"Homo sapiens discoidin, CUB and LCCL domain containing 1 (DCBLD1), mRNA.",
ILMN_12215,140.725,141.975,146.45833,131.55,150.85,130.15,150.74167,120.425,PERLD1,NM_033419.3,,"Homo sapiens per1-like domain containing 1 (PERLD1), mRNA.",
ILMN_138204,219.13333,175.21666,197.15834,219.58333,219.08333,214.80833,199.14166,219.46666,KIAA0664,NM_015229.2,,"Homo sapiens KIAA0664 (KIAA0664), mRNA.",
ILMN_83494,200.58333,181.825,166.75833,191.41667,170.175,168.825,169.275,200.14166,,BG149710,,"nad32f12.x1 NCI_CGAP_Lu24 Homo sapiens cDNA clone IMAGE:3367438 3, mRNA sequence",
ILMN_22670,191.29167,187.65,174.80833,210,296.38333,283.34167,275.325,309.95834,MGC10993,NM_030577.1,,"Homo sapiens hypothetical protein MGC10993 (MGC10993), mRNA.",
ILMN_10159,281.825,338.00833,286.53333,289.25833,350.325,339.85834,358.58334,337.45,HTLF,NM_002158.2,,"Homo sapiens human T-cell leukemia virus enhancer factor (HTLF), mRNA.",
ILMN_14545,714.3,831.4,635.225,577.30835,689.38336,711.4167,666.31665,710.625,TMED7,NM_181836.3,,"Homo sapiens transmembrane emp24 protein transport domain containing 7 (TMED7), mRNA.",
ILMN_2585,98.208336,103.85833,119.066666,127.933334,125.875,107.425,101.058334,122.00833,ASRGL1,NM_025080.2,,"Homo sapiens asparaginase like 1 (ASRGL1), mRNA.",
ILMN_6773,112.975,102.125,101.583336,107.35,112.041664,117.816666,114.60833,107.7,AP4S1,NM_007077.2,,"Homo sapiens adaptor-related protein complex 4, sigma 1 subunit (AP4S1), mRNA.",
ILMN_111155,101.5,117.875,112.89167,106.458336,102.525,93.95,107.78333,101.5,,BE146710,,"RC2-HT0221-131099-031-c06 HT0221 Homo sapiens cDNA, mRNA sequence",
ILMN_41447,108.7,114.2,106.458336,112.083336,126.875,106.00833,105.15,114.75833,LOC643831,XM_927112.1,,"PREDICTED: Homo sapiens similar to phosducin-like 3 (LOC643831), mRNA.",
ILMN_34173,106.916664,109.99167,94.60833,104.50833,110.475,113.45,119.88333,111.96667,LOC653321,XM_932385.1,,"PREDICTED: Homo sapiens similar to Neutrophil cytosol factor 1 (NCF-1) (Neutrophil NADPH oxidase factor 1) (47 kDa neutrophil oxidase factor) (p47-phox) (NCF-47K) (47 kDa autosomal chronic granulomatous disease protein) (NOXO2), transcript variant 3 (LOC653321), mRNA.",
ILMN_136432,104.583336,111.025,95.925,101.625,120.61667,124.40833,111.441666,121.058334,,DB298233,,"DB298233 BRACE2 Homo sapiens cDNA clone BRACE2044341 3, mRNA sequence",
ILMN_132363,98.34167,84.11667,106.933334,90.49167,108.066666,88.941666,96.816666,99.3,,DA677089,,"DA677089 NETRP2 Homo sapiens cDNA clone NETRP2008290 5, mRNA sequence",
ILMN_14020,122.46667,116.55,127.34167,134.4,153.36667,148.55833,148.29167,147.8,MLL3,NM_170606.1,,"Homo sapiens myeloid/lymphoid or mixed-lineage leukemia 3 (MLL3), transcript variant 2, mRNA.",
ILMN_37525,19260.3,20522.4,19379.559,17939.584,16445.041,14321.85,18230.992,16702.566,LOC642892,XM_926273.1,,"PREDICTED: Homo sapiens similar to 40S ribosomal protein S29 (LOC642892), mRNA.",
ILMN_7174,389.69168,357.275,398.23334,373.95,333.35834,322.375,345.35834,346.78333,GMEB2,NM_012384.2,,"Homo sapiens glucocorticoid modulatory element binding protein 2 (GMEB2), mRNA.",
ILMN_1310,1117.125,1228.0583,1157.5333,1267.2417,692.60834,700.425,670.24164,696.275,C9orf78,NM_016482.2,,"Homo sapiens chromosome 9 open reading frame 78 (C9orf78), transcript variant 1, mRNA.",
ILMN_2978,288.11667,295.84167,286.70834,268.14166,276.79166,293.31668,288.35834,296.13333,PRAF1,NM_022490.1,,"Homo sapiens polymerase (RNA) I associated factor 1 (PRAF1), mRNA.",
ILMN_100939,104.275,110.933334,121.316666,106.225,98.825,122.3,113.058334,96.51667,ACTN1,BG178135,,"602327733F1 NIH_MGC_91 Homo sapiens cDNA clone IMAGE:4428969 5, mRNA sequence",
ILMN_20917,105.36667,108.26667,104.49167,98.49167,107.958336,97.183334,91.825,102.333336,ARTN,NM_057091.1,,"Homo sapiens artemin (ARTN), transcript variant 2, mRNA.",
ILMN_1442,145.84166,167.925,154.68333,160.525,213.85834,260.05832,224.4,204.05833,IBRDC3,NM_153341.1,,"Homo sapiens IBR domain containing 3 (IBRDC3), mRNA.",
ILMN_138296,169.75,178.11667,211.75,237.15834,152.94167,173.25833,136.68333,145.31667,DPP3,NM_005700.2,,"Homo sapiens dipeptidylpeptidase 3 (DPP3), transcript variant 1, mRNA.",
ILMN_27894,139.89166,145.075,143.59166,136.825,145.13333,140.35834,161.50833,144.375,C10orf89,NM_153336.1,,"Homo sapiens chromosome 10 open reading frame 89 (C10orf89), mRNA.",
ILMN_37512,931.45,891.7167,844.875,869.0833,645.93335,582.8,729.425,687.2833,KIAA0194,XM_940209.1,,"PREDICTED: Homo sapiens KIAA0194 protein (KIAA0194), mRNA.",
ILMN_752,13029.658,13524.542,12858.375,11622.384,21763.926,21406.617,23660.242,21406.617,TMSL3,NM_183049.2,,"Homo sapiens thymosin-like 3 (TMSL3), mRNA.",
ILMN_116480,100.21667,115.15833,100.225,93.71667,95.933334,97.708336,98.50833,93.1,,BX115199,,"BX115199 Soares_NFL_T_GBC_S1 Homo sapiens cDNA clone IMAGp998H033954, mRNA sequence",
ILMN_20790,320.45834,261.94168,327.24167,299.90833,532.50836,497.68332,501.575,562.075,ERGIC3,NM_198398.1,,"Homo sapiens ERGIC and golgi 3 (ERGIC3), transcript variant 1, mRNA.",
ILMN_77056,126.76667,128.65,125.066666,121.15833,132.2,128.88333,126.01667,123.26667,,CB159370,,"K-EST0218892 L18POOL1n1 Homo sapiens cDNA clone L18POOL1n1-30-G08 5, mRNA sequence",
ILMN_74222,129.725,117.058334,116.50833,105.691666,111.558334,110.975,115.875,126.291664,,AA706282,,"ag91c12.r1 Stratagene hNT neuron (#937233) Homo sapiens cDNA clone IMAGE:1141846 5, mRNA sequence",
ILMN_11170,273.225,267.2,291.15,237.475,163.55833,147.50833,155.95,165.225,PHACTR2,NM_014721.1,,"Homo sapiens phosphatase and actin regulator 2 (PHACTR2), mRNA.",
ILMN_26463,119.60833,117.76667,129.4,121.98333,139.7,117.25,131.3,117.60833,LAIR1,NM_021708.1,,"Homo sapiens leukocyte-associated Ig-like receptor 1 (LAIR1), transcript variant c, mRNA.",
ILMN_7085,160.65,157.1,153.61667,138.08333,282.09167,333.35834,297.40833,319.43332,WWP2,NM_199423.1,,"Homo sapiens WW domain containing E3 ubiquitin protein ligase 2 (WWP2), transcript variant 3, mRNA.",
ILMN_30297,129.64166,140.01666,141.06667,158.75,188.58333,196.725,191.01666,201.45833,WRNIP1,NM_020135.2,,"Homo sapiens Werner helicase interacting protein 1 (WRNIP1), transcript variant 1, mRNA.",
ILMN_116920,125.558334,120.625,116.40833,125.275,121.675,114.933334,136.59166,128.43333,,AL572506,,"AL572506 Homo sapiens PLACENTA COT 25-NORMALIZED Homo sapiens cDNA clone CS0DI008YD10 3-PRIME, mRNA sequence",
ILMN_37563,108.808334,71.65833,108.075,106.84167,95.575,110.63333,95.7,99.975,LOC647471,XM_936365.1,,"PREDICTED: Homo sapiens similar to CG14616-PD, isoform D, transcript variant 1 (LOC647471), mRNA.",
ILMN_13399,117.13333,97.291664,90.075,95.933334,93.1,98.53333,96.275,91.583336,MMP28,NM_001032278.1,,"Homo sapiens matrix metallopeptidase 28 (MMP28), transcript variant 3, mRNA.",
ILMN_13263,3495.6,3373.8083,3506.025,3484.6833,2064.6,2525.2917,2287.7417,2522.025,CYC1,NM_001916.2,,"Homo sapiens cytochrome c-1 (CYC1), mRNA.",
ILMN_15612,268,315.8,283.49167,250.90834,178.15834,168.65,173.74167,176.30833,ZNF198,NM_003453.2,,"Homo sapiens zinc finger protein 198 (ZNF198), mRNA.",
ILMN_2746,122.816666,138.38333,115.23333,126.25,122.24167,94.38333,126.125,111.73333,C3orf23,NM_173826.1,,"Homo sapiens chromosome 3 open reading frame 23 (C3orf23), transcript variant 1, mRNA.",
ILMN_26600,4263.875,4279.475,3436.825,3595.75,3207.4417,2877.675,3222.4417,3365.675,VDAC2,NM_003375.2,,"Homo sapiens voltage-dependent anion channel 2 (VDAC2), mRNA.",
ILMN_128916,123.916664,112.725,102.425,108.86667,105.5,107.78333,110.583336,115.10833,ZNF83,BI258188,,"602971152F1 NIH_MGC_12 Homo sapiens cDNA clone IMAGE:5110692 5, mRNA sequence",
ILMN_17679,455.15,555.93335,473.63333,445.54166,504.26666,468.55832,490.725,446.45,SMBP,NM_020123.2,,"Homo sapiens SM-11044 binding protein (SMBP), mRNA.",
ILMN_92865,87.13333,95.10833,99.73333,92.275,110.475,109.225,99.59167,119.566666,,BM805716,,"AGENCOURT_6499247 NIH_MGC_124 Homo sapiens cDNA clone IMAGE:5730527 5, mRNA sequence",
ILMN_36097,1520.225,1527.5917,1412.8417,1285.9,1663.3667,1676.925,1555.4417,1626.0917,LOC653965,XM_944485.1,,"PREDICTED: Homo sapiens similar to Signal peptidase complex subunit 2 (Microsomal signal peptidase 25 kDa subunit) (SPase 25 kDa subunit), transcript variant 3 (LOC653965), mRNA.",
ILMN_138411,113.941666,108.458336,114.2,100.01667,99.433334,104.60833,109.15,121.49167,MGC42630,NM_175923.3,,"Homo sapiens hypothetical protein MGC42630 (MGC42630), mRNA.",
ILMN_74675,205.375,218.03334,166.9,184.78334,769.86664,526.7833,703.325,543.35,,AK130049,,"Homo sapiens cDNA FLJ26539 fis, clone KDN09310",
ILMN_13950,128.31667,129.59166,112.89167,100.01667,128.725,151.09166,133.16667,138.65834,FLJ20366,NM_017786.2,,"Homo sapiens hypothetical protein FLJ20366 (FLJ20366), mRNA.",
ILMN_9712,121.925,136.66667,116.75833,109.25833,135.2,130.00833,128.79167,125.96667,PRPS1L1,NM_175886.2,,"Homo sapiens phosphoribosyl pyrophosphate synthetase 1-like 1 (PRPS1L1), mRNA.",
ILMN_34833,810.44165,784.55835,894.39166,941.75,418.425,366.4,397.36667,402.36667,LOC649679,XM_945045.1,,"PREDICTED: Homo sapiens similar to Tubulin beta-4q chain, transcript variant 2 (LOC649679), mRNA.",
ILMN_19881,263.74167,236.73334,248.98334,263.8,137.25,122.11667,125.55,126.10833,IMPA2,NM_014214.1,,"Homo sapiens inositol(myo)-1(or 4)-monophosphatase 2 (IMPA2), mRNA.",
ILMN_5397,482.425,455.65833,408.09167,350.58334,477.24167,432.33334,470.53333,468.13333,FYTTD1,NM_032288.5,,"Homo sapiens forty-two-three domain containing 1 (FYTTD1), transcript variant 1, mRNA.",
ILMN_21656,206.99167,175.36667,174.93333,200.525,130.70833,104.36667,132.3,113.48333,TAPBPL,NM_018009.3,,"Homo sapiens TAP binding protein-like (TAPBPL), mRNA.",
ILMN_100972,109.925,99.98333,115.11667,108.175,111.96667,112.875,109.816666,120,,CB240881,,"UI-CF-FN0-afw-d-20-0-UI.s1 UI-CF-FN0 Homo sapiens cDNA clone UI-CF-FN0-afw-d-20-0-UI 3, mRNA sequence",
ILMN_20826,95.28333,109.46667,117.458336,126.85833,99.941666,96,96.375,98.975,GRM6,NM_000843.2,,"Homo sapiens glutamate receptor, metabotropic 6 (GRM6), mRNA.",
ILMN_126563,90.425,94.25,101.333336,112.525,90.60833,111.64167,91.708336,91.15833,,CD515239,,"AGENCOURT_14368532 NIH_MGC_181 Homo sapiens cDNA clone IMAGE:30397277 5, mRNA sequence",
ILMN_42741,118.85833,106.183334,119.541664,102.475,111.208336,104.60833,95.28333,113.48333,LOC645066,XM_932614.1,,"PREDICTED: Homo sapiens hypothetical protein LOC645066 (LOC645066), mRNA.",
ILMN_37870,243.38333,229.79167,242.11667,288.19168,209.01666,217.88333,217.625,238.51666,LOC400197,XM_928858.1,,"PREDICTED: Homo sapiens similar to peroxisomal short-chain alcohol dehydrogenase, transcript variant 2 (LOC400197), mRNA.",
ILMN_31449,79.50833,98.925,97.61667,93.958336,87.208336,100.433334,87.90833,89.316666,LOC399939,XM_374919.2,,"PREDICTED: Homo sapiens similar to RING finger protein 18 (Testis-specific ring-finger protein) (LOC399939), mRNA.",
ILMN_6342,113.191666,127.09167,128.81667,131.95833,148.15,147.15834,136.46666,149.70833,C9orf42,NM_138333.3,,"Homo sapiens chromosome 9 open reading frame 42 (C9orf42), mRNA.",
ILMN_20487,308.325,311.60834,314.03333,271.675,292.04166,255.175,308.03333,237.66667,DYRK4,NM_003845.1,,"Homo sapiens dual-specificity tyrosine-(Y)-phosphorylation regulated kinase 4 (DYRK4), mRNA.",
ILMN_90660,107.1,118.566666,112.48333,117.55,121.40833,101.73333,103.8,120.275,,AJ420581,,Homo sapiens mRNA full length insert cDNA clone EUROIMAGE 1690427,
ILMN_25232,233.34166,213.825,199.68333,196.94167,209.725,242,204.425,229.375,C1orf135,NM_024037.1,,"Homo sapiens chromosome 1 open reading frame 135 (C1orf135), mRNA.",
ILMN_41586,133,134.30833,121.566666,108.066666,138.46666,145.55833,135.125,146.225,LOC649009,XM_945384.1,,"PREDICTED: Homo sapiens similar to paraspeckle protein 1, transcript variant 2 (LOC649009), mRNA.",
ILMN_93299,120.6,122.666664,118.21667,113.825,117.73333,133.575,127.45,128.575,,XM_378421,,"PREDICTED: Homo sapiens hypothetical LOC400144 (LOC400144), mRNA",
ILMN_7357,247.25,199.14166,273.7,248.04167,98.45,89.35,104.78333,99.3,C19orf21,NM_173481.2,,"Homo sapiens chromosome 19 open reading frame 21 (C19orf21), mRNA.",
ILMN_112531,103.03333,109.875,102.525,105.691666,100.5,122.958336,102.76667,110.525,,BU570742,,"AGENCOURT_10403591 NIH_MGC_82 Homo sapiens cDNA clone IMAGE:6622604 5, mRNA sequence",
ILMN_31062,83.28333,91.708336,97.025,120.3,94.333336,89.941666,95.2,97.166664,ZNF527,XM_945954.1,,"PREDICTED: Homo sapiens zinc finger protein 527, transcript variant 6 (ZNF527), mRNA.",
ILMN_461,215.90834,203.06667,238.30833,215.48334,184.03334,169.40834,185.43333,174.83333,FBXW5,NM_178225.1,,"Homo sapiens F-box and WD-40 domain protein 5 (FBXW5), transcript variant 2, mRNA.",
ILMN_21200,103.90833,92.308334,107.50833,103.23333,89.791664,95.691666,103.208336,99.725,FLJ39155,NM_152403.2,,"Homo sapiens hypothetical protein FLJ39155 (FLJ39155), transcript variant 1, mRNA.",
ILMN_8606,181.03334,198.31667,142.60834,159.51666,108.35833,94.208336,110.025,87.85833,EDNRA,NM_001957.1,,"Homo sapiens endothelin receptor type A (EDNRA), mRNA.",
ILMN_25837,124.041664,125.3,119.875,115.575,131.13333,129.96666,117.125,117.45,DERL3,NM_001002862.1,,"Homo sapiens Der1-like domain family, member 3 (DERL3), transcript variant 2, mRNA.",
ILMN_87364,203.55833,218.66667,166.9,163.64166,247.175,297.95,247.13333,303.31668,,AK123915,,"Homo sapiens cDNA FLJ41921 fis, clone PERIC2002766",
ILMN_36162,109.816666,117.058334,110.558334,100.916664,101.416664,107.225,116.916664,110.525,LOC649583,XM_938650.1,,"PREDICTED: Homo sapiens similar to Transcript Y 10 protein (LOC649583), mRNA.",
ILMN_139014,181.13333,203.93333,159.35834,176.98334,202.28334,200.96666,194.50833,203.675,ZAK,NM_016653.1,,"Homo sapiens sterile alpha motif and leucine zipper containing kinase AZK (ZAK), transcript variant 1, mRNA.",
ILMN_3625,114.5,108.35833,119.75,117.86667,126.09167,115.3,120.15,122.291664,KCNAB1,NM_172159.2,,"Homo sapiens potassium voltage-gated channel, shaker-related subfamily, beta member 1 (KCNAB1), transcript variant 3, mRNA.",
ILMN_105284,83.49167,101.84167,90.791664,102.75833,107.40833,100.1,104.60833,109.333336,,AI374983,,"ta54a02.x1 Soares_total_fetus_Nb2HF8_9w Homo sapiens cDNA clone IMAGE:2047850 3, mRNA sequence",
ILMN_17173,194.15834,183.21666,205.18333,175.95833,232.79167,241.81667,190.54167,178.76666,HUWE1,NM_031407.3,,"Homo sapiens HECT, UBA and WWE domain containing 1 (HUWE1), mRNA.",
ILMN_104288,132.86667,142.225,151.85834,143.88333,135.45833,140.33333,133.4,141.2,,AW169323,,"xj22c02.x1 NCI_CGAP_Ut2 Homo sapiens cDNA clone IMAGE:2657954 3, mRNA sequence",
ILMN_116394,264.39166,304.36667,329.53333,401.24167,219.60834,198.31667,249.13333,252.90834,LOXL2,DA108631,,"DA108631 BRACE3 Homo sapiens cDNA clone BRACE3024868 5, mRNA sequence",
ILMN_19446,146.075,136.85834,159.05833,171.64166,152,132.53334,143.275,126.73333,CLMN,NM_024734.2,,"Homo sapiens calmin (calponin-like, transmembrane) (CLMN), mRNA.",
ILMN_11112,551.4583,516.9583,469.54166,508.025,289.48334,252.225,283.45834,202.025,OSBPL10,NM_017784.3,,"Homo sapiens oxysterol binding protein-like 10 (OSBPL10), mRNA.",
ILMN_80524,98.34167,100.10833,105.025,102.65833,121.675,105.53333,102.683334,94.98333,,BM450047,,"AGENCOURT_6393497 NIH_MGC_72 Homo sapiens cDNA clone IMAGE:5528058 5, mRNA sequence",
ILMN_5704,114.175,94.25,101.933334,100.325,123.26667,107.625,139.99167,130.5,PCSK4,NM_017573.3,,"Homo sapiens proprotein convertase subtilisin/kexin type 4 (PCSK4), mRNA.",
ILMN_119104,106.308334,110.09167,103.25,95.28333,104.291664,118.25,99.825,115.36667,IMPA1,AW418753,,"hd16g05.x1 Soares_NFL_T_GBC_S1 Homo sapiens cDNA clone IMAGE:2909720 3, mRNA sequence",
ILMN_24466,1878.2,1582.0834,2019.8917,1757.9333,9407.509,6804.2666,8852.217,8378.366,IFITM1,NM_003641.2,,"Homo sapiens interferon induced transmembrane protein 1 (9-27) (IFITM1), mRNA.",
ILMN_118787,100.75,104.38333,90.791664,103.875,107.541664,94.48333,99.125,109.85,,BF509574,,"UI-H-BI4-apf-b-12-0-UI.s1 NCI_CGAP_Sub8 Homo sapiens cDNA clone IMAGE:3086951 3, mRNA sequence",
ILMN_9999,135.79167,140.45833,131.14166,156.4,114.5,159.10834,122.675,158.25833,TIFA,NM_052864.2,,"Homo sapiens TRAF-interacting protein with a forkhead-associated domain (TIFA), mRNA.",
ILMN_138549,136.86667,138.20833,138.275,148.04167,142.09166,201.80833,159.19167,188.53334,B3GNT1,NM_006577.3,,"Homo sapiens UDP-GlcNAc:betaGal beta-1,3-N-acetylglucosaminyltransferase 1 (B3GNT1), transcript variant 1, mRNA.",
ILMN_16193,158.45,170.30833,165.43333,166.10834,158.06667,151.09166,164.3,153.875,MGC23280,NM_144683.2,,"Homo sapiens hypothetical protein MGC23280 (MGC23280), mRNA.",
ILMN_25767,93.575,107.05,87.65833,83.3,857.76666,524.975,825.9,548.85,PDGFRB,NM_002609.3,,"Homo sapiens platelet-derived growth factor receptor, beta polypeptide (PDGFRB), mRNA.",
ILMN_6745,5113.692,4791.55,5132.308,5562.1333,2386.5583,6075.1333,2361.4834,7382.35,NFKBIA,NM_020529.1,,"Homo sapiens nuclear factor of kappa light polypeptide gene enhancer in B-cells inhibitor, alpha (NFKBIA), mRNA.",
ILMN_18461,141.61667,144.18333,156.28334,152.875,136.86667,147.50833,132.4,126.85833,NFRKB,NM_006165.2,,"Homo sapiens nuclear factor related to kappaB binding protein (NFRKB), mRNA.",
ILMN_28977,124.88333,116.275,120.825,120.40833,173.30833,201.45833,148.60834,200.73334,DOC1,NM_014890.1,,"Homo sapiens downregulated in ovarian cancer 1 (DOC1), transcript variant 2, mRNA.",
ILMN_45753,1110.625,1125.1,1565.7333,1637.4667,194.775,130.59166,194.03334,138.325,LOC644743,XM_932346.1,,"PREDICTED: Homo sapiens hypothetical protein LOC644743 (LOC644743), mRNA.",
ILMN_32093,94.775,109.65,97.725,95.39167,94.433334,102.433334,100.90833,87.666664,LOC646971,XM_929940.1,,"PREDICTED: Homo sapiens hypothetical protein LOC646971 (LOC646971), mRNA.",
ILMN_114571,157.99167,149.05833,155.83333,189.325,156.13333,156.45833,159.80833,166.125,,BE792654,,"601584770F1 NIH_MGC_7 Homo sapiens cDNA clone IMAGE:3939209 5, mRNA sequence",
ILMN_138558,132.8,119.09167,125.26667,124.825,130.96666,124.25,122.6,126.558334,ABCC11,NM_033151.2,,"Homo sapiens ATP-binding cassette, sub-family C (CFTR/MRP), member 11 (ABCC11), transcript variant 2, mRNA.",
ILMN_34201,222.49167,200.275,251.25,234.69167,190.59166,181.20833,183.38333,187.90834,GPR108,XM_945412.1,,"PREDICTED: Homo sapiens G protein-coupled receptor 108, transcript variant 16 (GPR108), mRNA.",
ILMN_79860,96.183334,107.15833,116.325,97.183334,107.875,98.9,94.53333,104.01667,,AA613949,,"no78c05.s1 NCI_CGAP_AA1 Homo sapiens cDNA clone IMAGE:1112936 3, mRNA sequence",
ILMN_85360,109.7,100.558334,104.71667,113.1,102.525,104.1,108.45,114.24167,USP15,BF593877,,"nab46b09.x1 Soares_NSF_F8_9W_OT_PA_P_S1 Homo sapiens cDNA clone IMAGE:3268936 3, mRNA sequence",
ILMN_4952,405.60834,434.19168,295.34167,311.68332,486.26666,435.35834,486.06668,497.68332,WDR36,NM_139281.2,,"Homo sapiens WD repeat domain 36 (WDR36), mRNA.",
ILMN_72070,104.275,107.05,93.308334,120.88333,93.89167,109.225,98.075,107.416664,,BX089788,,"BX089788 Soares_pregnant_uterus_NbHPU Homo sapiens cDNA clone IMAGp998C095027 ; IMAGE:2042048, mRNA sequence",
ILMN_124498,121.15833,121.25,108.625,117.35,135.5,116.85,115.125,124.76667,,AI690099,,"tx32f09.x1 NCI_CGAP_Lu24 Homo sapiens cDNA clone IMAGE:2271305 3, mRNA sequence",
ILMN_38063,117.38333,112.475,121.86667,118.15833,113.041664,110.308334,112.6,114.63333,LOC653214,XM_926499.1,,"PREDICTED: Homo sapiens similar to peptidylprolyl isomerase A isoform 1 (LOC653214), mRNA.",
ILMN_135166,117.225,99.316666,102.76667,102.96667,100.691666,100.333336,97.8,95.53333,,AI200749,,"qf55h11.x1 Soares_testis_NHT Homo sapiens cDNA clone IMAGE:1753989 3, mRNA sequence",
ILMN_990,171.31667,174.93333,176.23334,168.48334,180.39166,203.06667,228.46666,208.9,ZNF451,NM_001031623.1,,"Homo sapiens zinc finger protein 451 (ZNF451), transcript variant 1, mRNA.",
ILMN_7777,301.5,326.15833,278.325,284.225,430.45834,493.85,429.4,490.125,KIF5B,NM_004521.1,,"Homo sapiens kinesin family member 5B (KIF5B), mRNA.",
ILMN_13957,2054.1584,1995.3083,2011.7167,1830.1167,1981.8917,2178.9917,2240.3333,2027.925,ATP5C1,NM_005174.2,,"Homo sapiens ATP synthase, H+ transporting, mitochondrial F1 complex, gamma polypeptide 1 (ATP5C1), nuclear gene encoding mitochondrial protein, transcript variant 2, mRNA.",
ILMN_127094,109.23333,114.2,109.541664,110.86667,101.333336,97.98333,105.683334,94.275,,BM981113,,"UI-CF-EN1-adf-n-02-0-UI.s1 UI-CF-EN1 Homo sapiens cDNA clone UI-CF-EN1-adf-n-02-0-UI 3, mRNA sequence",
ILMN_44833,113.49167,105.53333,121.425,110.975,101.24167,91.05,103.03333,94.64167,LOC645932,XM_933275.1,,"PREDICTED: Homo sapiens hypothetical protein LOC645932 (LOC645932), mRNA.",
ILMN_7166,157.18333,161.225,188.66667,201.175,199.68333,253.63333,226.275,240.28334,INHBB,NM_002193.1,,"Homo sapiens inhibin, beta B (activin AB beta polypeptide) (INHBB), mRNA.",
ILMN_24933,875.5917,862.06665,834.2833,853.875,495.775,513.99164,519.11664,493.85,MRPL48,NM_016055.4,,"Homo sapiens mitochondrial ribosomal protein L48 (MRPL48), nuclear gene encoding mitochondrial protein, transcript variant 1, mRNA.",
ILMN_1721,140.25833,154.475,167.2,167.5,142.09166,142.58333,146.7,137.10834,FLJ22795,NM_025084.1,,"Homo sapiens hypothetical protein FLJ22795 (FLJ22795), mRNA.",
ILMN_21546,178.24167,183.73334,171.11667,144.1,106.50833,123.14167,123.45,112.058334,C9orf125,NM_032342.1,,"Homo sapiens chromosome 9 open reading frame 125 (C9orf125), mRNA.",
ILMN_2941,266.83334,267.59167,302.73334,270.225,317.85,326.00833,318.425,292.69168,TGIF,NM_170695.2,,"Homo sapiens TGFB-induced factor (TALE family homeobox) (TGIF), transcript variant 1, mRNA.",
ILMN_13051,97.73333,109.55,102.86667,99.6,106.84167,109.941666,112.125,106.925,LTK,NM_206961.1,,"Homo sapiens leukocyte tyrosine kinase (LTK), transcript variant 2, mRNA.",
ILMN_16236,100.325,105.78333,108.625,113.40833,114.933334,130.25833,116.916664,136.93333,RUNX3,NM_004350.1,,"Homo sapiens runt-related transcription factor 3 (RUNX3), transcript variant 2, mRNA.",
ILMN_13260,110.59167,108.78333,92.308334,102.125,123.26667,120.51667,118.21667,122.45,PSMA7,NM_152255.1,,"Homo sapiens proteasome (prosome, macropain) subunit, alpha type, 7 (PSMA7), transcript variant 2, mRNA.",
ILMN_13299,135.425,125.11667,132.99167,116.86667,106.60833,104.925,100.6,111.425,TBC1D8,NM_007063.2,,"Homo sapiens TBC1 domain family, member 8 (with GRAM domain) (TBC1D8), mRNA.",
ILMN_9454,132.8,132.44167,128.69167,146.44167,134.46666,133.75833,142.8,150.13333,FAM76A,NM_152660.1,,"Homo sapiens family with sequence similarity 76, member A (FAM76A), mRNA.",
ILMN_4781,256.1,270.75833,284.275,265.975,265.93332,273.7,265.75833,273.7,GRB2,NM_002086.3,,"Homo sapiens growth factor receptor-bound protein 2 (GRB2), transcript variant 1, mRNA.",
ILMN_28835,748.7,789.05,788.725,664.2917,338.48334,758.06665,331.6,716.175,WWC1,NM_015238.1,,"Homo sapiens WW, C2 and coiled-coil domain containing 1 (WWC1), mRNA.",
ILMN_138696,234.44167,260.70834,288.19168,275.65833,367.38333,541.05835,360.35,479,DCP1A,NM_018403.2,,"Homo sapiens decapping enzyme (DCP1A), mRNA.",
ILMN_1006,106,114.2,109.166664,117.96667,132.73334,123.825,122.75833,136.58333,SEZ6L2,NM_201575.1,,"Homo sapiens seizure related 6 homolog (mouse)-like 2 (SEZ6L2), transcript variant 2, mRNA.",
ILMN_19753,95.575,103.75,95.925,87.45,109.425,102.96667,103.28333,101,PPARD,NM_177435.1,,"Homo sapiens peroxisome proliferative activated receptor, delta (PPARD), transcript variant 2, mRNA.",
ILMN_28561,234.44167,258.275,234.51666,219.58333,258.875,250.75,275.85,214.45,SEPHS1,NM_012247.3,,"Homo sapiens selenophosphate synthetase 1 (SEPHS1), mRNA.",
ILMN_6795,1078.75,1155.5167,694.325,887.44165,1375.2583,1195.8917,1394.7833,1230.2667,FLJ10154,NM_018011.2,,"Homo sapiens hypothetical protein FLJ10154 (FLJ10154), mRNA.",
ILMN_29787,105.6,107.40833,114.433334,99.03333,111.13333,102.833336,94.816666,112.291664,FRAT1,NM_181355.1,,"Homo sapiens frequently rearranged in advanced T-cell lymphomas (FRAT1), transcript variant 2, mRNA.",
ILMN_446,1483.4,1440.95,1217.6,1292.8583,864.86664,797.7917,789.35834,858.55,SEC61B,NM_006808.2,,"Homo sapiens Sec61 beta subunit (SEC61B), mRNA.",
ILMN_8915,101.291664,108.99167,104.38333,117.96667,100.6,103.275,104.083336,94.175,FLJ25037,NM_182596.1,,"Homo sapiens hypothetical protein FLJ25037 (FLJ25037), mRNA.",
ILMN_77388,99.09167,103.6,101.24167,104.208336,108.683334,95.3,106.61667,107.1,,BX113612,,"BX113612 Soares_fetal_liver_spleen_1NFLS_S1 Homo sapiens cDNA clone IMAGp998M224200, mRNA sequence",
ILMN_4829,194.45833,157.475,163.675,146.03334,203.4,185.575,204.23334,185.51666,LOC130502,NM_001008237.1,,"Homo sapiens similar to CG14894-PA (LOC130502), mRNA.",
ILMN_9545,139.2,136.74167,122.191666,142.19167,99.85,86.691666,98.25,97.59167,TMEM88,NM_203411.1,,"Homo sapiens transmembrane protein 88 (TMEM88), mRNA.",
ILMN_110285,130.09166,134.30833,148.025,123.15,132.06667,120.075,132.775,122.45,,BF514086,,"UI-H-BW1-amw-c-04-0-UI.s1 NCI_CGAP_Sub7 Homo sapiens cDNA clone IMAGE:3071238 3, mRNA sequence",
ILMN_31090,105.88333,96.191666,104.28333,126.525,102,98.25,103.13333,102.675,LOC653307,XM_932953.1,,"PREDICTED: Homo sapiens similar to hypothetical protein FLJ10404, transcript variant 1 (LOC653307), mRNA.",
ILMN_78636,120.816666,115.25833,128.81667,120.6,120.3,111.64167,121.425,118.175,CACNA2D4,AI652352,,"wb60e07.x1 NCI_CGAP_GC6 Homo sapiens cDNA clone IMAGE:2310084 3, mRNA sequence",
ILMN_45794,205.08333,185.575,169.01666,181.70833,188.38333,190.59166,197.88333,253.21666,LOC653650,XM_935348.1,,"PREDICTED: Homo sapiens similar to 3-phosphoinositide dependent protein kinase 1 (hPDK1), transcript variant 4 (LOC653650), mRNA.",
ILMN_11618,358.175,417.525,300.08334,317.28333,436.01666,443.50833,445.63333,461.59167,ZNF142,NM_005081.2,,"Homo sapiens zinc finger protein 142 (clone pHZ-49) (ZNF142), mRNA.",
ILMN_13837,314.34167,298.80832,349.90833,307.75833,232.5,268.01666,257.2,275.58334,FUCA2,NM_032020.3,,"Homo sapiens fucosidase, alpha-L- 2, plasma (FUCA2), mRNA.",
ILMN_5556,100.10833,103.00833,90.441666,107.441666,108.35833,124.691666,108.86667,124.433334,HCG2P7,NR_001318.1,,Homo sapiens HLA complex group 2 pseudogene 7 (HCG2P7) on chromosome 6.,
ILMN_13634,99.34167,107.691666,92.666664,99.6,96.00833,113.708336,99.125,107.78333,AMPD3,NM_001025389.1,,"Homo sapiens adenosine monophosphate deaminase (isoform E) (AMPD3), transcript variant 2, mRNA.",
ILMN_10243,117.38333,117.875,112.975,109.691666,122.183334,113.28333,117.933334,112.875,MLX,NM_198205.1,,"Homo sapiens MAX-like protein X (MLX), transcript variant 1, mRNA.",
ILMN_12301,310.025,341.89166,275.85,260.14166,259.125,238.58333,272.61667,235.725,UBE2J1,NM_016021.2,,"Homo sapiens ubiquitin-conjugating enzyme E2, J1 (UBC6 homolog, yeast) (UBE2J1), mRNA.",
ILMN_1945,199.10834,224.95833,224.60834,263.35,172.38333,192.3,176.29167,179.56667,SPTY2D1,NM_194285.2,,"Homo sapiens SPT2, Suppressor of Ty, domain containing 1 (S. cerevisiae) (SPTY2D1), mRNA.",
ILMN_115020,113.583336,111.225,103.25,108.291664,89.791664,101.73333,104.60833,117.683334,,DA830074,,"DA830074 PLACE1 Homo sapiens cDNA clone PLACE1004374 5, mRNA sequence",
ILMN_86925,123.65,118.89167,118.433334,115.575,143.60834,146.3,154.23334,149.94167,POLA2,BM016015,,"603642439F1 NIH_MGC_87 Homo sapiens cDNA clone IMAGE:5418440 5, mRNA sequence",
ILMN_20292,122.46667,108.26667,121.316666,110.566666,138.775,122.59167,120.25,108.691666,KRTAP10-11,NM_198692.1,,"Homo sapiens keratin associated protein 10-11 (KRTAP10-11), mRNA.",
ILMN_43344,97.183334,104.791664,97.725,85.53333,94.433334,91.59167,92.666664,93.65,LOC400793,XM_378908.2,,"PREDICTED: Homo sapiens hypothetical LOC400793, transcript variant 1 (LOC400793), mRNA.",
ILMN_98984,116.01667,109.76667,116.50833,121.566666,106.09167,112.8,111.84167,109.675,,BE044394,,"ho44f09.x1 Soares_NFL_T_GBC_S1 Homo sapiens cDNA clone IMAGE:3040265 3, mRNA sequence",
ILMN_10107,436.75833,484.96667,563.475,518.93335,362.35,373.01666,335.20834,338.84167,SPTLC1,NM_006415.2,,"Homo sapiens serine palmitoyltransferase, long chain base subunit 1 (SPTLC1), transcript variant 1, mRNA.",
ILMN_106938,104.975,97.61667,104,104.50833,102.416664,92.75,94.816666,90.425,DKFZP564J102,BC026298,,"Homo sapiens cDNA clone IMAGE:4274877, partial cds",
ILMN_7669,131.88333,137.79167,99.85,109.691666,152.75833,140.40834,144.01666,144.30833,COQ7,NM_016138.3,,"Homo sapiens coenzyme Q7 homolog, ubiquinone (yeast) (COQ7), mRNA.",
ILMN_30107,9690.083,9028.35,8378.366,8964.733,12490.392,12286.441,13128.875,11176.525,ATP5E,NM_006886.2,,"Homo sapiens ATP synthase, H+ transporting, mitochondrial F1 complex, epsilon subunit (ATP5E), nuclear gene encoding mitochondrial protein, mRNA.",
ILMN_1366,91.808334,98.825,89.825,97.49167,115.375,123.90833,120.333336,127.083336,LOC130940,NM_138803.2,,"Homo sapiens hypothetical protein BC015395 (LOC130940), mRNA.",
ILMN_42865,122.816666,113.691666,99.11667,116.98333,129.29167,104.45,112.6,104.38333,LOC642598,XM_926078.1,,"PREDICTED: Homo sapiens hypothetical protein LOC642598 (LOC642598), mRNA.",
ILMN_104992,92.916664,112.083336,96.425,103.066666,119.28333,100.1,87.90833,98.975,,AW071637,,"wt94e03.x1 NCI_CGAP_GC6 Homo sapiens cDNA clone IMAGE:2515132 3, mRNA sequence",
ILMN_17613,101.6,89.10833,119.191666,94.89167,111.90833,98.075,97.8,105.183334,MAS1,NM_002377.2,,"Homo sapiens MAS1 oncogene (MAS1), mRNA.",
ILMN_120652,127.683334,120.28333,111.925,132.05833,118.425,105.291664,102.40833,99.23333,,BF205649,,"601868421F1 NIH_MGC_17 Homo sapiens cDNA clone IMAGE:4111180 5, mRNA sequence",
ILMN_23867,126.01667,108.78333,107.308334,123.808334,140.49167,124.441666,162.33333,128.71666,CALCOCO2,NM_005831.3,,"Homo sapiens calcium binding and coiled-coil domain 2 (CALCOCO2), mRNA.",
ILMN_4553,108.7,91.816666,114.791664,90.49167,111.725,119.84167,117.78333,117.125,LRRC4C,NM_020929.1,,"Homo sapiens leucine rich repeat containing 4C (LRRC4C), mRNA.",
ILMN_37273,159.025,154.25,152.75833,124.566666,128.79167,121.675,113.13333,121.49167,LOC654074,XM_941635.1,,"PREDICTED: Homo sapiens similar to heterogeneous nuclear ribonucleoprotein C isoform b, transcript variant 1 (LOC654074), mRNA.",
ILMN_35855,311.325,279.18332,290.21667,343.7,225.175,232.81667,197.44167,202.90834,LOC653784,XM_929797.1,,"PREDICTED: Homo sapiens similar to hypothetical protein FLJ14346 (LOC653784), mRNA.",
ILMN_1826,101.916664,99.71667,95.3,103.65833,117.816666,117.325,124.35833,115.25833,SFT2D2,NM_199344.1,,"Homo sapiens SFT2 domain containing 2 (SFT2D2), mRNA.",
ILMN_1750,255.88333,274.9,265.81668,304.19168,307.40833,277.9,322.89166,286.54166,ABI2,NM_005759.3,,"Homo sapiens abl interactor 2 (ABI2), mRNA.",
ILMN_22090,109.325,125.40833,136.71666,103.65833,119.13333,129.44167,118.96667,123.191666,PARD3,NM_019619.2,,"Homo sapiens par-3 partitioning defective 3 homolog (C. elegans) (PARD3), mRNA.",
ILMN_28317,116.625,106.808334,116.85,98.25,110.875,118.50833,107.7,109.058334,PFN4,NM_199346.1,,"Homo sapiens profilin family, member 4 (PFN4), mRNA.",
ILMN_8809,320.05,309.60834,294.06668,308.925,194.43333,201.55833,206.10834,181.48334,SEC63,NM_007214.3,,"Homo sapiens SEC63-like (S. cerevisiae) (SEC63), mRNA.",
ILMN_18630,110.99167,107.691666,102.25,108.175,101.9,112.65,111.65,105.35833,ATP6V1G2,NM_130463.2,,"Homo sapiens ATPase, H+ transporting, lysosomal 13kDa, V1 subunit G2 (ATP6V1G2), transcript variant 1, mRNA.",
ILMN_24012,125.90833,116.64167,122.7,132.5,103.25,96.425,101.75,105.51667,CYP39A1,NM_016593.3,,"Homo sapiens cytochrome P450, family 39, subfamily A, polypeptide 1 (CYP39A1), mRNA.",
ILMN_20815,216.55,212.41667,309.73334,256.79166,147.59166,143.48334,135,151.175,OGDH,NM_002541.2,,"Homo sapiens oxoglutarate (alpha-ketoglutarate) dehydrogenase (lipoamide) (OGDH), nuclear gene encoding mitochondrial protein, transcript variant 1, mRNA.",
ILMN_515,197.975,184.8,191.525,225.69167,222.99167,196.925,218.925,231.5,RFC2,NM_002914.3,,"Homo sapiens replication factor C (activator 1) 2, 40kDa (RFC2), transcript variant 2, mRNA.",
ILMN_45951,102.125,104.38333,107.61667,122.275,106.60833,98.708336,99.916664,112.8,LOC652550,XM_942047.1,,"PREDICTED: Homo sapiens similar to carbonic anhydrase 15 (LOC652550), mRNA.",
ILMN_36374,120.291664,131.21666,107.7,105.25,105.99167,116.85,104.708336,114.63333,LOC441969,XM_497788.2,,"PREDICTED: Homo sapiens similar to Ribosome biogenesis protein BMS1 homolog (LOC441969), mRNA.",
ILMN_116438,99.88333,98.25,87.791664,95.28333,96.566666,108.35833,100.683334,98.125,,AI670839,,"wa04h01.x1 NCI_CGAP_Kid11 Homo sapiens cDNA clone IMAGE:2297137 3, mRNA sequence",
ILMN_89499,128.91667,120.175,126.916664,127,137.29167,135.45,118.666664,122.291664,,BG183065,,"RST1950 Athersys RAGE Library Homo sapiens cDNA, mRNA sequence",
ILMN_106062,153.875,166.60834,187.50833,198.6,169.66667,177.95833,182.95833,182.89166,,AI873512,,"wf84b12.x1 Soares_NFL_T_GBC_S1 Homo sapiens cDNA clone IMAGE:2362271 3, mRNA sequence",
ILMN_7160,105.066666,96.425,100.76667,103.65833,119.675,111.64167,113.73333,112.458336,ADAMTSL1,NM_052866.2,,"Homo sapiens ADAMTS-like 1 (ADAMTSL1), transcript variant 2, mRNA.",
ILMN_76612,145.45,139.25833,150.59166,164.09166,151.25,146.81667,139.78334,143.31667,,AI024267,,"ov73g11.s1 Soares_testis_NHT Homo sapiens cDNA clone IMAGE:1643012 3, mRNA sequence",
ILMN_25261,123.825,131.85834,122.6,113.825,117.89167,124.691666,138.625,129.08333,CXorf34,NM_024917.4,,"Homo sapiens chromosome X open reading frame 34 (CXorf34), mRNA.",
ILMN_138116,119.28333,95.65833,96.14167,103.65833,110.041664,118.65833,122.816666,106.225,PRRT1,NM_030651.2,,"Homo sapiens proline-rich transmembrane protein 1 (PRRT1), mRNA.",
ILMN_27401,123.083336,125.941666,124.53333,124.708336,177.35834,172.9,166.125,147.20833,PRKCBP1,NM_183047.1,,"Homo sapiens protein kinase C binding protein 1 (PRKCBP1), transcript variant 1, mRNA.",
ILMN_8036,596.4,566.2083,538.625,521.18335,611.74164,603.14166,630.50836,544.5917,EFHA1,NM_152726.1,,"Homo sapiens EF-hand domain family, member A1 (EFHA1), mRNA.",
ILMN_11168,208.68333,199.99167,206.05833,240.55,284.95834,240.98334,283.85834,238.225,CD99L2,NM_134446.2,,"Homo sapiens CD99 antigen-like 2 (CD99L2), transcript variant 2, mRNA.",
ILMN_16446,492.20834,498.34167,519.4583,435.775,414.16666,419.20834,397.93332,358.46667,EIF4EBP2,NM_004096.3,,"Homo sapiens eukaryotic translation initiation factor 4E binding protein 2 (EIF4EBP2), mRNA.",
ILMN_14476,131.26666,126.275,138.675,134.59166,167.15834,153.25833,167.925,159.73334,ZNF514,NM_032788.1,,"Homo sapiens zinc finger protein 514 (ZNF514), mRNA.",
ILMN_32775,172.825,151.7,129.725,143.725,236.625,257.9,246.65834,244.53334,HCG18,XM_944855.1,,"PREDICTED: Homo sapiens HLA complex group 18 (HCG18), mRNA.",
ILMN_7196,279.30832,293.8,304.14166,300.56668,293.26666,352.06668,348.625,351.84167,DHX9,NM_001357.2,,"Homo sapiens DEAH (Asp-Glu-Ala-His) box polypeptide 9 (DHX9), transcript variant 1, mRNA.",
ILMN_7101,972.1667,1166.15,883.7,924.2917,551.86664,547.425,601.39166,519.3,SAR1B,NM_016103.2,,"Homo sapiens SAR1 gene homolog B (S. cerevisiae) (SAR1B), transcript variant 2, mRNA.",
ILMN_40309,112.8,102.89167,107.78333,112.975,115.10833,101.825,120.525,123.53333,LOC642420,XM_930795.1,,"PREDICTED: Homo sapiens hypothetical protein LOC642420 (LOC642420), mRNA.",
ILMN_114377,92.666664,119.191666,111.50833,109.25833,105.86667,101.625,105.975,107.183334,,AW082312,,"xb65c08.x1 Soares_NFL_T_GBC_S1 Homo sapiens cDNA clone IMAGE:2581166 3, mRNA sequence",
ILMN_16256,114.325,116.9,113.45,126.85833,111.13333,121.425,119.88333,118.59167,OR2C1,NM_012368.1,,"Homo sapiens olfactory receptor, family 2, subfamily C, member 1 (OR2C1), mRNA.",
ILMN_30262,105.24167,111.65,129.48334,108.291664,109.35,118.425,112.2,98.51667,SCP2,NM_001007098.1,,"Homo sapiens sterol carrier protein 2 (SCP2), transcript variant 2, mRNA.",
ILMN_101743,109.5,90.23333,102.041664,108.291664,121.675,108.825,104.99167,118.96667,,BM263004,,"ig25b11.y1 Human Fetal Pancreas 1B Homo sapiens cDNA 5, mRNA sequence",
ILMN_25227,121.425,110.5,110.15,112.875,151,143.48334,167.23334,150.59166,ZMYM5,NM_014242.1,,"Homo sapiens zinc finger, MYM-type 5 (ZMYM5), mRNA.",
ILMN_135528,111.808334,106.38333,102.958336,112.291664,119.8,112.8,98.85,98.2,,DA692444,,"DA692444 NT2NE2 Homo sapiens cDNA clone NT2NE2012371 5, mRNA sequence",
ILMN_20957,604.6583,515.63336,656.375,557.6583,573.9,527.89166,573.0917,416.29166,WBP1,NM_012477.2,,"Homo sapiens WW domain binding protein 1 (WBP1), mRNA.",
ILMN_32599,105.6,92.208336,108.625,106.64167,116.64167,127.083336,115.23333,104.875,LOC653783,XM_929770.1,,"PREDICTED: Homo sapiens similar to similar to RIKEN cDNA 4933424N09 gene (LOC653783), mRNA.",
ILMN_75755,125.2,111.65,104.49167,133.11667,106.683334,113.96667,125.958336,115.10833,LOC729285,AW629148,,"hi51f04.x1 Soares_NFL_T_GBC_S1 Homo sapiens cDNA clone IMAGE:2975839 3, mRNA sequence",
ILMN_12381,193.41667,189.9,229.41667,214.21666,727.05,777.38336,749.775,916.38336,KLF6,NM_001008490.1,,"Homo sapiens Kruppel-like factor 6 (KLF6), transcript variant 1, mRNA.",
ILMN_137214,115.8,108.78333,103.46667,113.1,96.825,101.34167,99.825,101.99167,GABRB3,NM_000814.3,,"Homo sapiens gamma-aminobutyric acid (GABA) A receptor, beta 3 (GABRB3), transcript variant 1, mRNA.",
ILMN_8006,597.1,680.60834,779.18335,759.1583,3987.75,5842.8584,4021.0833,4445.817,TPM1,NM_000366.5,,"Homo sapiens tropomyosin 1 (alpha) (TPM1), transcript variant 5, mRNA.",
ILMN_31006,98.075,121.35,108.625,115.36667,108.6,95.558334,103.61667,108.78333,LOC649948,XM_499602.2,,"PREDICTED: Homo sapiens similar to FLJ43859 protein (LOC649948), mRNA.",
ILMN_7177,162.60834,173.6,214.725,228.025,141.35834,133.75833,133.825,136.825,HGD,NM_000187.1,,"Homo sapiens homogentisate 1,2-dioxygenase (homogentisate oxidase) (HGD), mRNA.",
ILMN_23619,187.8,195.31667,195.50833,217.80833,180.78334,195.88333,192.575,200.275,CTSL,NM_001912.2,,"Homo sapiens cathepsin L (CTSL), transcript variant 1, mRNA.",
ILMN_79039,114.325,114.7,120.825,116.025,120.041664,124.191666,113.55,104.63333,,AI949799,,"wq03h09.x1 NCI_CGAP_Kid12 Homo sapiens cDNA clone IMAGE:2470241 3, mRNA sequence",
ILMN_13986,88.34167,102.89167,87.791664,105.03333,109.85,116.65833,120.433334,107.53333,CTF1,NM_001330.2,,"Homo sapiens cardiotrophin 1 (CTF1), mRNA.",
ILMN_4239,764.18335,754.10834,781.3,699.94165,775.425,1018.93335,859.25,851.15,ERAL1,NM_005702.2,,"Homo sapiens Era G-protein-like 1 (E. coli) (ERAL1), mRNA.",
ILMN_32050,109.325,114.09167,114.683334,114.65,117.058334,114.275,128.06667,114.24167,LOC388578,XM_371206.4,,"PREDICTED: Homo sapiens similar to F-box only protein 25 isoform 2 (LOC388578), mRNA.",
ILMN_37323,179.05,177.9,175.33333,159.35834,110.975,115.01667,104.316666,117.45,HSPCAL3,XM_934529.1,,"PREDICTED: Homo sapiens heat shock 90kDa protein 1, alpha-like 3, transcript variant 3 (HSPCAL3), mRNA.",
ILMN_7276,997.63336,1062.5416,966.5,806.00836,939.3417,912.0333,936.45,826.4167,DFNA5,NM_004403.1,,"Homo sapiens deafness, autosomal dominant 5 (DFNA5), mRNA.",
ILMN_113971,107.2,104.791664,125.975,105.6,119.73333,117.666664,118.125,109.14167,FLJ41423,BE671040,,"7e45c04.x1 NCI_CGAP_Lu24 Homo sapiens cDNA clone IMAGE:3285414 3, mRNA sequence",
ILMN_36576,104.275,118.15,114.791664,118.791664,125.64167,125.40833,110.21667,129.00833,MGC15634,XM_938541.1,,"PREDICTED: Homo sapiens hypothetical protein MGC15634 (MGC15634), mRNA.",
ILMN_21232,177.025,168.49167,171.69167,177.61667,145.45833,144.425,125.816666,135.56667,EPN2,NM_014964.3,,"Homo sapiens epsin 2 (EPN2), transcript variant 2, mRNA.",
ILMN_20461,294.61667,327.60834,319,276.56668,419.20834,463.275,373.86667,501.575,RSU1,NM_152724.2,,"Homo sapiens Ras suppressor protein 1 (RSU1), transcript variant 2, mRNA.",
ILMN_79121,95.575,106.066666,98.825,102.208336,106.933334,101.34167,91.941666,98.691666,,AI203056,,"qr31g05.x1 NCI_CGAP_GC6 Homo sapiens cDNA clone IMAGE:1942520 3, mRNA sequence",
ILMN_5518,176.53334,163.95,166.08333,237.66667,2701.85,2955.6833,2780.875,3532.5334,H2BFS,NM_017445.1,,"Homo sapiens H2B histone family, member S (H2BFS), mRNA.",
ILMN_875,117.225,106.6,113.45,113.825,125.816666,127.7,112.791664,130.66667,DHODH,NM_001361.3,,"Homo sapiens dihydroorotate dehydrogenase (DHODH), nuclear gene encoding mitochondrial protein, transcript variant 1, mRNA.",
ILMN_138444,393.3,408.53333,337.31668,305.8,295.06668,317.90833,318.16666,336.625,SDFR1,NM_012428.1,,"Homo sapiens stromal cell derived factor receptor 1 (SDFR1), transcript variant beta, mRNA.",
ILMN_26114,166.08333,168.41667,172.68333,175.36667,218.15,196.43333,244.325,230.00833,FLCN,NM_144997.4,,"Homo sapiens folliculin (FLCN), transcript variant 1, mRNA.",
ILMN_5262,100.61667,115.941666,99.45,93.1,108.683334,125.60833,119.23333,108.35833,ZNF595,NM_182524.1,,"Homo sapiens zinc finger protein 595 (ZNF595), mRNA.",
ILMN_126723,137.48334,119.64167,140.625,141.8,138.175,118.03333,139,132.56667,,BF507777,,"UI-H-BI4-apv-a-12-0-UI.s1 NCI_CGAP_Sub8 Homo sapiens cDNA clone IMAGE:3088439 3, mRNA sequence",
ILMN_124194,101.175,110.63333,108.45,103.23333,113.2,101.15,98.25,120.075,,DA151981,,"DA151981 BRAMY2 Homo sapiens cDNA clone BRAMY2010143 5, mRNA sequence",
ILMN_31149,332.7,373.275,312.625,304.36667,562.9667,577.61664,577.61664,594.8,DPY19L1,XM_938743.1,,"PREDICTED: Homo sapiens dpy-19-like 1 (C. elegans) (DPY19L1), mRNA.",
ILMN_118073,91.416664,117.058334,91.066666,81.325,88.74167,93.85,102.125,101.65,,BG461993,,"RST44979 Athersys RAGE Library Homo sapiens cDNA, mRNA sequence",
ILMN_78978,98.59167,98.925,120.275,116.35,105.25,110.40833,105.15,91.15833,,AI122722,,"ov48e12.x1 Soares_testis_NHT Homo sapiens cDNA clone IMAGE:1640590 3, mRNA sequence",
ILMN_137834,130.2,128.28334,135.29167,161.54167,135.01666,145.075,145.925,153.74167,CRSP2,XM_942919.1,,"PREDICTED: Homo sapiens cofactor required for Sp1 transcriptional activation, subunit 2, 150kDa, transcript variant 6 (CRSP2), mRNA.",
ILMN_85880,146.28334,150.23334,145.91667,145.425,112.34167,139.18333,126.958336,129.25,,AW118655,,"xd95a11.x1 Soares_NFL_T_GBC_S1 Homo sapiens cDNA clone IMAGE:2605340 3, mRNA sequence",
ILMN_2004,104.875,110.63333,126.475,104.61667,101.61667,98.53333,86.63333,104.48333,CD19,NM_001770.3,,"Homo sapiens CD19 antigen (CD19), mRNA.",
ILMN_14450,395.55832,355.61667,361.60834,416.875,381.48334,411.13333,372.48334,397.7,LSM10,NM_032881.1,,"Homo sapiens LSM10, U7 small nuclear RNA associated (LSM10), mRNA.",
ILMN_41922,98.691666,118.15,101.24167,104.50833,101.03333,93.725,107.458336,97.291664,LOC645396,XM_932872.1,,"PREDICTED: Homo sapiens hypothetical protein LOC645396 (LOC645396), mRNA.",
ILMN_13350,96.683334,120.625,84.86667,104.10833,99.85,105.53333,96.375,108.916664,ZNF323,NM_030899.2,,"Homo sapiens zinc finger protein 323 (ZNF323), transcript variant 1, mRNA.",
ILMN_19594,292.31668,307.21667,273.325,279.98334,376.06668,336.96667,342.35,345.725,RANBP9,NM_005493.2,,"Homo sapiens RAN binding protein 9 (RANBP9), mRNA.",
ILMN_76140,123.98333,111.85833,112.975,111.291664,95.933334,100.84167,94.275,107.7,,BX105647,,"BX105647 Soares_NFL_T_GBC_S1 Homo sapiens cDNA clone IMAGp998F143713, mRNA sequence",
ILMN_118159,116.125,93.575,103.25,95.933334,102.98333,92.86667,92.191666,88.25,,BF512922,,"UI-H-BI3-alz-e-05-0-UI.s1 NCI_CGAP_Sub5 Homo sapiens cDNA clone IMAGE:3069033 3, mRNA sequence",
ILMN_6770,138.46666,109.35,116.23333,150.25,128.35,135.56667,121.15833,129.43333,OR2B2,NM_033057.1,,"Homo sapiens olfactory receptor, family 2, subfamily B, member 2 (OR2B2), mRNA.",
ILMN_23876,114.066666,129.4,107.125,116.55,165.6,217.65834,170.025,210.09166,TRIO,NM_007118.2,,"Homo sapiens triple functional domain (PTPRF interacting) (TRIO), mRNA.",
ILMN_33217,105.14167,120.916664,116.6,107.441666,113.40833,112.975,104.316666,111.066666,LOC652850,XM_946103.1,,"PREDICTED: Homo sapiens hypothetical protein LOC652850 (LOC652850), mRNA.",
ILMN_8398,950.99164,785.3417,1031.775,1011.35,1019.43335,1140.45,1013.4667,1161.1,FAM96B,NM_016062.1,,"Homo sapiens family with sequence similarity 96, member B (FAM96B), mRNA.",
ILMN_122627,176.1,153.53334,184.56667,179.73334,143.475,136.05833,140.625,139.025,,AA725270,,"ai16e07.s1 Soares_parathyroid_tumor_NbHPA Homo sapiens cDNA clone 1342980 3, mRNA sequence",
ILMN_132383,102.325,122.99167,124.316666,103.76667,107.875,111.058334,106.825,115.941666,,AI221742,,"qg93e06.x1 Soares_NFL_T_GBC_S1 Homo sapiens cDNA clone IMAGE:1842754 3, mRNA sequence",
ILMN_114495,121.675,118.35833,125.825,110.48333,120.916664,124.40833,122.675,122.90833,,BM702260,,"UI-E-CQ1-aey-j-09-0-UI.r1 UI-E-CQ1 Homo sapiens cDNA clone UI-E-CQ1-aey-j-09-0-UI 5, mRNA sequence",
ILMN_1419,592.6667,549.2167,538.19165,558.25836,318.925,316.14166,296.53333,330.44168,ZNRD1,NM_170783.1,,"Homo sapiens zinc ribbon domain containing, 1 (ZNRD1), transcript variant a, mRNA.",
ILMN_22465,148.96666,157.74167,120.441666,120.725,92.5,80.566666,85.55,81.03333,PTER,NM_030664.3,,"Homo sapiens phosphotriesterase related (PTER), transcript variant 2, mRNA.",
ILMN_29080,14798.958,13978.275,14186.634,14798.958,11865.667,12858.375,13524.542,12569.342,RPS6,NM_001010.2,,"Homo sapiens ribosomal protein S6 (RPS6), mRNA.",
ILMN_138281,514.4,505.05832,400.10834,474.8,488.89166,446.96667,466.65833,493.225,EIF5B,NM_015904.2,,"Homo sapiens eukaryotic translation initiation factor 5B (EIF5B), mRNA.",
ILMN_78291,104.975,108.35833,115.86667,135.3,113.99167,117.325,110.21667,121.25833,MDFIC,BX091252,,"BX091252 Soares_NhHMPu_S1 Homo sapiens cDNA clone IMAGp998D211852 ; IMAGE:753380, mRNA sequence",
ILMN_13971,194.15834,235.55,163.675,166.70833,156.4,145.88333,153.3,177.26666,PTPN2,NM_002828.2,,"Homo sapiens protein tyrosine phosphatase, non-receptor type 2 (PTPN2), transcript variant 1, mRNA.",
ILMN_11010,154.05833,153.125,159.80833,146.03334,159.025,162.55,165.25,154.00833,SNX7,NM_152238.1,,"Homo sapiens sorting nexin 7 (SNX7), transcript variant 2, mRNA.",
ILMN_17648,154.29167,165.00833,137.94167,141.06667,188.125,176.475,198.63333,185.2,LZIC,NM_032368.3,,"Homo sapiens leucine zipper and CTNNBIP1 domain containing (LZIC), mRNA.",
ILMN_26720,208.21666,203.74167,209.20833,279.98334,307.75833,278.60834,313,277.56668,TSC22D1,NM_006022.2,,"Homo sapiens TSC22 domain family, member 1 (TSC22D1), transcript variant 2, mRNA.",
ILMN_35343,102.683334,105.21667,113.333336,108.416664,87.4,103.76667,118.575,95.225,LOC647174,XM_930203.1,,"PREDICTED: Homo sapiens similar to serine (or cysteine) proteinase inhibitor, clade E (nexin, plasminogen activator inhibitor type 1), member 2 (LOC647174), mRNA.",
ILMN_25081,595.50836,517.625,708.9,763.4,638.725,671.68335,559.98334,536.975,AES,NM_198969.1,,"Homo sapiens amino-terminal enhancer of split (AES), transcript variant 1, mRNA.",
ILMN_13283,118.85833,117.35,110.86667,110.15833,92.15833,99.425,94.53333,92.058334,HNMT,NM_001024074.1,,"Homo sapiens histamine N-methyltransferase (HNMT), transcript variant 2, mRNA.",
ILMN_20082,410.51666,417.39166,432.33334,448.675,1117.125,996.9167,1166.15,1184.8417,TRPC4AP,NM_015638.2,,"Homo sapiens transient receptor potential cation channel, subfamily C, member 4 associated protein (TRPC4AP), transcript variant 1, mRNA.",
ILMN_38997,166.14166,180.66667,172.23334,213.75833,157.28334,150.14166,150.59166,147.15834,LOC644584,XM_927700.1,,"PREDICTED: Homo sapiens similar to RNA-binding protein EWS (LOC644584), mRNA.",
ILMN_125970,116.75,105.01667,108.075,104.816666,104.49167,125.00833,105.975,116.308334,,DA406917,,"DA406917 BRTHA3 Homo sapiens cDNA clone BRTHA3012344 5, mRNA sequence",
ILMN_24674,122.675,116.64167,116.65833,130.41667,123.45,121.191666,124.86667,105.183334,CCDC3,NM_031455.2,,"Homo sapiens coiled-coil domain containing 3 (CCDC3), mRNA.",
ILMN_137251,158.34166,164.075,116.14167,121.675,133.04167,139.55,124.041664,136.43333,ATP5G3,NM_001002256.1,,"Homo sapiens ATP synthase, H+ transporting, mitochondrial F0 complex, subunit c (subunit 9) isoform 3 (ATP5G3), nuclear gene encoding mitochondrial protein, transcript variant 1, mRNA.",
ILMN_4315,193.775,200.14166,194.98334,226.05,239.34166,250.3,235.19167,242.68333,RAD51,NM_002875.2,,"Homo sapiens RAD51 homolog (RecA homolog, E. coli) (S. cerevisiae) (RAD51), transcript variant 1, mRNA.",
ILMN_105380,110.5,107.61667,117.75,102.558334,110.375,112.8,115.941666,112.058334,,AI473259,,"th57e06.x1 NCI_CGAP_Kid11 Homo sapiens cDNA clone IMAGE:2122402 3, mRNA sequence",
ILMN_127505,809.31665,900.925,907.025,882.0917,112.708336,131.25833,118.96667,133.25,,AF432419,,"Homo sapiens C75F mRNA, complete cds",
ILMN_112594,103.03333,103.00833,95.51667,102.75833,107.958336,102.35,109.066666,96.8,,BU783625,,"in07a12.y1 Human insulinoma Homo sapiens cDNA clone IMAGE:6123574 5, mRNA sequence",
ILMN_29780,240.28334,247.05,265.93332,252.03334,267.93332,228.84166,300.64166,230.45,PRAF2,NM_007213.1,,"Homo sapiens PRA1 domain family, member 2 (PRAF2), mRNA.",
ILMN_23850,106.625,96.9,100.666664,92.275,200.05,204.36667,188.45833,216.4,LRRC3,NM_030891.3,,"Homo sapiens leucine rich repeat containing 3 (LRRC3), mRNA.",
ILMN_10005,599.4,586.69165,376.06668,296.61667,650.525,507.45834,615.375,424.95,CCNB1,NM_031966.2,,"Homo sapiens cyclin B1 (CCNB1), mRNA.",
ILMN_23233,152.9,147.51666,205.06667,190.73334,166.175,153.20833,145.58333,139.775,LPPR2,NM_022737.1,,"Homo sapiens lipid phosphate phosphatase-related protein type 2 (LPPR2), mRNA.",
ILMN_23387,121.75833,114.09167,123.85833,109.691666,115.10833,103.683334,121.59167,119.21667,VN1R4,NM_173857.2,,"Homo sapiens vomeronasal 1 receptor 4 (VN1R4), mRNA.",
ILMN_24002,197.3,231.18333,201.41667,197.10834,198.04167,212.05833,210,216.14166,MTMR2,NM_201281.1,,"Homo sapiens myotubularin related protein 2 (MTMR2), transcript variant 3, mRNA.",
ILMN_13120,1019.43335,976.7083,1360.6167,1938.0917,126.95,122.38333,129.25,128.50833,MGC59937,NM_199001.1,,"Homo sapiens Similar to RIKEN cDNA 2310002J15 gene (MGC59937), mRNA.",
ILMN_16830,123.575,115.566666,124.96667,104.3,126.475,113.058334,123.4,119.46667,PRR4,NM_007244.1,,"Homo sapiens proline rich 4 (lacrimal) (PRR4), mRNA.",
ILMN_15468,114.5,107.875,110.558334,142.65,108.6,108.9,118.96667,109.85,FLJ39531,NM_207445.1,,"Homo sapiens FLJ39531 protein (FLJ39531), mRNA.",
ILMN_112537,98.208336,113.28333,96.816666,92.85833,99.433334,106.191666,93.041664,91.49167,,BI765763,,"603046394F1 NIH_MGC_116 Homo sapiens cDNA clone IMAGE:5186830 5, mRNA sequence",
ILMN_17861,184.26666,206.925,243.16667,223.275,188.21666,195.39166,192.575,203.25,RNF103,NM_005667.2,,"Homo sapiens ring finger protein 103 (RNF103), mRNA.",
ILMN_27784,2279.6167,2357.9417,2294.1084,2344.025,2076.1917,2027.925,1979.4917,1993.075,DDB1,NM_001923.2,,"Homo sapiens damage-specific DNA binding protein 1, 127kDa (DDB1), mRNA.",
ILMN_3952,259.45,258.95,240.46666,244.24167,236.775,239.975,248.04167,243.925,C11orf51,NM_014042.1,,"Homo sapiens chromosome 11 open reading frame 51 (C11orf51), mRNA.",
ILMN_3133,767.4083,762.30835,767.0417,904.13336,719.2083,594.8,680.60834,734.63336,GNL1,NM_005275.2,,"Homo sapiens guanine nucleotide binding protein-like 1 (GNL1), mRNA.",
ILMN_84962,95.90833,105.10833,97.61667,112.76667,109.525,101.433334,107.38333,98.84167,TAF1B,BG435375,,"602507659F1 NIH_MGC_79 Homo sapiens cDNA clone IMAGE:4604918 5, mRNA sequence",
ILMN_27652,158.1,152.9,152.525,137.25,140.06667,111.575,123.45,130.6,CLK1,NM_004071.2,,"Homo sapiens CDC-like kinase 1 (CLK1), transcript variant 1, mRNA.",
ILMN_31229,952.525,848.4167,909.9667,847.0833,1101.0834,1166.6333,1253.2583,1145.3833,LOC643995,XM_930156.1,,"PREDICTED: Homo sapiens similar to Importin alpha-2 subunit (Karyopherin alpha-2 subunit) (SRP1-alpha) (RAG cohort protein 1), transcript variant 1 (LOC643995), mRNA.",
ILMN_108491,111.441666,131.28334,119.541664,89.291664,122.916664,106.45,116.125,112.61667,,AI467942,,"tj84d04.x1 Soares_NSF_F8_9W_OT_PA_P_S1 Homo sapiens cDNA clone IMAGE:2148199 3, mRNA sequence",
ILMN_5303,208.50833,226.8,216.00833,244.7,194.73334,190.25833,197.73334,203.86667,PIGF,NM_173074.1,,"Homo sapiens phosphatidylinositol glycan, class F (PIGF), transcript variant 2, mRNA.",
ILMN_20687,108.35,131.04167,81.791664,94.066666,119.8,108.00833,108.86667,119.816666,SLTM,NM_024755.2,,"Homo sapiens SAFB-like, transcription modulator (SLTM), transcript variant 1, mRNA.",
ILMN_12732,191.70833,203.74167,184.9,174.58333,249.65834,248.40834,297.56668,310.975,JOSD3,NM_024116.1,,"Homo sapiens Josephin domain containing 3 (JOSD3), mRNA.",
ILMN_111744,117.225,111.85833,115.941666,113.73333,115.00833,111.64167,113.39167,106.14167,MAML3,BC040304,,Homo sapiens cDNA clone IMAGE:4830306,
ILMN_76985,96.90833,101.00833,88.625,123.39167,96.00833,106.61667,86.09167,89.65833,HSD17B12,BI461418,,"603206888F1 NIH_MGC_97 Homo sapiens cDNA clone IMAGE:5272580 5, mRNA sequence",
ILMN_111262,118.85833,123.45,113.10833,110.25833,122.38333,113.808334,128.15834,114.75833,,BQ183460,,"UI-H-EU0-azm-l-13-0-UI.s1 NCI_CGAP_Car1 Homo sapiens cDNA clone IMAGE: 5850780 3, mRNA sequence",
ILMN_15385,377.76666,444.15833,401.44168,428.64166,526.4,618.1667,606.88336,564.4167,TPR,NM_003292.1,,"Homo sapiens translocated promoter region (to activated MET oncogene) (TPR), mRNA.",
ILMN_21524,124.78333,133.71666,121.86667,123.725,174.73334,173.25833,180.225,167.36667,SPAG9,NM_172345.1,,"Homo sapiens sperm associated antigen 9 (SPAG9), transcript variant 2, mRNA.",
ILMN_30091,710.35,722.75836,876.86664,905.13336,400.775,356.4,356.78333,396.9,TSPAN9,NM_006675.3,,"Homo sapiens tetraspanin 9 (TSPAN9), mRNA.",
ILMN_10353,123.65,129.175,102.65833,116.64167,141.60834,138.225,141.28334,142.90834,MGC70863,NM_203302.2,,"Homo sapiens similar to RPL23AP7 protein (MGC70863), transcript variant 2, mRNA.",
ILMN_28393,167.56667,168.025,126.64167,132.5,123.45,129.24167,143.275,137.71666,CRSP3,NM_004830.2,,"Homo sapiens cofactor required for Sp1 transcriptional activation, subunit 3, 130kDa (CRSP3), transcript variant 1, mRNA.",
ILMN_92639,105.6,101.84167,98.51667,102.75833,106.275,105.86667,101.15833,94.175,DDX31,CB240852,,"UI-CF-FN0-afw-n-07-0-UI.s1 UI-CF-FN0 Homo sapiens cDNA clone UI-CF-FN0-afw-n-07-0-UI 3, mRNA sequence",
ILMN_14171,121,115.15833,100.10833,105.691666,106.683334,95.84167,105.683334,102.125,GJB4,NM_153212.1,,"Homo sapiens gap junction protein, beta 4 (connexin 30.3) (GJB4), mRNA.",
ILMN_17711,2967.75,2708.275,3008.5,2829.65,3758.325,3365.675,3489.1667,3142.3,PSMB4,NM_002796.2,,"Homo sapiens proteasome (prosome, macropain) subunit, beta type, 4 (PSMB4), mRNA.",
ILMN_3988,129.21666,132.28334,109.166664,120.88333,125.375,133.39166,119.7,127.525,RAB11FIP1,NM_025151.3,,"Homo sapiens RAB11 family interacting protein 1 (class I) (RAB11FIP1), transcript variant 1, mRNA.",
ILMN_10614,287.24167,273.26666,263.4,299.725,110.975,105.01667,97.8,109.333336,WNT7A,NM_004625.3,,"Homo sapiens wingless-type MMTV integration site family, member 7A (WNT7A), mRNA.",
ILMN_11531,128.64166,122.041664,105.475,121.566666,102.98333,109.225,118.76667,106.925,KCNK9,NM_016601.2,,"Homo sapiens potassium channel, subfamily K, member 9 (KCNK9), mRNA.",
ILMN_13243,1428.9833,1412.8417,1435.1083,1509.5,1369.3417,1402.1083,1247.75,1366.9083,ZC3HAV1,NM_020119.3,,"Homo sapiens zinc finger CCCH-type, antiviral 1 (ZC3HAV1), transcript variant 1, mRNA.",
ILMN_134254,99.63333,107.875,112.666664,142.75,102.875,101.34167,109.24167,109.85,,BG476562,,"602524518F1 NIH_MGC_20 Homo sapiens cDNA clone IMAGE:4642876 5, mRNA sequence",
ILMN_8778,163.85,149.05833,152.525,172.25833,135.31667,138.525,127.825,140.26666,ARPM1,NM_032487.2,,"Homo sapiens actin related protein M1 (ARPM1), mRNA.",
ILMN_9765,453.375,443.50833,313.10834,298.54166,481.24167,447.86667,500.26666,477.5,GFM1,NM_024996.5,,"Homo sapiens G elongation factor, mitochondrial 1 (GFM1), nuclear gene encoding mitochondrial protein, mRNA.",
ILMN_114516,110.59167,124.86667,115.11667,96.333336,106.425,112.708336,119.975,111.566666,RGF; RalGEF; FLJ20922,BY797688,,"BY797688 Homo sapiens eye Homo sapiens cDNA clone HEmEye2032D8_062.ab1 5, mRNA sequence",16368877; 16007223; 15208305; 14749388; 14702039; 12477932; 12464615; 12105416; 11889038; 11840339; 11788587; 11455956; 10718198; 10653898; 10545207; 10498616; 10085114; 9400994; 9365783; 9155018; 9038168; 8631302; 8094051; 7972015; 7809086
ILMN_6270,118.575,110.3,119.541664,99.15,121.075,131.31667,117.25,119.38333,TRIM45,NM_025188.2,,"Homo sapiens tripartite motif-containing 45 (TRIM45), mRNA.",
ILMN_17183,93.575,103.13333,120.441666,104.933334,107.125,102.28333,104.60833,97.291664,PCDH7,NM_032457.1,,"Homo sapiens BH-protocadherin (brain-heart) (PCDH7), transcript variant c, mRNA.",
ILMN_138076,101.4,107.691666,123.45,121.675,146.15834,125.875,136.93333,120.5,CNIH2,XM_938838.1,,"PREDICTED: Homo sapiens cornichon homolog 2 (Drosophila) (CNIH2), mRNA.",
ILMN_29512,97.05,108.35833,109.73333,118.15833,109.61667,103.61667,100.683334,107.7,PC,NM_022172.1,,"Homo sapiens pyruvate carboxylase (PC), nuclear gene encoding mitochondrial protein, transcript variant 2, mRNA.",
ILMN_15273,86.21667,94.575,102.65833,89.816666,840.5417,894.39166,872.775,1010.125,ANKRD1,NM_014391.2,,"Homo sapiens ankyrin repeat domain 1 (cardiac muscle) (ANKRD1), mRNA.",
ILMN_104548,92.76667,103.75,122.90833,108.666664,119.191666,99.99167,107.7,105.35833,,AA962582,,"or34g04.s1 NCI_CGAP_GC3 Homo sapiens cDNA clone IMAGE:1597782 3, mRNA sequence",
ILMN_18995,135.19167,138.60834,133.08333,113.933334,130.96666,141.35,152.04167,140.80833,GLYCTK,NM_145262.2,,"Homo sapiens CG9886-like (GLYCTK), mRNA.",
ILMN_1840,99.566666,98.166664,93.03333,111.291664,99.35,101.825,96.51667,103.6,ADPRHL1,NM_138430.3,,"Homo sapiens ADP-ribosylhydrolase like 1 (ADPRHL1), transcript variant 1, mRNA.",
ILMN_3688,131.88333,119.308334,107.50833,112.525,181.45833,205.675,209.475,194.375,DYRK2,NM_003583.2,,"Homo sapiens dual-specificity tyrosine-(Y)-phosphorylation regulated kinase 2 (DYRK2), transcript variant 1, mRNA.",
ILMN_5800,2352.625,2205.6167,2302.0583,2498.4333,5039.9834,5584.6084,4705.575,6141.408,PHGDH,NM_006623.2,,"Homo sapiens phosphoglycerate dehydrogenase (PHGDH), mRNA.",
ILMN_9685,2623.725,2514.45,2735.5916,2576.6167,300.43332,154.69167,285.95834,156.20833,KRT8,NM_002273.2,,"Homo sapiens keratin 8 (KRT8), mRNA.",
ILMN_6674,138.225,144.09166,178.30833,165.54167,100.225,97.375,111.50833,103.191666,LRRC61,NM_023942.1,,"Homo sapiens leucine rich repeat containing 61 (LRRC61), mRNA.",
ILMN_103684,114.575,111.225,94.375,111.183334,114.15833,108.708336,123.64167,101.825,,AW615077,,"hh78d07.x1 NCI_CGAP_GU1 Homo sapiens cDNA clone IMAGE:2968909 3, mRNA sequence",
ILMN_4045,145.34166,143.29167,150.14166,169.53334,143.03334,195.275,151.38333,192.65,CTH,NM_153742.3,,"Homo sapiens cystathionase (cystathionine gamma-lyase) (CTH), transcript variant 2, mRNA.",
ILMN_12234,109.5,127.35,112.575,118.35,118.675,119.74167,124.691666,120.575,RNF7,NM_183063.1,,"Homo sapiens ring finger protein 7 (RNF7), transcript variant 2, mRNA.",
ILMN_25094,118.85833,110.3,119.191666,113.3,108.166664,104.78333,116.916664,113.65833,MLC1,NM_139202.1,,"Homo sapiens megalencephalic leukoencephalopathy with subcortical cysts 1 (MLC1), transcript variant 2, mRNA.",
ILMN_4111,103.691666,98.041664,87.791664,112.39167,136.61667,123.541664,121.76667,111.96667,MAML2,NM_032427.1,,"Homo sapiens mastermind-like 2 (Drosophila) (MAML2), mRNA.",
ILMN_7533,133,119.308334,115.23333,117.86667,136.61667,141,145.5,144.80833,PRKD3,NM_005813.3,,"Homo sapiens protein kinase D3 (PRKD3), mRNA.",
ILMN_132329,207.425,209.725,228.15,268.4,166.05,147.425,173.30833,164.58333,,DB338928,,"DB338928 TESTI2 Homo sapiens cDNA clone TESTI2047536 3, mRNA sequence",
ILMN_18559,177.775,202.025,173.9,144.1,168.61667,187.10834,191.9,166.84166,SLC33A1,NM_004733.2,,"Homo sapiens solute carrier family 33 (acetyl-CoA transporter), member 1 (SLC33A1), mRNA.",
ILMN_10067,115.458336,119.308334,108.45,108.666664,119.03333,120.675,123.4,129.55,FAM13A1,NM_014883.2,,"Homo sapiens family with sequence similarity 13, member A1 (FAM13A1), transcript variant 1, mRNA.",
ILMN_21107,522.5333,647.80835,444.95,414.46667,734.63336,692.2917,741.9083,723.4667,KPNA4,NM_002268.3,,"Homo sapiens karyopherin alpha 4 (importin alpha 3) (KPNA4), mRNA.",
ILMN_12794,223.75,227.71666,250.075,273.825,345.63333,292.80832,395.19168,379.7,VRK3,NM_001025778.1,,"Homo sapiens vaccinia related kinase 3 (VRK3), transcript variant 2, mRNA.",
ILMN_32114,100.325,106.691666,127.11667,101.625,200.05,177.51666,174.83333,174.18333,LOC388494,XM_944421.1,,"PREDICTED: Homo sapiens hypothetical gene supported by AL365406; BC034005 (LOC388494), mRNA.",
ILMN_9940,113.76667,111.65,102.76667,104.3,109.425,109.225,111.84167,100.583336,FLJ14816,NM_032845.1,,"Homo sapiens hypothetical protein FLJ14816 (FLJ14816), mRNA.",
ILMN_765,598.7,678.2083,507.225,465.46667,516.69165,504.14166,536.75,556.575,PPP1CB,NM_002709.2,,"Homo sapiens protein phosphatase 1, catalytic subunit, beta isoform (PPP1CB), transcript variant 1, mRNA.",
ILMN_27115,5069.342,4458.7583,4677.533,4869.5166,3548.0583,3360.35,3595.75,3096.6333,NDUFB8,NM_005004.2,,"Homo sapiens NADH dehydrogenase (ubiquinone) 1 beta subcomplex, 8, 19kDa (NDUFB8), mRNA.",
ILMN_2955,124.425,110.5,96.05,108.86667,119.88333,125.975,113.625,115.25833,ESCO2,NM_001017420.2,,"Homo sapiens establishment of cohesion 1 homolog 2 (S. cerevisiae) (ESCO2), mRNA.",
ILMN_74394,111.25833,122.25,124.316666,139.49167,106.84167,104.78333,109.925,110.175,,BX093208,,"BX093208 Soares_testis_NHT Homo sapiens cDNA clone IMAGp998N111825 ; IMAGE:743242, mRNA sequence",
ILMN_4449,122.816666,112.28333,115.35,121.01667,115.933334,129.86667,119.23333,108.99167,SULT1C2,NM_006588.2,,"Homo sapiens sulfotransferase family, cytosolic, 1C, member 2 (SULT1C2), mRNA.",
ILMN_110099,112.2,109.1,114.433334,115.25833,104.49167,104.525,96.275,95.083336,ZNF423,BF057569,,"7k46c01.x1 NCI_CGAP_Ov18 Homo sapiens cDNA clone IMAGE:3478273 3 similar to contains element TAR1 repetitive element ;, mRNA sequence",
ILMN_20964,117.13333,119.541664,127.24167,121.825,129.8,121.35,127.59167,113.73333,C16orf45,NM_033201.1,,"Homo sapiens chromosome 16 open reading frame 45 (C16orf45), mRNA.",
ILMN_23684,502.91666,531.725,470.13333,439.64166,890.36664,861.30835,994.775,968.48334,PHACTR4,NM_023923.2,,"Homo sapiens phosphatase and actin regulator 4 (PHACTR4), mRNA.",
ILMN_74310,111.808334,120.28333,120.558334,111.85833,112.291664,119.36667,143.41667,126.73333,LOC646208,AI733916,,"zt44f07.y5 Soares ovary tumor NbHOT Homo sapiens cDNA clone IMAGE:725221 5, mRNA sequence",
ILMN_6460,401.325,384.05832,446.575,464.06668,375.50833,326.09167,352.35834,348.31668,PLD3,NM_001031696.1,,"Homo sapiens phospholipase D family, member 3 (PLD3), transcript variant 1, mRNA.",
ILMN_34590,119.75,100.225,114.791664,118.45,116.45,121.816666,104.175,127.00833,LOC648963,XM_938041.1,,"PREDICTED: Homo sapiens similar to retinitis pigmentosa 1-like 1 (LOC648963), mRNA.",
ILMN_15019,117.65,107.78333,112.8,111.183334,132.4,118.083336,111.65,117.60833,INDOL1,NM_194294.1,,"Homo sapiens indoleamine-pyrrole 2,3 dioxygenase-like 1 (INDOL1), mRNA.",
ILMN_22757,652.1667,617.68335,501.69168,554.7917,715.25836,662.9083,760.675,698.725,HMG1L1,NM_001008735.1,,"Homo sapiens high-mobility group (nonhistone chromosomal) protein 1-like 1 (HMG1L1), mRNA.",
ILMN_138975,114.85,95.28333,114.01667,106.125,105.99167,106.00833,105.86667,112.458336,MMP19,XM_938761.1,,"PREDICTED: Homo sapiens matrix metallopeptidase 19 (MMP19), mRNA.",
ILMN_137927,118.46667,108.066666,96.6,104.208336,93.1,111.96667,105.78333,94.74167,CARD6,NM_032587.2,,"Homo sapiens caspase recruitment domain family, member 6 (CARD6), mRNA.",
ILMN_2070,247.175,274.80832,292.31668,288.05832,200.275,217.11667,189.48334,180.43333,C3orf39,NM_032806.4,,"Homo sapiens chromosome 3 open reading frame 39 (C3orf39), mRNA.",
ILMN_36511,123.083336,114.60833,111.10833,125.025,110.11667,99.76667,101.26667,105.46667,LOC652002,XM_941298.1,,"PREDICTED: Homo sapiens similar to matrix metalloproteinase 23B precursor (LOC652002), mRNA.",
ILMN_18064,665.775,682.88336,567.975,536.975,928.6583,878.50836,895.98334,904.525,PAFAH1B1,NM_000430.2,,"Homo sapiens platelet-activating factor acetylhydrolase, isoform Ib, alpha subunit 45kDa (PAFAH1B1), mRNA.",
ILMN_33673,100.325,88.9,111.925,82.14167,109.1,102.35,102.683334,96.125,LOC649951,XM_939029.1,,"PREDICTED: Homo sapiens hypothetical protein LOC649951 (LOC649951), mRNA.",
ILMN_115606,109.5,99.791664,107.7,95.191666,115.933334,111.64167,101.75,106.925,,BM682367,,"UI-E-EJ0-aim-g-11-0-UI.s1 UI-E-EJ0 Homo sapiens cDNA clone UI-E-EJ0-aim-g-11-0-UI 3, mRNA sequence",
ILMN_25116,144.23334,167,116.40833,157.14166,160.48334,192.99167,179.4,185.31667,MRPL35,NM_016622.2,,"Homo sapiens mitochondrial ribosomal protein L35 (MRPL35), nuclear gene encoding mitochondrial protein, transcript variant 1, mRNA.",
ILMN_110417,126.183334,130.3,143.7,114.791664,111.825,90.975,103.46667,104.01667,,CA433027,,"UI-H-CO0-arb-d-10-0-UI.s1 NCI_CGAP_Sub9 Homo sapiens cDNA clone UI-H-CO0-arb-d-10-0-UI 3, mRNA sequence",
ILMN_116265,117.46667,116.46667,108.725,123.916664,106.75,105.7,86.816666,114.5,,CB111900,,"K-EST0153644 L7N800102 Homo sapiens cDNA clone L7N800102-2-A04 5, mRNA sequence",
ILMN_31541,20522.4,18764.525,21011.725,19260.3,18451.676,15328.925,16315.45,15085.833,LOC650901,XM_942473.1,,"PREDICTED: Homo sapiens similar to ribosomal protein S2, transcript variant 1 (LOC650901), mRNA.",
ILMN_123009,100.50833,109.35,116.6,123.53333,114.88333,106.191666,112.291664,112.975,,BG723708,,"602697607F1 NIH_MGC_97 Homo sapiens cDNA clone IMAGE:4829761 5, mRNA sequence",
ILMN_4036,135.48334,128.88333,115.566666,124.041664,143.925,120.75833,138.34166,109.058334,SETBP1,NM_015559.1,,"Homo sapiens SET binding protein 1 (SETBP1), mRNA.",
ILMN_25828,109.816666,122.46667,133.36667,114.916664,108.683334,120.6,117.34167,113.73333,RNF13,NM_007282.3,,"Homo sapiens ring finger protein 13 (RNF13), transcript variant 1, mRNA.",
ILMN_117400,113.49167,102.89167,126.09167,116.46667,122.10833,114.35,135.60834,129.875,,BG995172,,"CM0-HT1295-160201-779-a09 HT1295 Homo sapiens cDNA, mRNA sequence",
ILMN_139292,1459.675,1573.7583,1654.9417,1721.075,1285.9,1027.3167,1220.625,926.55835,EIF3S3,NM_003756.1,,"Homo sapiens eukaryotic translation initiation factor 3, subunit 3 gamma, 40kDa (EIF3S3), mRNA.",
ILMN_29730,141.76666,144.18333,140.33333,125.833336,155.50833,151.975,159.19167,168.86667,LCAT,NM_000229.1,,"Homo sapiens lecithin-cholesterol acyltransferase (LCAT), mRNA.",
ILMN_22535,99.75833,115.691666,107.308334,111.63333,122.666664,124.75,139.84166,110.1,ZNF184,NM_007149.1,,"Homo sapiens zinc finger protein 184 (Kruppel-like) (ZNF184), mRNA.",
ILMN_75153,97.958336,108.26667,115.00833,112.975,97.74167,95.10833,121.425,88.6,,AI767634,,"wh37h10.x1 NCI_CGAP_Kid11 Homo sapiens cDNA clone IMAGE:2382979 3, mRNA sequence",
ILMN_4509,2078.2666,1991.0583,2249.4417,2549.2917,2371.325,2252.075,2197.0166,2309.075,BOLA2,NM_001031827.1,,"Homo sapiens bolA-like 2 (E. coli) (BOLA2), transcript variant 1, mRNA.",
ILMN_13072,127.78333,130.35834,172.825,109.49167,100.916664,106.375,103.375,101.65,S100A8,NM_002964.3,,"Homo sapiens S100 calcium binding protein A8 (calgranulin A) (S100A8), mRNA.",
ILMN_6166,233.525,258.76666,212.46666,209.44167,232.925,262.25,214.28334,213.55833,ZFP260,NM_001012756.1,,"Homo sapiens zinc finger protein 260 (ZFP260), mRNA.",
ILMN_88132,103.03333,113.99167,97.416664,102.35,102.875,109.541664,106.25833,119.816666,,BX107047,,"BX107047 Soares_NFL_T_GBC_S1 Homo sapiens cDNA clone IMAGp998E083814, mRNA sequence",
ILMN_12579,1323.975,1444,1540.4667,1463.6583,1402.1083,1619.5,1451.725,1454.7333,GTF3A,NM_002097.1,,"Homo sapiens general transcription factor IIIA (GTF3A), mRNA.",
ILMN_114964,106.74167,106.6,106.933334,138.38333,123.041664,113.63333,123.34167,116.575,,BM685177,,"UI-E-EJ1-ajl-f-18-0-UI.s1 UI-E-EJ1 Homo sapiens cDNA clone UI-E-EJ1-ajl-f-18-0-UI 3, mRNA sequence",
ILMN_18265,101.916664,83.78333,120.9,107.066666,107.46667,103.13333,106.25833,101.90833,FRMPD4,NM_014728.1,,"Homo sapiens FERM and PDZ domain containing 4 (FRMPD4), mRNA.",
ILMN_75360,95.14167,103.6,95.7,96.775,106.425,104.275,99.125,107.275,,AU150817,,"AU150817 NT2RP2 Homo sapiens cDNA clone NT2RP2003668 3, mRNA sequence",
ILMN_106137,105.36667,112.183334,128.81667,121.825,97.39167,107.03333,105.083336,97.166664,,AI809926,,"wf59g12.x1 Soares_NFL_T_GBC_S1 Homo sapiens cDNA clone IMAGE:2359942 3, mRNA sequence",
ILMN_121112,101.4,108.458336,101.583336,116.24167,116.275,103.03333,123.083336,117.34167,CHCHD8,DA444343,,"DA444343 CTONG2 Homo sapiens cDNA clone CTONG2014499 5, mRNA sequence",
ILMN_28804,433.21667,407.71667,412.59167,378.55832,949.4667,812.89166,1071.2667,945.6583,RPUSD3,NM_173659.2,,"Homo sapiens RNA pseudouridylate synthase domain containing 3 (RPUSD3), mRNA.",
ILMN_106494,246.31667,255.71666,320.08334,334.04166,193.43333,201.15834,194.50833,208.45833,TTC28,AW628732,,"hi43c03.x1 Soares_NFL_T_GBC_S1 Homo sapiens cDNA clone IMAGE:2975044 3, mRNA sequence",
ILMN_4061,108.51667,113.99167,104.38333,106.35833,100.03333,104.1,97.625,98.458336,YIPF7,NM_182592.1,,"Homo sapiens Yip1 domain family, member 7 (YIPF7), mRNA.",
ILMN_81780,109.23333,106.066666,107.21667,110.86667,108.26667,111.28333,113.13333,103.11667,,BE467791,,"hz74c02.x1 NCI_CGAP_Lu24 Homo sapiens cDNA clone IMAGE:3213698 3 similar to TR:O64704 O64704 T31E10.25 PROTEIN. ;, mRNA sequence",
ILMN_24979,143.66667,141.18333,127.24167,105.6,126.39167,119.74167,128.31667,115.65833,PHOSPHO2,NM_001008489.2,,"Homo sapiens phosphatase, orphan 2 (PHOSPHO2), mRNA.",
ILMN_6146,96.09167,97.39167,103.625,106.95,700.425,620.63336,532.3333,564.8417,BGN,NM_001711.3,,"Homo sapiens biglycan (BGN), mRNA.",
ILMN_28241,1634.5583,1693.5583,2698.9917,2955.6833,642.3417,715.45,726.24164,743.8333,SERPINH1,NM_001235.2,,"Homo sapiens serpin peptidase inhibitor, clade H (heat shock protein 47), member 1, (collagen binding protein 1) (SERPINH1), mRNA.",
ILMN_4632,1343.6917,1368.1333,1486.1167,1439.5917,3316.15,3575.5833,2822.175,3360.35,PEA15,NM_003768.2,,"Homo sapiens phosphoprotein enriched in astrocytes 15 (PEA15), mRNA.",
ILMN_27860,105.88333,111.225,92.916664,101.433334,116.95,116.25833,102.40833,107.00833,C6orf128,NM_145316.2,,"Homo sapiens chromosome 6 open reading frame 128 (C6orf128), mRNA.",
ILMN_133533,91.291664,84.725,97.933334,94.066666,117.55,96.55,94.89167,103.925,LOC652343,DB337011,,"DB337011 TESTI2 Homo sapiens cDNA clone TESTI2014511 3, mRNA sequence",
ILMN_2290,130.78334,149.85834,137.34166,115.916664,139.15834,139.08333,138.575,124.35,ANKRD27,NM_032139.1,,"Homo sapiens ankyrin repeat domain 27 (VPS9 domain) (ANKRD27), mRNA.",
ILMN_18147,522.1,520.50836,429.14166,435.19168,787.25836,960.23334,793.6,976.31665,FNDC3B,NM_022763.2,,"Homo sapiens fibronectin type III domain containing 3B (FNDC3B), mRNA.",
ILMN_17298,124.50833,135.58333,135.60834,151.56667,137.71666,135.11667,145.925,130.20833,TTBK2,NM_173500.2,,"Homo sapiens tau tubulin kinase 2 (TTBK2), mRNA.",
ILMN_6135,136.18333,137.50833,144.325,135.99167,141.95,140.125,130.01666,134.8,POLR1A,NM_015425.1,,"Homo sapiens polymerase (RNA) I polypeptide A, 194kDa (POLR1A), mRNA.",
ILMN_9221,297.75,290.88333,243.7,291.64166,331.225,341.175,368.63333,383.13333,CDC42EP1,NM_007061.3,,"Homo sapiens CDC42 effector protein (Rho GTPase binding) 1 (CDC42EP1), transcript variant 2, mRNA.",
ILMN_35272,125.39167,120.28333,120.36667,133.11667,121.75,126.01667,127.13333,122.45,LOC647624,XM_936673.1,,"PREDICTED: Homo sapiens similar to KIAA0738 gene product (LOC647624), mRNA.",
ILMN_22764,219.275,204.80833,210.25,197.35834,311.5,347.46667,318.425,356.625,ZNF319,NM_020807.1,,"Homo sapiens zinc finger protein 319 (ZNF319), mRNA.",
ILMN_9254,247.33333,290.71667,200.525,222.24167,307.59167,282.74167,320.84167,253.21666,HDCMA18P,NM_016648.1,,"Homo sapiens HDCMA18P protein (HDCMA18P), mRNA.",
ILMN_21902,496.775,476.34167,522.1,576.64166,660.225,632.45,696.575,698.1667,ERCC2,NM_000400.2,,"Homo sapiens excision repair cross-complementing rodent repair deficiency, complementation group 2 (xeroderma pigmentosum D) (ERCC2), mRNA.",
ILMN_5996,108.45,99.791664,103.625,88.041664,121.475,158.88333,131.925,147.95833,HPS4,NM_152843.1,,"Homo sapiens Hermansky-Pudlak syndrome 4 (HPS4), transcript variant 4, mRNA.",
ILMN_29811,471.30832,418.55,415.65833,481.125,388.90833,351.19168,349.025,387.75833,BRP44,NM_015415.1,,"Homo sapiens brain protein 44 (BRP44), mRNA.",
ILMN_138245,159.70833,164.225,162.99167,151.91667,280.71667,278.89166,321.85,300.05,PDPR,XM_942678.1,,"PREDICTED: Homo sapiens pyruvate dehydrogenase phosphatase regulatory subunit, transcript variant 2 (PDPR), mRNA.",
ILMN_37441,113.941666,103.75,102.65833,114.916664,124.691666,101.525,115.691666,107.7,LOC652598,XM_942124.1,,"PREDICTED: Homo sapiens similar to Peripheral-type benzodiazepine receptor-associated protein 1 (PRAX-1) (Peripheral benzodiazepine receptor interacting protein) (PBR-IP) (RIM binding protein 1) (RIM-BP1) (LOC652598), mRNA.",
ILMN_11341,11089.392,10894.233,10318.267,9894.575,9094.366,10401.725,9818.741,9571.167,RPL31,NM_000993.2,,"Homo sapiens ribosomal protein L31 (RPL31), mRNA.",
ILMN_6902,129.43333,126.78333,134.84166,143.03334,142.38333,133.04167,131.925,139.18333,ZNF619,NM_173656.1,,"Homo sapiens zinc finger protein 619 (ZNF619), mRNA.",
ILMN_22267,103.36667,103.48333,94.73333,99.6,129.175,117.25,131.20833,117.90833,CRI1,NM_014335.2,,"Homo sapiens CREBBP/EP300 inhibitor 1 (CRI1), mRNA.",
ILMN_33747,151,165.8,168.28334,217.80833,176,189.98334,156.64166,184.175,LOC650111,XM_939204.1,,"PREDICTED: Homo sapiens similar to SHC transforming protein 1 (SH2 domain protein C1) (Src homology 2 domain containing transforming protein C1) (LOC650111), mRNA.",
ILMN_33491,122.3,126.475,120.066666,114.10833,115.74167,99.425,111.025,105.85833,MGC39584,XR_000559.1,,"PREDICTED: Homo sapiens hypothetical gene supported by BC029568 (MGC39584), misc RNA.",
ILMN_73578,105.88333,121.675,96.325,108.175,101.61667,91.791664,104.708336,98.458336,,DB304627,,"DB304627 BRAWH3 Homo sapiens cDNA clone BRAWH3004458 3, mRNA sequence",
ILMN_14311,118.05,105.416664,101.65833,95.09167,129.08333,128.99167,125.816666,108.26667,TIRAP,NM_052887.2,,"Homo sapiens toll-interleukin 1 receptor (TIR) domain containing adaptor protein (TIRAP), transcript variant 1, mRNA.",
ILMN_28329,113.86667,108.575,135.91667,103.46667,163.48334,140.80833,161.05,141.825,FLJ13236,NM_024902.2,,"Homo sapiens hypothetical protein FLJ13236 (FLJ13236), mRNA.",
ILMN_88177,217.80833,214.78334,203.225,170.94167,164.63333,150.25,178.76666,157.70833,,BC036485,,Homo sapiens cDNA clone IMAGE:5261213,
ILMN_661,165.54167,137.79167,170.94167,154.68333,215.55833,183.25,208.40834,171.56667,USP52,NM_014871.2,,"Homo sapiens ubiquitin specific peptidase 52 (USP52), mRNA.",
ILMN_23897,452.06668,498.95834,390.275,363.8,370.33334,394.325,353.76666,394.025,RRN3,NM_018427.2,,"Homo sapiens RRN3 RNA polymerase I transcription factor homolog (yeast) (RRN3), mRNA.",
ILMN_2386,276.375,302.50833,294.725,318.59167,269.66666,260.58334,286.70834,285,VPS41,NM_014396.2,,"Homo sapiens vacuolar protein sorting 41 (yeast) (VPS41), transcript variant 1, mRNA.",
ILMN_3898,192.94167,204.38333,189.79167,173.375,270.25833,326.25833,290.03333,309.16666,RAPH1,NM_213589.1,,"Homo sapiens Ras association (RalGDS/AF-6) and pleckstrin homology domains 1 (RAPH1), transcript variant 1, mRNA.",
ILMN_8596,183.55833,167.80833,137.10834,124.566666,126.09167,127.78333,139.31667,125.88333,LSM6,NM_007080.1,,"Homo sapiens LSM6 homolog, U6 small nuclear RNA associated (S. cerevisiae) (LSM6), mRNA.",
ILMN_27522,118.575,116.38333,114.325,108.53333,111.825,113.45,117.60833,114.583336,LYSMD4,NM_152449.2,,"Homo sapiens LysM, putative peptidoglycan-binding, domain containing 4 (LYSMD4), mRNA.",
ILMN_81339,367.28333,338.75833,476.01666,540.5333,247,235.50833,257.075,273.61667,,BX098309,,"BX098309 Soares_thymus_NHFTh Homo sapiens cDNA clone IMAGp998P075821, mRNA sequence",
ILMN_128278,100.433334,112.65,90.34167,89.60833,89.99167,97.183334,104.40833,98.28333,,DA091614,,"DA091614 BRACE2 Homo sapiens cDNA clone BRACE2047636 5, mRNA sequence",
ILMN_2313,110.5,106.291664,102.958336,126.85833,124.61667,131.4,127.50833,116.933334,RCHY1,NM_015436.2,,"Homo sapiens ring finger and CHY zinc finger domain containing 1 (RCHY1), transcript variant 1, mRNA.",
ILMN_4854,351.34167,346.63333,435.775,599.4,209.95,227.80833,190.13333,266.79166,HES6,NM_018645.3,,"Homo sapiens hairy and enhancer of split 6 (Drosophila) (HES6), mRNA.",
ILMN_131702,95.28333,114.60833,112.666664,121.675,98.63333,108.53333,108.25833,112.38333,,CD244325,,"AGENCOURT_14099248 NIH_MGC_180 Homo sapiens cDNA clone IMAGE:30378454 5, mRNA sequence",
ILMN_106095,124.566666,110.63333,108.625,111.85833,109.025,98.9,117.691666,115,,AI695609,,"we49h09.x1 NCI_CGAP_Co3 Homo sapiens cDNA clone IMAGE:2344481 3, mRNA sequence",
ILMN_6618,562.75,551.7167,700.425,696.01666,590.575,633.65,598.50836,599.4,SAPS3,NM_018312.3,,"Homo sapiens SAPS domain family, member 3 (SAPS3), mRNA.",
ILMN_15843,405.05,395.19168,400.69168,330.86667,275.11667,286.36667,269.33334,283.14166,JARID2,NM_004973.2,,"Homo sapiens Jumonji, AT rich interactive domain 2 (JARID2), mRNA.",
ILMN_1680,422.43332,410.51666,504.14166,488.725,217.55833,279.74167,244.45,252.66667,MAPK9,NM_002752.3,,"Homo sapiens mitogen-activated protein kinase 9 (MAPK9), transcript variant 1, mRNA.",
ILMN_12960,522.5333,559.64166,465.46667,547.425,399.15833,418.29166,421.29166,442.825,C1orf50,NM_024097.1,,"Homo sapiens chromosome 1 open reading frame 50 (C1orf50), mRNA.",
ILMN_42894,99.63333,107.691666,91.808334,94.191666,93.01667,107.325,102.40833,105.78333,LOC644700,XM_927795.1,,"PREDICTED: Homo sapiens similar to Ubiquitin-like protein FUBI (LOC644700), mRNA.",
ILMN_20544,672.025,734.93335,682.43335,706.25836,538.88336,562.2083,556.0833,591.9583,SLC35A2,NM_001032289.1,,"Homo sapiens solute carrier family 35 (UDP-galactose transporter), member A2 (SLC35A2), transcript variant 2, mRNA.",
ILMN_126071,118.39167,106.808334,119.75,103.34167,116.84167,112.875,107,105.85833,,DB338973,,"DB338973 TESTI2 Homo sapiens cDNA clone TESTI2048601 3, mRNA sequence",
ILMN_8230,104.15,105.85833,106.26667,101.433334,111.45,119.74167,159.65834,195.88333,ABL2,NM_007314.1,,"Homo sapiens v-abl Abelson murine leukemia viral oncogene homolog 2 (arg, Abelson-related gene) (ABL2), transcript variant b, mRNA.",
ILMN_21255,271.06668,291.74167,310.75833,293.95,220.775,217.24167,241.2,237.56667,FTSJ2,NM_013393.1,,"Homo sapiens FtsJ homolog 2 (E. coli) (FTSJ2), mRNA.",
ILMN_117235,87.675,118.691666,93.46667,84.825,89.433334,91.59167,83.40833,86.691666,,BU726223,,"UI-E-CK0-aas-a-11-0-UI.s1 UI-E-CK0 Homo sapiens cDNA clone UI-E-CK0-aas-a-11-0-UI 3, mRNA sequence",
ILMN_10606,110.34167,110.3,106.09167,101.825,99,112.2,117.125,123.71667,KIAA1199,NM_018689.1,,"Homo sapiens KIAA1199 (KIAA1199), mRNA.",
ILMN_94937,123.083336,131.56667,124.96667,150.74167,118.25,123.45,127.13333,112.2,,DB297080,,"DB297080 BRACE2 Homo sapiens cDNA clone BRACE2010886 3, mRNA sequence",
ILMN_11202,146.075,129.5,124.316666,127.13333,158.725,150.89166,180.225,186.43333,AMT,NM_000481.2,,"Homo sapiens aminomethyltransferase (glycine cleavage system protein T) (AMT), mRNA.",
ILMN_8868,211.30833,184.225,203,170.56667,224.10834,231.39166,251.81667,256.15833,ARMC6,NM_033415.2,,"Homo sapiens armadillo repeat containing 6 (ARMC6), mRNA.",
ILMN_27281,107.1,103.36667,121.316666,109.25833,113.40833,100.433334,90.125,107.99167,CXCL14,NM_004887.3,,"Homo sapiens chemokine (C-X-C motif) ligand 14 (CXCL14), mRNA.",
ILMN_46170,98.86667,105.85833,143.025,100.6,90.441666,83.6,109.066666,100.058334,LOC643556,XM_933600.1,,"PREDICTED: Homo sapiens similar to Aurora kinase A-interacting protein (AURKA-interacting protein), transcript variant 23 (LOC643556), mRNA.",
ILMN_1667,200.61667,179.4,227.96666,211.38333,258.36667,283.01666,204.58333,205.18333,CNOT3,NM_014516.2,,"Homo sapiens CCR4-NOT transcription complex, subunit 3 (CNOT3), mRNA.",
ILMN_104198,98.458336,111.75833,107.21667,111.291664,113.2,116.316666,103.71667,96.51667,MARK2,AW136003,,"UI-H-BI1-adn-d-04-0-UI.s1 NCI_CGAP_Sub3 Homo sapiens cDNA clone IMAGE:2717239 3, mRNA sequence",
ILMN_1138,132.40834,134.30833,144.325,170.86667,147.90834,121.75833,147.43333,152.79167,LOC196752,NM_001010864.1,,"Homo sapiens similar to CG32542-PA (LOC196752), mRNA.",
ILMN_28312,115.458336,131.13333,115.76667,104.816666,125.25833,120.51667,119.36667,115.36667,PCDH9,NM_203487.1,,"Homo sapiens protocadherin 9 (PCDH9), transcript variant 1, mRNA.",
ILMN_98745,113.3,114.316666,107.89167,120.88333,169.76666,220.21666,173.6,210.68333,KIAA1632,BX094382,,"BX094382 Soares_multiple_sclerosis_2NbHMSP Homo sapiens cDNA clone IMAGp998K15642, mRNA sequence",
ILMN_18983,121.25833,114.2,134.94167,122.90833,114.791664,108.99167,115.3,111.566666,EEFSEC,NM_021937.3,,"Homo sapiens eukaryotic elongation factor, selenocysteine-tRNA-specific (EEFSEC), mRNA.",
ILMN_21061,412.81668,387.00833,493.53333,448.325,156.4,221.05833,145.14166,189.71666,TRIM47,NM_033452.2,,"Homo sapiens tripartite motif-containing 47 (TRIM47), mRNA.",
ILMN_21363,130.64166,116.066666,127.8,121.566666,176.975,172.10834,167.35834,173,DLL3,NM_016941.2,,"Homo sapiens delta-like 3 (Drosophila) (DLL3), transcript variant 1, mRNA.",
ILMN_79450,93.975,97.73333,100.01667,95.541664,121.40833,102.00833,108.51667,115.833336,ODZ2,BX118491,,"BX118491 NCI_CGAP_Brn23 Homo sapiens cDNA clone IMAGp998K174954, mRNA sequence",
ILMN_29866,272.36667,228.69167,243.16667,261.43332,293.9,279.98334,301.31668,288.575,RFNG,NM_002917.1,,"Homo sapiens radical fringe homolog (Drosophila) (RFNG), mRNA.",
ILMN_32989,113.86667,115.86667,110.34167,98.49167,129.49167,119.74167,110.95,132.74167,LOC653152,XM_926230.1,,"PREDICTED: Homo sapiens similar to RAB6 interacting protein 2 (LOC653152), mRNA.",
ILMN_81351,120.40833,112.36667,118.975,111.85833,125.875,105.53333,111.50833,103.275,DLEU1,BX090185,,"BX090185 NCI_CGAP_GC6 Homo sapiens cDNA clone IMAGp998B145726 ; IMAGE:2310445, mRNA sequence",
ILMN_9761,603.9667,566.7917,636.1583,548.475,460.18332,390.65,445.19168,443.33334,STX8,NM_004853.1,,"Homo sapiens syntaxin 8 (STX8), mRNA.",
ILMN_15626,170.9,158.05833,169.375,135.70833,193.93333,283.01666,196.11667,273.375,SHB,NM_003028.1,,"Homo sapiens Src homology 2 domain containing adaptor protein B (SHB), mRNA.",
ILMN_13414,161.19167,177.58333,172.825,174.75833,353.825,295.45,390.65,271.40833,BTBD3,NM_014962.2,,"Homo sapiens BTB (POZ) domain containing 3 (BTBD3), transcript variant 1, mRNA.",
ILMN_38287,125.625,128.775,141.18333,109.575,127.683334,130.20833,116.308334,118.35833,LOC641765,XM_935531.1,,"PREDICTED: Homo sapiens similar to General transcription factor II-I repeat domain-containing protein 1 (GTF2I repeat domain containing protein 1) (Muscle TFII-I repeat domain-containing protein 1) (General transcription factor III) (Slow-muscle-fiber enhancer binding pro... (LOC641765), mRNA.",
ILMN_3904,176.15834,182.60834,156.53334,169.76666,90.25,96.1,95.28333,96.51667,INADL,NM_176878.1,,"Homo sapiens InaD-like (Drosophila) (INADL), transcript variant 4, mRNA.",
ILMN_17124,103.25,94.575,102.041664,113.1,137.79167,122.3,123.15,111.15833,LOC613266,NM_001033516.1,,"Homo sapiens hypothetical LOC613266 (LOC613266), mRNA.",
ILMN_20728,113.86667,101.23333,95.925,124.28333,120.825,117.816666,128.23334,131.825,EIF2C3,NM_024852.2,,"Homo sapiens eukaryotic translation initiation factor 2C, 3 (EIF2C3), transcript variant 1, mRNA.",
ILMN_14263,450.95,496.5,392.30832,380.04166,332.96667,315.425,373.16666,354.68332,HDHD2,NM_032124.3,,"Homo sapiens haloacid dehalogenase-like hydrolase domain containing 2 (HDHD2), mRNA.",
ILMN_16362,459.15833,510.06668,420.63333,478.19168,588.7917,682.43335,670.7917,952,NFKBIZ,NM_001005474.1,,"Homo sapiens nuclear factor of kappa light polypeptide gene enhancer in B-cells inhibitor, zeta (NFKBIZ), transcript variant 2, mRNA.",
ILMN_21933,179.225,178.25833,149.94167,153.76666,260.04166,244.90834,244.21666,259.61667,C12orf30,NM_024953.2,,"Homo sapiens chromosome 12 open reading frame 30 (C12orf30), mRNA.",
ILMN_5744,180.83333,154.58333,173.09166,162.69167,162.66667,149.075,241.85834,258.725,MGC15912,NM_032886.1,,"Homo sapiens hypothetical protein MGC15912 (MGC15912), mRNA.",
ILMN_82791,98.86667,102.433334,104.60833,116.125,107.875,96.683334,99.71667,98.458336,,BG572643,,"602593745F1 NIH_MGC_79 Homo sapiens cDNA clone IMAGE:4721002 5, mRNA sequence",
ILMN_20373,185,199.99167,180.225,184.56667,140.55833,134.9,139.2,143.23334,SLC35D1,NM_015139.1,,"Homo sapiens solute carrier family 35 (UDP-glucuronic acid/UDP-N-acetylgalactosamine dual transporter), member D1 (SLC35D1), mRNA.",
ILMN_6924,124.2,129.8,105.99167,96.833336,107.125,96.60833,108.45,109.85,LOC133308,NM_178833.3,,"Homo sapiens hypothetical protein BC009732 (LOC133308), mRNA.",
ILMN_32781,112.2,114.4,112.975,121.98333,120.09167,114.35,118.85,112.458336,LOC643985,XM_927235.1,,"PREDICTED: Homo sapiens hypothetical protein LOC643985 (LOC643985), mRNA.",
ILMN_2684,283.01666,247.05,305.95834,293.18332,510.06668,420.33334,505.68332,442.60834,CDKN2A,NM_058195.2,,"Homo sapiens cyclin-dependent kinase inhibitor 2A (melanoma, p16, inhibits CDK4) (CDKN2A), transcript variant 4, mRNA.",
ILMN_19642,128.55833,136.53334,123.45,117.55,115.74167,116.583336,122.90833,120.075,MAX,NM_145114.1,,"Homo sapiens MYC associated factor X (MAX), transcript variant 4, mRNA.",
ILMN_15146,137.34166,153.18333,120.825,115.36667,151.125,156.64166,154.00833,139.18333,KCTD6,NM_153331.2,,"Homo sapiens potassium channel tetramerisation domain containing 6 (KCTD6), mRNA.",
ILMN_118453,86.291664,109.23333,126.26667,103.46667,103.525,105.941666,99.59167,90.6,,AW138487,,"UI-H-BI1-adg-g-11-0-UI.s1 NCI_CGAP_Sub3 Homo sapiens cDNA clone IMAGE:2716988 3, mRNA sequence",
ILMN_10547,121.925,113.691666,139.73334,109.15,124.691666,137.90834,111.291664,127.683334,HEYL,NM_014571.2,,"Homo sapiens hairy/enhancer-of-split related with YRPW motif-like (HEYL), mRNA.",
ILMN_36205,93.86667,122.25,116.75833,104.61667,103.78333,96.425,111.291664,107.53333,LOC652263,XM_941673.1,,"PREDICTED: Homo sapiens similar to cathepsin L-like protein (LOC652263), mRNA.",
ILMN_23848,725.8417,728.875,585.9083,718.05835,687.60834,635.225,660.225,767.9,E4F1,NM_004424.3,,"Homo sapiens E4F transcription factor 1 (E4F1), mRNA.",
ILMN_7445,369.95834,338.48334,402.03333,413.65833,248.16667,238.7,233.61667,233.3,THRAP4,NM_014815.2,,"Homo sapiens thyroid hormone receptor associated protein 4 (THRAP4), mRNA.",
ILMN_40280,128.725,145.16667,144.05,158.75,222.06667,216.275,238.96666,199.725,LOC650737,XM_944786.1,,"PREDICTED: Homo sapiens hypothetical protein LOC650737, transcript variant 1 (LOC650737), mRNA.",
ILMN_41575,318.16666,312.39166,335.16666,421.125,91.15833,110.49167,101.65,96.03333,LOC646734,XM_929681.1,,"PREDICTED: Homo sapiens similar to integrin, beta 6 (LOC646734), mRNA.",
ILMN_46110,112.1,90.10833,104.60833,99.38333,109.425,116.583336,106.7,117.125,C1orf170,XM_936696.1,,"PREDICTED: Homo sapiens chromosome 1 open reading frame 170 (C1orf170), mRNA.",
ILMN_120323,97.73333,121.75833,105.475,102.125,105.683334,86.40833,99.49167,96.8,,XM_377766,,"PREDICTED: Homo sapiens similar to Hypothetical protein CBG01854 (LOC402103), mRNA",
ILMN_34718,104.38333,106.183334,108.84167,111.183334,120.3,108.708336,112.125,105.683334,LOC649313,XM_938380.1,,"PREDICTED: Homo sapiens hypothetical protein LOC649313 (LOC649313), mRNA.",
ILMN_108223,101.816666,124.558334,100.458336,105.6,102.525,116.38333,114.125,97.775,,AI625489,,"ty56a02.x1 NCI_CGAP_Ut2 Homo sapiens cDNA clone IMAGE:2283050 3 similar to contains element KER repetitive element ;, mRNA sequence",
ILMN_2802,102.125,99.86667,126.541664,104.816666,92.76667,103.35,109.24167,98.75,FCRL2,NM_030764.2,,"Homo sapiens Fc receptor-like 2 (FCRL2), transcript variant 2, mRNA.",
ILMN_138744,109.40833,97.85,97.416664,119.583336,107.708336,101.433334,101.75,108.45,ZNF571,NM_016536.2,,"Homo sapiens zinc finger protein 571 (ZNF571), mRNA.",
ILMN_109560,120.40833,103.13333,123.85833,100.325,101.14167,107.325,105.78333,118.78333,,BM931874,,"UI-E-EJ1-ajl-a-03-0-UI.r1 UI-E-EJ1 Homo sapiens cDNA clone UI-E-EJ1-ajl-a-03-0-UI 5, mRNA sequence",
ILMN_40049,152.96666,143.04167,133.36667,127.675,170.78334,191.55,155.60834,174.18333,LOC650020,XM_939111.1,,"PREDICTED: Homo sapiens similar to RING finger protein 4 (LOC650020), mRNA.",
ILMN_20072,140.525,126.63333,125.975,145.28334,267.24167,245.075,275.85,269.95,SULT1A4,NM_001017389.1,,"Homo sapiens sulfotransferase family, cytosolic, 1A, phenol-preferring, member 4 (SULT1A4), transcript variant 1, mRNA.",
ILMN_2604,664.95,704.31665,731.38336,679.2,381.01666,342.35,359.61667,305.95834,RPS6KA1,NM_001006665.1,,"Homo sapiens ribosomal protein S6 kinase, 90kDa, polypeptide 1 (RPS6KA1), transcript variant 2, mRNA.",
ILMN_83629,108.808334,123.45,122.6,116.125,106.09167,104.36667,118.21667,116.308334,,H92299,,"yt90h06.s1 Soares_pineal_gland_N3HPG Homo sapiens cDNA clone IMAGE:231611 3, mRNA sequence",
ILMN_137940,5601.375,5584.6084,7076.3833,7382.35,3772.8416,3054.6416,6108.1665,7024.075,PSMD12,XM_946047.1,,"PREDICTED: Homo sapiens proteasome (prosome, macropain) 26S subunit, non-ATPase, 12, transcript variant 5 (PSMD12), mRNA.",
ILMN_39169,126.275,118.89167,109.816666,115.15833,110.875,116.11667,108.166664,106.066666,LOC645070,XM_934955.1,,"PREDICTED: Homo sapiens similar to AT rich interactive domain 1B (SWI1-like) isoform 1, transcript variant 2 (LOC645070), mRNA.",
ILMN_108313,104.38333,103.75,116.6,118.15833,113.3,118.15,98.175,117.34167,,AI216447,,"qh06f07.x1 Soares_NFL_T_GBC_S1 Homo sapiens cDNA clone IMAGE:1843909 3, mRNA sequence",
ILMN_26132,105.14167,97.933334,117.458336,98.60833,127.86667,138.43333,136.23334,129.08333,CD33L3,NM_213602.1,,"Homo sapiens CD33 antigen-like 3 (CD33L3), mRNA.",
ILMN_132633,119.60833,120.175,120.066666,108.975,128.35,122.38333,115.691666,125.708336,,BX647623,,Homo sapiens mRNA; cDNA DKFZp686N1215 (from clone DKFZp686N1215),
ILMN_19247,143.475,124.00833,174.61667,181.45833,112.975,101.625,94.816666,84.308334,C9orf7,NM_017586.1,,"Homo sapiens chromosome 9 open reading frame 7 (C9orf7), mRNA.",
ILMN_19510,105.36667,102.225,101.058334,90.425,105.35,124.60833,112.7,111.96667,APPBP1,NM_001018159.1,,"Homo sapiens amyloid beta precursor protein binding protein 1 (APPBP1), transcript variant 2, mRNA.",
ILMN_1397,98.34167,107.50833,120.65833,91.59167,102,85.34167,96.041664,101.433334,DDX11,NM_004399.1,,"Homo sapiens DEAD/H (Asp-Glu-Ala-Asp/His) box polypeptide 11 (CHL1-like helicase homolog, S. cerevisiae) (DDX11), transcript variant 2, mRNA.",
ILMN_11799,184.55833,195.825,222.1,183.00833,272.98334,337.19168,293.55832,299.6,TSR1,NM_018128.4,,"Homo sapiens TSR1, 20S rRNA accumulation, homolog (yeast) (TSR1), mRNA.",
ILMN_20564,145.16667,128.975,143.31667,165.54167,155.275,149.275,173.74167,163.71666,SLC9A5,NM_004594.1,,"Homo sapiens solute carrier family 9 (sodium/hydrogen exchanger), member 5 (SLC9A5), mRNA.",
ILMN_108966,121.34167,107.28333,101.75,109.49167,108.166664,137.375,114.50833,114.683334,C9orf39,AW188778,,"xk88c01.x1 NCI_CGAP_Ut2 Homo sapiens cDNA clone IMAGE:2673792 3, mRNA sequence",
ILMN_137635,568.60834,561.425,464.775,422.43332,620.1,594.56665,637.5,588.225,ZAK,NM_133646.1,,"Homo sapiens sterile alpha motif and leucine zipper containing kinase AZK (ZAK), transcript variant 2, mRNA.",
ILMN_18202,954.775,965.35834,886.125,903.44165,988.80835,1020.06665,854.9083,812.00836,MRPS27,NM_015084.1,,"Homo sapiens mitochondrial ribosomal protein S27 (MRPS27), nuclear gene encoding mitochondrial protein, mRNA.",
ILMN_138185,125.2,128.975,106.933334,93.566666,345.05832,349.8,341.64166,340.84167,SH3MD2,NM_020870.2,,"Homo sapiens SH3 multiple domains 2 (SH3MD2), mRNA.",
ILMN_133146,106,105.291664,97.416664,109.691666,114.15833,118.15,100.683334,108.11667,,AV764506,,"AV764506 MDS Homo sapiens cDNA clone MDSBFA08 5, mRNA sequence",
ILMN_108578,98.208336,95.28333,113.791664,108.416664,115.191666,96.425,114.291664,99.975,,BX103864,,"BX103864 NCI_CGAP_Co3 Homo sapiens cDNA clone IMAGp998L192231, mRNA sequence",
ILMN_77899,114.85,105.975,109.166664,110.75833,112.2,108.00833,116.791664,111.425,,AV723168,,"AV723168 HTB Homo sapiens cDNA clone HTBAOF11 5, mRNA sequence",
ILMN_12620,2619.2166,3161.475,2926.0667,2729.825,1569.0834,1678.0083,1432.3334,1494.8167,VDAC1,NM_003374.1,,"Homo sapiens voltage-dependent anion channel 1 (VDAC1), mRNA.",
ILMN_9476,119.01667,119.541664,117.84167,117.96667,132.73334,139.91667,139.63333,131.28334,LOC91689,NM_033318.3,,"Homo sapiens hypothetical gene supported by AL449243 (LOC91689), mRNA.",
ILMN_14717,283.78333,241.71666,261.75833,251.18333,285.29166,248.23334,228.075,233.675,MORN2,NM_194270.1,,"Homo sapiens MORN repeat containing 2 (MORN2), mRNA.",
ILMN_30715,640.18335,644.74164,593.31665,674.75,487.26666,467.38333,450.40833,497.04166,LOC402644,XM_938297.1,,"PREDICTED: Homo sapiens similar to peptidylprolyl isomerase A isoform 1 (LOC402644), mRNA.",
ILMN_10045,167.325,161.30833,184.26666,157.36667,229.2,280.4,232.59166,200.48334,DTX3,NM_178502.2,,"Homo sapiens deltex 3 homolog (Drosophila) (DTX3), mRNA.",
ILMN_15534,290.71667,310.125,287.35834,300.83334,339,241.23334,313.86667,259.10834,RB1CC1,NM_014781.3,,"Homo sapiens RB1-inducible coiled-coil 1 (RB1CC1), mRNA.",
ILMN_81385,103.6,96.683334,110.025,137.81667,124.85833,113.96667,110.21667,137.625,,BX102269,,"BX102269 NCI_CGAP_Ut2 Homo sapiens cDNA clone IMAGp998P165670, mRNA sequence",
ILMN_2356,155.93333,156.45833,144.6,176.8,172.78334,169.76666,166.21666,163.08333,CRY2,NM_021117.1,,"Homo sapiens cryptochrome 2 (photolyase-like) (CRY2), mRNA.",
ILMN_21913,364.18332,439.025,347.725,406.65,199.75833,190.25833,185.28334,178.89166,SIX4,NM_017420.2,,"Homo sapiens sine oculis homeobox homolog 4 (Drosophila) (SIX4), mRNA.",
ILMN_36317,105.48333,90.6,93.46667,105.5,102.208336,115.50833,103.71667,111.425,LOC641696,XM_930607.1,,"PREDICTED: Homo sapiens hypothetical protein LOC641696 (LOC641696), mRNA.",
ILMN_103972,89.96667,102.333336,89.825,108.975,101.333336,95.84167,99.99167,98.35833,,BM969898,,"UI-CF-DU1-abd-m-21-0-UI.s1 UI-CF-DU1 Homo sapiens cDNA clone UI-CF-DU1-abd-m-21-0-UI 3, mRNA sequence",
ILMN_24112,1087.7333,968.48334,1218.3667,1161.1,1017.175,1362.425,1176.575,1338.5917,ARPC4,NM_001024959.1,,"Homo sapiens actin related protein 2/3 complex, subunit 4, 20kDa (ARPC4), transcript variant 2, mRNA.",
ILMN_79306,107.65,103.00833,117.15,113.3,115.191666,102.96667,103.375,101.433334,,BX103317,,"BX103317 NCI_CGAP_Co8 Homo sapiens cDNA clone IMAGp998G114588, mRNA sequence",
ILMN_96613,115.25,104.5,130.6,129.75833,103.25,119.84167,118.76667,105.025,,CD356321,,"AGENCOURT_14250989 NIH_MGC_187 Homo sapiens cDNA clone IMAGE:30404440 5, mRNA sequence",
ILMN_111064,121.566666,107.78333,119.191666,116.025,114.60833,108.35833,108.60833,98.84167,,BP396343,,"BP396343 Homo sapiens pancreatic islet Homo sapiens cDNA clone hbt09690 3, mRNA sequence",
ILMN_93043,92.916664,93.083336,109.166664,98.74167,115.28333,109.791664,118.40833,102.05,,AI939451,,"tf15f09.x5 NCI_CGAP_Brn23 Homo sapiens cDNA clone IMAGE:2096297 3, mRNA sequence",
ILMN_43071,101.916664,101.325,102.041664,97.808334,107.708336,110.308334,99.125,112.38333,PLGLA1,XM_934125.1,,"PREDICTED: Homo sapiens plasminogen-like A1, transcript variant 4 (PLGLA1), mRNA.",
ILMN_8733,130.95833,123.35833,108.166664,114.525,93.39167,93.85,95.09167,91.9,FYB,NM_199335.2,,"Homo sapiens FYN binding protein (FYB-120/130) (FYB), transcript variant 2, mRNA.",
ILMN_19032,125.816666,139.79167,135.125,135.56667,114.7,123.375,92.075,119.10833,AMID,NM_032797.4,,"Homo sapiens apoptosis-inducing factor (AIF)-like mitochondrion-associated inducer of death (AMID), mRNA.",
ILMN_17465,106.74167,114.316666,94.85,118.691666,96.566666,105.61667,102.5,99.63333,NPB,NM_148896.2,,"Homo sapiens neuropeptide B (NPB), mRNA.",
ILMN_29515,133,122.73333,194.50833,169.06667,1264.2833,1119.275,1314.2833,1408.0583,FLJ90166,NM_153360.1,,"Homo sapiens hypothetical protein FLJ90166 (FLJ90166), mRNA.",
ILMN_6668,923.69165,922.51666,828.55,715.45,992.7,1163.6666,1060.4,1064.9917,TTC4,NM_004623.2,,"Homo sapiens tetratricopeptide repeat domain 4 (TTC4), mRNA.",
ILMN_116833,120.40833,116.46667,109.541664,109.691666,107.875,106.683334,111.96667,105.51667,,BQ884345,,"AGENCOURT_8673490 Lupski_sciatic_nerve Homo sapiens cDNA clone IMAGE:6199918 5, mRNA sequence",
ILMN_137294,104.15,112.65,112.89167,108.175,91.64167,118.875,104.316666,93.45,ALOX5,XM_937295.1,,"PREDICTED: Homo sapiens arachidonate 5-lipoxygenase (ALOX5), mRNA.",
ILMN_30145,185.96666,171.98334,124.425,157.5,202.95,182.15,203.74167,214.36667,FUSIP1,NM_054016.1,,"Homo sapiens FUS interacting protein (serine/arginine-rich) 1 (FUSIP1), transcript variant 2, mRNA.",
ILMN_13636,109.041664,127.09167,117.458336,114.791664,123.89167,106.683334,115.058334,111.73333,CNR2,NM_001841.1,,"Homo sapiens cannabinoid receptor 2 (macrophage) (CNR2), mRNA.",
ILMN_43748,142.24167,146.1,157.99167,119.7,105.78333,101.058334,96.041664,85.25,OTUD1,XM_166659.6,,"PREDICTED: Homo sapiens OTU domain containing 1 (OTUD1), mRNA.",
ILMN_86898,112.8,122.99167,118.433334,122.083336,119.49167,119.675,125.74167,122.816666,,CD671278,,"fg02g08.x1 Human Iris cDNA (Normalized): fg Homo sapiens cDNA clone fg02g08 3, mRNA sequence",
ILMN_25788,491.63333,506.46667,554.2833,635.93335,504.9,474.39166,498.83334,486.89166,NME1-NME2,NM_001018136.1,,"Homo sapiens NME1-NME2 protein (NME1-NME2), mRNA.",
ILMN_112898,164.58333,162.55,187.20833,178.21666,144.2,169.925,161.925,169.16667,,CB048535,,"NISC_gj05d08.x1 NCI_CGAP_Pr28 Homo sapiens cDNA clone IMAGE:3270950 3, mRNA sequence",
ILMN_19750,145.55833,162.83333,148.96666,144.1,129.55833,117.666664,135.39166,149.10834,YPEL2,NM_001005404.3,,"Homo sapiens yippee-like 2 (Drosophila) (YPEL2), mRNA.",
ILMN_29992,423.125,458.29166,608.75836,494.075,363.00833,405.05,338.2,340.08334,NUP214,NM_005085.2,,"Homo sapiens nucleoporin 214kDa (NUP214), mRNA.",
ILMN_33967,96.5,91.708336,95.2,109.825,100.433334,100.433334,117.691666,96.683334,LOC643035,XM_931999.1,,"PREDICTED: Homo sapiens similar to CG33096-PB, isoform B, transcript variant 3 (LOC643035), mRNA.",
ILMN_110094,111.541664,111.75833,113.333336,121.675,113.3,113.375,115.78333,116.03333,,AW955731,,"EST367801 MAGE resequences, MAGD Homo sapiens cDNA, mRNA sequence",
ILMN_76159,134.225,143.44167,141.18333,109.941666,131.04167,144.25833,129.79167,123.85833,,BQ049787,,"AGENCOURT_6797022 NIH_MGC_85 Homo sapiens cDNA clone IMAGE:5787713 5, mRNA sequence",
ILMN_17742,110.21667,109.55,100.76667,107.96667,183.71666,162.33333,159.65834,149.375,PSG9,NM_002784.2,,"Homo sapiens pregnancy specific beta-1-glycoprotein 9 (PSG9), mRNA.",
ILMN_4339,169.75,178.76666,157.74167,188.03334,455.975,457.48334,528.13336,512.05835,NRIP1,NM_003489.2,,"Homo sapiens nuclear receptor interacting protein 1 (NRIP1), mRNA.",
ILMN_72151,89.96667,94.166664,87.316666,94.066666,121.475,92.25833,106.825,102.2,BST2,BQ024572,,"UI-1-BB1p-aus-a-04-0-UI.s1 NCI_CGAP_Pl6 Homo sapiens cDNA clone UI-1-BB1p-aus-a-04-0-UI 3, mRNA sequence",
ILMN_42336,111.875,101.59167,106.74167,91.9,82.675,94.89167,94.816666,99.725,LOC644436,XM_927579.1,,"PREDICTED: Homo sapiens similar to Tubulin alpha-4 chain (Alpha-tubulin 4) (Alpha-tubulin isotype M-alpha-4) (LOC644436), mRNA.",
ILMN_10592,160.3,155.73334,161.30833,174.39166,123.45,133.13333,133.10834,127.525,FUT3,NM_000149.1,,"Homo sapiens fucosyltransferase 3 (galactoside 3(4)-L-fucosyltransferase, Lewis blood group) (FUT3), mRNA.",
ILMN_122198,106.53333,112.65,116.325,103.65833,250.75,204.89166,237.15834,203.25,PSG1,BG354573,,"PLAC7 Human placenta cDNA expression library Homo sapiens cDNA clone 253708 similar to PLAC7 Placenta specific gene 7, mRNA sequence",
ILMN_15378,108.9,108.066666,97.416664,94.066666,133.66667,153.45833,140.06667,148.75833,RGS4,NM_005613.3,,"Homo sapiens regulator of G-protein signalling 4 (RGS4), mRNA.",
ILMN_137508,93.46667,83.51667,96.51667,105.15,161.975,316.76666,146.45833,351.34167,NPPB,NM_002521.1,,"Homo sapiens natriuretic peptide precursor B (NPPB), mRNA.",
ILMN_26873,113.49167,126.63333,88.51667,104.208336,84.35,85.775,76.09167,99.85833,MARK1,NM_018650.2,,"Homo sapiens MAP/microtubule affinity-regulating kinase 1 (MARK1), mRNA.",
ILMN_3721,1652.6,1699.9083,1304.275,1287.6167,1572.3167,1558.3167,1564.0167,1394.7833,POLE3,NM_017443.3,,"Homo sapiens polymerase (DNA directed), epsilon 3 (p17 subunit) (POLE3), mRNA.",
ILMN_21016,449.75833,355.04166,502.34167,452.7,226.8,249.45,225.24167,260.04166,RPUSD1,NM_058192.2,,"Homo sapiens RNA pseudouridylate synthase domain containing 1 (RPUSD1), mRNA.",
ILMN_1434,3872.8416,4028.5916,3943,3815.4834,3199.775,3171.8916,3139.925,3311.625,ARPC2,NM_005731.2,,"Homo sapiens actin related protein 2/3 complex, subunit 2, 34kDa (ARPC2), transcript variant 2, mRNA.",
ILMN_75525,84.325,115.566666,101.058334,112.083336,99.541664,96.425,117.78333,96.35833,,BF691448,,"602247616F1 NIH_MGC_62 Homo sapiens cDNA clone IMAGE:4332914 5, mRNA sequence",
ILMN_5006,432.125,446.04166,367.18332,345.63333,622.48334,609.9583,532.7833,541.05835,TRIM44,NM_017583.3,,"Homo sapiens tripartite motif-containing 44 (TRIM44), mRNA.",
ILMN_4347,264.9,264.26666,228.69167,232.59166,555.225,643.86664,533.93335,633.65,SERTAD2,NM_014755.1,,"Homo sapiens SERTA domain containing 2 (SERTAD2), mRNA.",
ILMN_21403,100.75,83.78333,86.15,84.71667,466.65833,250.075,454.71667,205.74167,CPA4,NM_016352.2,,"Homo sapiens carboxypeptidase A4 (CPA4), mRNA.",
ILMN_72899,119.01667,108.683334,89.49167,112.76667,89.99167,97.183334,112.7,108.99167,,W58601,,"zd19e12.s1 Soares_fetal_heart_NbHH19W Homo sapiens cDNA clone IMAGE:341134 3, mRNA sequence",
ILMN_125975,103.8,123.941666,118.975,91.15833,114.075,118.975,117.691666,116.416664,,BG212400,,"RST31987 Athersys RAGE Library Homo sapiens cDNA, mRNA sequence",
ILMN_29638,301.5,334.625,365.91666,400.39166,332.01666,392.825,321.14166,312.05832,GTF3C1,NM_001520.1,,"Homo sapiens general transcription factor IIIC, polypeptide 1, alpha 220kDa (GTF3C1), mRNA.",
ILMN_18567,328.625,325.25833,267.93332,237.96666,306.46667,311.79166,281.03333,290.425,FYCO1,NM_024513.1,,"Homo sapiens FYVE and coiled-coil domain containing 1 (FYCO1), mRNA.",
ILMN_7272,1127.6083,1148.8583,1309.325,1337.325,572.2167,505.28333,444.8,379.7,ERGIC1,NM_001031711.1,,"Homo sapiens endoplasmic reticulum-golgi intermediate compartment (ERGIC) 1 (ERGIC1), transcript variant 1, mRNA.",
ILMN_35774,118.05,113.28333,98.11667,111.183334,103.13333,103.61667,112.6,99.63333,LOC653703,XM_929053.1,,"PREDICTED: Homo sapiens similar to Complement C3 precursor (LOC653703), mRNA.",
ILMN_9443,1727.4917,1810.875,1280.1167,1295.975,1884.725,2125.9084,2323.9167,2076.1917,MRPL15,NM_014175.2,,"Homo sapiens mitochondrial ribosomal protein L15 (MRPL15), nuclear gene encoding mitochondrial protein, mRNA.",
ILMN_11419,118.941666,112.96667,110.34167,105.38333,115.375,135.91667,122.24167,142.4,GALNACT-2,NM_018590.3,,"Homo sapiens chondroitin sulfate GalNAcT-2 (GALNACT-2), mRNA.",
ILMN_133888,104.15,114.5,106.09167,107.066666,97.86667,105.23333,104.175,117.90833,,BU853722,,"AGENCOURT_10407557 NIH_MGC_82 Homo sapiens cDNA clone IMAGE:6620701 5, mRNA sequence",
ILMN_23659,124.125,96.9,105.025,91.9,140.74167,139.85834,135.70833,137.84166,CD3EAP,NM_012099.1,,"Homo sapiens CD3E antigen, epsilon polypeptide associated protein (CD3EAP), mRNA.",
ILMN_85091,101.6,98.25,95.925,104.10833,110.975,113.708336,107.88333,121,PLCXD2,AK095647,,"Homo sapiens cDNA FLJ38328 fis, clone FCBBF3025142",
ILMN_34611,100.975,113.058334,103.89167,94.71667,111.36667,118.425,96.51667,99.38333,LOC644041,XM_927284.1,,"PREDICTED: Homo sapiens hypothetical protein LOC644041 (LOC644041), mRNA.",
ILMN_127484,114.65,108.26667,105.78333,96.125,116.75,101.058334,106.25833,116.85,,DA113041,,"DA113041 BRACE3 Homo sapiens cDNA clone BRACE3031153 5, mRNA sequence",
ILMN_35118,122.59167,90.708336,99.11667,115.575,368.63333,180.39166,422.43332,226.34166,LOC400759,XR_000992.1,,"PREDICTED: Homo sapiens similar to Interferon-induced guanylate-binding protein 1 (GTP-binding protein 1) (Guanine nucleotide-binding protein 1) (HuGBP-1) (LOC400759), misc RNA.",
ILMN_76408,358.46667,356.275,472.75833,598.50836,215.43333,241.23334,237.8,256.50833,,BX091695,,"BX091695 Soares_NFL_T_GBC_S1 Homo sapiens cDNA clone IMAGp998K073954 ; IMAGE:1560702, mRNA sequence",
ILMN_15368,213.775,227.71666,210,224.26666,288.65833,268.33334,274.3,312.80832,MYNN,NM_018657.3,,"Homo sapiens myoneurin (MYNN), mRNA.",
ILMN_8528,110.59167,107.28333,107.89167,93.39167,111.90833,117.916664,99.59167,118.683334,DDX20,NM_007204.3,,"Homo sapiens DEAD (Asp-Glu-Ala-Asp) box polypeptide 20 (DDX20), mRNA.",
ILMN_5266,152.45,149.14166,122.5,125.583336,167.925,196.00833,187.49167,185.65,LOC92689,NM_138389.1,,"Homo sapiens hypothetical protein BC001096 (LOC92689), mRNA.",
ILMN_3289,562.075,727.3,614.5333,640.18335,1766.3083,1590.7084,1583.6167,1594.8334,LPP,NM_005578.2,,"Homo sapiens LIM domain containing preferred translocation partner in lipoma (LPP), mRNA.",
ILMN_28455,174.29167,185.15,165.74167,160.525,107.291664,92.2,107.88333,104.38333,KIAA0895,NM_015314.1,,"Homo sapiens KIAA0895 protein (KIAA0895), mRNA.",
ILMN_81357,108.45,104.3,139.20833,109.15,94.1,98.166664,104.316666,109.85,LOC151171,AK057376,,"Homo sapiens cDNA FLJ32814 fis, clone TESTI2002806",14702039
ILMN_8388,227.39166,214.05833,283.01666,234.49167,143.54167,161.225,158.51666,159.21666,KLK10,NM_145888.1,,"Homo sapiens kallikrein 10 (KLK10), transcript variant 2, mRNA.",
ILMN_1371,164.475,162.55,187.10834,173.125,254.875,284.01666,257.075,279.09167,TM9SF1,NM_001014842.1,,"Homo sapiens transmembrane 9 superfamily member 1 (TM9SF1), transcript variant 2, mRNA.",
ILMN_8801,167.725,185.78334,151.15834,147.9,163.21666,155,166.53334,155.41667,C6orf75,NM_001031712.1,,"Homo sapiens chromosome 6 open reading frame 75 (C6orf75), transcript variant 1, mRNA.",
ILMN_2309,241.65,261.94168,197.54167,233.125,185.6,174.425,202.40834,196.83333,GUF1,NM_021927.1,,"Homo sapiens GUF1 GTPase homolog (S. cerevisiae) (GUF1), mRNA.",
ILMN_77568,110.99167,109.23333,97.61667,122.275,112.2,124.55,121.15833,115.566666,,BX108902,,"BX108902 Soares_fetal_liver_spleen_1NFLS_S1 Homo sapiens cDNA clone IMAGp998I244195, mRNA sequence",
ILMN_138606,451.525,503.45834,426.2,318.075,538.025,534.00836,575.525,523.85834,CNOT7,NM_013354.4,,"Homo sapiens CCR4-NOT transcription complex, subunit 7 (CNOT7), transcript variant 1, mRNA.",
ILMN_107321,106.625,101.00833,106.26667,120.725,107.625,97.458336,113.058334,121.49167,,BM983610,,"UI-CF-EC1-abk-j-12-0-UI.s1 UI-CF-EC1 Homo sapiens cDNA clone UI-CF-EC1-abk-j-12-0-UI 3, mRNA sequence",
ILMN_11890,136.13333,142.38333,128.30833,155.50833,142.33333,133.325,137.25,135.91667,CRYGS,NM_017541.2,,"Homo sapiens crystallin, gamma S (CRYGS), mRNA.",
ILMN_100477,118.941666,108.26667,118.59167,120.725,107.708336,97.53333,103.71667,101.058334,,BE900778,,"601673983F1 NIH_MGC_21 Homo sapiens cDNA clone IMAGE:3956733 5, mRNA sequence",
ILMN_138038,96.09167,111.96667,108.075,102.86667,112.975,106.683334,109.425,105.683334,TSRC1,NM_019032.3,,"Homo sapiens thrombospondin repeat containing 1 (TSRC1), transcript variant 1, mRNA.",
ILMN_86504,117.13333,104.175,88.916664,98.84167,111.96667,107.03333,100.90833,88.75833,,BG202138,,"RST21492 Athersys RAGE Library Homo sapiens cDNA, mRNA sequence",
ILMN_29893,173.375,146.91667,164.93333,164.34166,191.05833,192.01666,213.175,211.79167,FRS3,NM_006653.3,,"Homo sapiens fibroblast growth factor receptor substrate 3 (FRS3), mRNA.",
ILMN_78953,124.88333,121.86667,110.975,113.825,109.525,123.26667,111.73333,127.13333,,AA613204,,"no19b09.s1 NCI_CGAP_Phe1 Homo sapiens cDNA clone IMAGE:1101113 3, mRNA sequence",
ILMN_137277,289.125,312.74167,396.66666,326.09167,402.26666,454.71667,431.50833,382.675,DKFZP564B147,XR_001087.1,,"PREDICTED: Homo sapiens DKFZP564B147 protein, transcript variant 10 (DKFZP564B147), misc RNA.",
ILMN_23395,145.8,132.33333,146.05833,133.86667,167.36667,173.16667,160.16667,184.96666,GLDC,NM_000170.1,,"Homo sapiens glycine dehydrogenase (decarboxylating; glycine decarboxylase, glycine cleavage system protein P) (GLDC), mRNA.",
ILMN_20156,116.01667,94.48333,98.11667,102.475,96.90833,103.61667,105.975,101.575,DDX59,NM_031306.1,,"Homo sapiens DEAD (Asp-Glu-Ala-Asp) box polypeptide 59 (DDX59), transcript variant 2, mRNA.",
ILMN_27664,108.60833,120.725,110.975,104.933334,115.933334,105.10833,121.59167,108.191666,SCT,NM_021920.2,,"Homo sapiens secretin (SCT), mRNA.",
ILMN_15278,122.75833,128.175,123.316666,109.25833,128.35,129.44167,128.06667,126.95,RAD51L1,NM_133510.2,,"Homo sapiens RAD51-like 1 (S. cerevisiae) (RAD51L1), transcript variant 2, mRNA.",
ILMN_138726,104.583336,117.46667,109.35,110.041664,107.208336,117.666664,102.2,110.1,C16orf3,NM_001214.2,,"Homo sapiens chromosome 16 open reading frame 3 (C16orf3), mRNA.",
ILMN_2705,539.49164,573.25836,582.125,572.0333,947.9167,687.2833,1007.8333,747.81665,ZNF364,NM_014455.1,,"Homo sapiens zinc finger protein 364 (ZNF364), mRNA.",
ILMN_110644,108.51667,111.46667,114.2,108.291664,119.03333,113.13333,115.78333,122.90833,,AA766245,,"oa13c01.s1 NCI_CGAP_GCB1 Homo sapiens cDNA clone IMAGE:1304832 3, mRNA sequence",
ILMN_39709,100.75,100.458336,97.725,99.5,109.691666,109.941666,99.71667,113.25,PMS2CL,XR_001272.1,,"PREDICTED: Homo sapiens PMS2-C terminal-like (PMS2CL), misc RNA.",
ILMN_39557,111.25833,111.225,108.45,116.55,116.95,110.00833,111.36667,115.566666,LOC649509,XM_938590.1,,"PREDICTED: Homo sapiens similar to tumor protein p53 inducible protein 5 (LOC649509), mRNA.",
ILMN_21715,265.975,257.9,376.3,277.50833,140.36667,151.56667,153.49167,126.63333,LAMP3,NM_014398.2,,"Homo sapiens lysosomal-associated membrane protein 3 (LAMP3), mRNA.",
ILMN_114542,118.39167,120.5,113.666664,116.98333,121.675,115.941666,115.941666,119.21667,,BG311095,,"ia54b07.y1 Melton Human Islets HIZ1 Homo sapiens cDNA clone IMAGE:5642053 5, mRNA sequence",
ILMN_22828,104.75833,86.8,98.933334,87.45,225.675,239.06667,214.16667,243.66667,GSTT1,NM_000853.1,,"Homo sapiens glutathione S-transferase theta 1 (GSTT1), mRNA.",
ILMN_12209,204.425,188.93333,294.4,223.9,173.81667,166.65834,156.05,175.425,FBLN1,NM_006486.2,,"Homo sapiens fibulin 1 (FBLN1), transcript variant D, mRNA.",
ILMN_105961,124.99167,113.28333,113.9,112.291664,107.40833,110.8,118.76667,100.49167,,BF516331,,"UI-H-BW1-anz-h-04-0-UI.s1 NCI_CGAP_Sub7 Homo sapiens cDNA clone IMAGE:3084150 3, mRNA sequence",
ILMN_12164,122.59167,105.975,113.9,102.35,149.225,134.55,153.20833,120.175,SYT15,NM_181519.2,,"Homo sapiens synaptotagmin XV (SYT15), transcript variant b, mRNA.",
ILMN_27255,91.65,101.416664,101.24167,105.03333,128.10834,118.03333,109.35,113.808334,KIAA0738,NM_014719.1,,"Homo sapiens KIAA0738 gene product (KIAA0738), mRNA.",
ILMN_78414,105.88333,115.36667,116.6,119.7,114.7,110.00833,99.825,114.325,,BX105716,,"BX105716 Soares_fetal_heart_NbHH19W Homo sapiens cDNA clone IMAGp998O144400, mRNA sequence",
ILMN_27063,100.975,95.28333,93.13333,98.84167,100.691666,109.64167,96.61667,99.975,FLCN,NM_144606.4,,"Homo sapiens folliculin (FLCN), transcript variant 2, mRNA.",
ILMN_28827,112.39167,115.15833,97.208336,112.975,117.65,115.941666,117.25,118.86667,MGC33214,NM_153354.2,,"Homo sapiens hypothetical protein MGC33214 (MGC33214), mRNA.",
ILMN_6187,230.95,236.94167,201.59166,205.49167,263.59167,274.69168,258.83334,242.84166,PSPC1,NM_018282.1,,"Homo sapiens paraspeckle component 1 (PSPC1), mRNA.",
ILMN_15956,163.28334,166.84166,168.55833,164.09166,109.691666,110.88333,118.40833,101,RDH10,NM_172037.2,,"Homo sapiens retinol dehydrogenase 10 (all-trans) (RDH10), mRNA.",
ILMN_17455,577.61664,514.7917,573.9,557.8417,1604.5583,1891.5416,1739.0333,1723.8583,CKLF,NM_016326.2,,"Homo sapiens chemokine-like factor (CKLF), transcript variant 3, mRNA.",
ILMN_649,248.45833,223.09166,259.18332,261.29166,120.916664,109.708336,115.38333,114.808334,TRPV4,NM_147204.1,,"Homo sapiens transient receptor potential cation channel, subfamily V, member 4 (TRPV4), transcript variant 2, mRNA.",
ILMN_106628,110.88333,112.96667,125.26667,122.90833,125.433334,124.191666,111.2,111.96667,,AA722034,,"zh18d04.s1 Soares_pineal_gland_N3HPG Homo sapiens cDNA clone IMAGE:412423 3, mRNA sequence",
ILMN_39930,109.61667,113.90833,116.325,117.183334,114.15833,110.40833,118.76667,100.675,LOC646263,XM_929208.1,,"PREDICTED: Homo sapiens hypothetical protein LOC646263 (LOC646263), mRNA.",
ILMN_113883,138.65,142.89166,165.53334,145.85834,122.3,128.58333,116.308334,127.933334,,BM723830,,"UI-E-EO1-aix-d-15-0-UI.r1 UI-E-EO1 Homo sapiens cDNA clone UI-E-EO1-aix-d-15-0-UI 5, mRNA sequence",
ILMN_24064,573.6667,548.85,411.35834,395.35,385.65,344.975,360.19168,385.74167,TXNDC9,NM_005783.3,,"Homo sapiens thioredoxin domain containing 9 (TXNDC9), mRNA.",
ILMN_21707,167.25833,154.475,184.80833,187.55,210.45,203.46666,187.95,188.53334,ZNHIT2,NM_014205.2,,"Homo sapiens zinc finger, HIT type 2 (ZNHIT2), mRNA.",
ILMN_44052,100.433334,114.88333,107.40833,100.125,112.63333,110.225,109.525,119.65833,LOC644474,XM_930098.1,,"PREDICTED: Homo sapiens hypothetical protein LOC644474 (LOC644474), mRNA.",
ILMN_17784,110.99167,111.025,112.8,112.525,101.416664,93.78333,108.691666,110.25,RASL11A,NM_206827.1,,"Homo sapiens RAS-like, family 11, member A (RASL11A), mRNA.",
ILMN_28064,112.49167,103.26667,111.63333,98.11667,124.55,136.8,117.85,140.26666,WAC,NM_100264.1,,"Homo sapiens WW domain containing adaptor with coiled-coil (WAC), transcript variant 2, mRNA.",
ILMN_13395,487.26666,483.55832,565.7167,517.19165,468.01666,512.05835,468.13333,481.75833,DAP3,NM_033657.1,,"Homo sapiens death associated protein 3 (DAP3), nuclear gene encoding mitochondrial protein, transcript variant 1, mRNA.",
ILMN_23550,1958.7,1819.575,2208.0583,2150.1833,1531.7084,1669.175,1400.2417,1446.2167,IRAK1,NM_001025242.1,,"Homo sapiens interleukin-1 receptor-associated kinase 1 (IRAK1), transcript variant 2, mRNA.",
ILMN_139253,1353.9,1327.65,1665.3083,1521.85,1925.0917,1373.225,1907.6583,1422.925,MLC1SA,NM_002475.2,,"Homo sapiens myosin light chain 1 slow a (MLC1SA), mRNA.",
ILMN_19760,2877.675,2478.7834,2889.2917,2564.5083,1162.775,1703.025,1387.325,1670.075,SOD2,NM_001024465.1,,"Homo sapiens superoxide dismutase 2, mitochondrial (SOD2), nuclear gene encoding mitochondrial protein, transcript variant 2, mRNA.",
ILMN_117271,109.041664,116.066666,102.041664,120.6,104.175,116.75833,100.53333,122.975,BTBD7,AI018472,,"ov63d09.s1 Soares_testis_NHT Homo sapiens cDNA clone IMAGE:1642001 3, mRNA sequence",
ILMN_8521,957.98334,939.3417,1023.51666,1115.4667,1108.3417,1028.1917,1003.275,1136.875,MAP4K2,NM_004579.2,,"Homo sapiens mitogen-activated protein kinase kinase kinase kinase 2 (MAP4K2), mRNA.",
ILMN_87569,112.975,116.46667,125.59167,122.275,99.23333,101.25,114.691666,108.35833,,BM992251,,"UI-H-DF1-auh-l-16-0-UI.s2 NCI_CGAP_DF1 Homo sapiens cDNA clone IMAGE:5869599 3, mRNA sequence",
ILMN_129884,108.15833,122.14167,117.25,131.20833,124.125,112.05,110.583336,111.566666,,DB341749,,"DB341749 TESTI4 Homo sapiens cDNA clone TESTI4046817 3, mRNA sequence",
ILMN_138945,217.80833,216.66667,244.45,242.35834,240.34166,198.73334,233.08333,221.475,SEC6L1,NM_007277.3,,"Homo sapiens SEC6-like 1 (S. cerevisiae) (SEC6L1), mRNA.",
ILMN_26499,164.225,147.03334,154.23334,142.75,161.41667,166.43333,148.175,149.94167,RPP25,NM_017793.1,,"Homo sapiens ribonuclease P 25kDa subunit (RPP25), mRNA.",
ILMN_79883,108.35,108.875,105.475,106.125,106.35833,107.85833,111.575,102.833336,,AW975317,,"EST387425 MAGE resequences, MAGN Homo sapiens cDNA, mRNA sequence",
ILMN_39048,97.85,96.78333,86.9,100.325,95.2,109.941666,94.275,107.34167,LOC644086,XM_929460.1,,"PREDICTED: Homo sapiens hypothetical protein LOC644086, transcript variant 1 (LOC644086), mRNA.",
ILMN_40889,108.066666,105.53333,117.55,105.791664,94.333336,111.375,121.058334,102.833336,LOC642916,XM_932043.1,,"PREDICTED: Homo sapiens hypothetical protein LOC642916 (LOC642916), mRNA.",
ILMN_123103,114.25,113.99167,144.73334,159.70833,125.99167,132.48334,132.4,131.51666,,BU599664,,"AGENCOURT_8827738 NIH_MGC_142 Homo sapiens cDNA clone IMAGE:6458730 5, mRNA sequence",
ILMN_11375,183.95833,189.275,239.55,200.325,173.06667,185.78334,165.8,158.19167,CEECAM1,NM_016174.3,,"Homo sapiens cerebral endothelial cell adhesion molecule 1 (CEECAM1), mRNA.",
ILMN_111255,101.4,107.40833,80.48333,98.49167,100.5,106.10833,105.683334,108.99167,,AK094401,,"Homo sapiens cDNA FLJ37082 fis, clone BRACE2016465",
ILMN_5819,4308.2,4835.6,4791.55,5734.05,4606.7666,5069.342,3978.825,4424.567,DNAJA1,NM_001539.2,,"Homo sapiens DnaJ (Hsp40) homolog, subfamily A, member 1 (DNAJA1), mRNA.",
ILMN_18620,99.63333,99.566666,121.425,106.95,126.583336,120.75833,120.791664,117.34167,TESSP2,NM_182702.1,,"Homo sapiens testis serine protease 2 (TESSP2), mRNA.",
ILMN_7535,534.6,539.125,854.4667,674.35834,902.5917,1821.6417,1001.6667,1654.9417,HERC6,NM_001013005.1,,"Homo sapiens hect domain and RLD 6 (HERC6), transcript variant 4, mRNA.",
ILMN_103629,97.183334,112.566666,102.041664,112.191666,116.53333,112.5,125.333336,114.9,,AI203910,,"qd72g01.x1 Soares_testis_NHT Homo sapiens cDNA clone IMAGE:1735056 3, mRNA sequence",
ILMN_121130,120.50833,118.15,101.65833,128.95,114.5,105.291664,114.691666,100.433334,,BG184172,,"RST3092 Athersys RAGE Library Homo sapiens cDNA, mRNA sequence",
ILMN_27027,387.00833,332.78333,397.05,395.78333,378.49167,417.88333,366.81668,405.98334,PINK1,NM_032409.1,,"Homo sapiens PTEN induced putative kinase 1 (PINK1), mRNA.",
ILMN_16222,2367.7583,2469.3833,2287.7417,2084.6333,2739.4666,2604.775,2903.675,2780.875,ILF2,NM_004515.2,,"Homo sapiens interleukin enhancer binding factor 2, 45kDa (ILF2), mRNA.",
ILMN_122449,95.99167,105.416664,92.75,90.49167,101.333336,103.275,105.975,85.89167,,BF571702,,"602076262F1 NIH_MGC_62 Homo sapiens cDNA clone IMAGE:4243718 5, mRNA sequence",
ILMN_19499,110.99167,105.291664,108.725,106.84167,128.91667,130.69167,138.44167,125.816666,PPAPDC1A,NM_001030059.1,,"Homo sapiens phosphatidic acid phosphatase type 2 domain containing 1A (PPAPDC1A), mRNA.",
ILMN_116874,97.05,109.76667,123.975,116.025,127.39167,112.708336,107.1,119.38333,,BQ884145,,"AGENCOURT_8681944 Lupski_sciatic_nerve Homo sapiens cDNA clone IMAGE:6197339 5, mRNA sequence",
ILMN_1457,328.85,358.825,259.78333,252.90834,311.95,336.09167,328.18332,298.99167,FUNDC1,NM_173794.2,,"Homo sapiens FUN14 domain containing 1 (FUNDC1), mRNA.",
ILMN_30991,92.916664,102.433334,106.933334,113.3,118.425,108.26667,105.975,109.333336,LOC647924,XM_937936.1,,"PREDICTED: Homo sapiens similar to heterogeneous nuclear ribonucleoprotein L isoform a (LOC647924), mRNA.",
ILMN_108674,141.425,122.25,123.1,124.566666,112.1,111.125,122.6,117.525,,AI222174,,"qg96g10.x1 Soares_NFL_T_GBC_S1 Homo sapiens cDNA clone IMAGE:1843074 3, mRNA sequence",
ILMN_7268,134.125,136.35834,137.68333,132.325,106.35833,109.225,110.86667,106.316666,FLJ90586,NM_153345.1,,"Homo sapiens hypothetical protein FLJ90586 (FLJ90586), mRNA.",
ILMN_2507,692.2917,738.0417,639.95,706.63336,788.38336,689.38336,838.81665,702.9167,KBTBD2,NM_015483.1,,"Homo sapiens kelch repeat and BTB (POZ) domain containing 2 (KBTBD2), mRNA.",
ILMN_43296,102.025,98.35833,103.566666,83.191666,118.566666,97.89167,102.316666,96.433334,LOC653326,XM_928507.1,,"PREDICTED: Homo sapiens similar to erythrocyte membrane protein band 4.1 like 4B (LOC653326), mRNA.",
ILMN_20339,276.975,262.54166,232.73334,231.825,256.20834,278.21667,231.5,277.65833,FRAT2,NM_012083.2,,"Homo sapiens frequently rearranged in advanced T-cell lymphomas 2 (FRAT2), mRNA.",
ILMN_3226,210.06667,224,237.96666,213.325,222.73334,222.45833,195.21666,187.20833,SH3PX3,NM_153271.1,,"Homo sapiens SH3 and PX domain containing 3 (SH3PX3), mRNA.",
ILMN_17446,87.6,89.875,94.958336,88.041664,122.458336,116.85,118.21667,108.11667,PSG1,NM_006905.2,,"Homo sapiens pregnancy specific beta-1-glycoprotein 1 (PSG1), mRNA.",
ILMN_124493,133.525,135.425,146.75833,150.96666,127.45,119.36667,153.65,132.4,,BM671878,,"UI-E-CI1-age-e-03-0-UI.s1 UI-E-CI1 Homo sapiens cDNA clone UI-E-CI1-age-e-03-0-UI 3, mRNA sequence",
ILMN_74159,279.09167,352.35834,264.81668,232.1,256.075,180.89166,260.275,186.08333,,BC090942,,Homo sapiens cDNA clone IMAGE:3079901,
ILMN_19452,728.43335,659.4667,606.725,673.93335,1281.575,1017.175,1212.675,1234.4667,C20orf18,NM_006462.2,,"Homo sapiens chromosome 20 open reading frame 18 (C20orf18), transcript variant 1, mRNA.",
ILMN_21729,915.4667,797.7917,875.1583,915.4667,529.9167,605.325,508.025,566.0917,Magmas,NM_016069.8,,"Homo sapiens mitochondria-associated protein involved in granulocyte-macrophage colony-stimulating factor signal transduction (Magmas), nuclear gene encoding mitochondrial protein, mRNA.",
ILMN_137060,134.30833,137.4,97.025,103.875,168.95,175.58333,167.74167,163.925,LOC643079,XM_927251.1,,"PREDICTED: Homo sapiens hypothetical protein LOC643079 (LOC643079), mRNA.",
ILMN_43936,104.75833,108.458336,94.73333,120.40833,99.73333,93.85,101.85833,98.84167,LOC644715,XM_932323.1,,"PREDICTED: Homo sapiens hypothetical protein LOC644715 (LOC644715), mRNA.",
ILMN_24477,111.875,107.875,109.066666,108.86667,110.375,116.65833,110.21667,105.25,ALS2CR19,NM_152526.3,,"Homo sapiens amyotrophic lateral sclerosis 2 (juvenile) chromosome region, candidate 19 (ALS2CR19), transcript variant b, mRNA.",
ILMN_13013,186.58333,195.98334,183.10834,162.51666,203.14166,181.59166,189.56667,192.49167,RHBDD1,NM_032276.2,,"Homo sapiens rhomboid domain containing 1 (RHBDD1), mRNA.",
ILMN_19049,116.125,120.175,115.65833,110.86667,113.74167,115.86667,112.05,102.833336,ZNF679,NM_153363.1,,"Homo sapiens zinc finger protein 679 (ZNF679), mRNA.",
ILMN_13494,709.425,772.80835,701.51666,673.0833,1128.225,1314.2833,1211.0834,1296.6917,MELK,NM_014791.2,,"Homo sapiens maternal embryonic leucine zipper kinase (MELK), mRNA.",
ILMN_127109,110.59167,122.14167,106.558334,126.683334,107.708336,115.01667,117.125,115.65833,,BX093910,,"BX093910 NCI_CGAP_Kid11 Homo sapiens cDNA clone IMAGp998B126124, mRNA sequence",
ILMN_19616,143.85834,143.29167,150.79167,131.95833,121.566666,102.9,111.025,112.875,SMPDL3B,NM_014474.2,,"Homo sapiens sphingomyelin phosphodiesterase, acid-like 3B (SMPDL3B), transcript variant 1, mRNA.",
ILMN_37912,93.2,87.34167,80.96667,94.71667,89.65833,89.75833,88.2,86.45,LOC648933,XM_938013.1,,"PREDICTED: Homo sapiens similar to THO complex 3 (LOC648933), mRNA.",
ILMN_78985,113.76667,123.55,122.3,116.46667,116.84167,113.88333,111.96667,106.74167,,BX089654,,"BX089654 Soares_NhHMPu_S1 Homo sapiens cDNA clone IMAGp998I094291 ; IMAGE:1690064, mRNA sequence",
ILMN_8872,156.675,154.09166,169.16667,162.51666,139.08333,143.125,142.25833,137.05833,MYEF2,NM_016132.2,,"Homo sapiens myelin expression factor 2 (MYEF2), mRNA.",
ILMN_25320,545.325,684.64166,1058.525,1043.5333,93.666664,97.25833,100.10833,103.50833,IL1A,NM_000575.3,,"Homo sapiens interleukin 1, alpha (IL1A), mRNA.",
ILMN_17353,113.4,107.50833,99.85,112.083336,117.96667,113.808334,125.11667,116.03333,KIAA1958,NM_133465.1,,"Homo sapiens KIAA1958 (KIAA1958), mRNA.",
ILMN_19111,106.625,108.458336,119.441666,93.833336,114.7,112.291664,103.61667,120.85833,CDC73,NM_024529.3,,"Homo sapiens cell division cycle 73, Paf1/RNA polymerase II complex component, homolog (S. cerevisiae) (CDC73), mRNA.",
ILMN_26433,163.01666,156.23334,192.75,191.05833,150.075,139.75,141.98334,144.48334,TSPYL6,NM_001003937.1,,"Homo sapiens TSPY-like 6 (TSPYL6), mRNA.",
ILMN_138021,132.925,132.2,150.25,133.43333,115.74167,114.725,126.51667,122.23333,HSPBP1,XM_938008.1,,"PREDICTED: Homo sapiens hsp70-interacting protein (HSPBP1), mRNA.",
ILMN_24637,201.89166,184.9,173.09166,167.05,202.53334,194.9,185.43333,208.3,C8orf53,NM_032334.1,,"Homo sapiens chromosome 8 open reading frame 53 (C8orf53), mRNA.",
ILMN_34826,104.583336,114.60833,98.458336,115.71667,108.6,104.85,108.166664,105.46667,LOC344382,XM_293026.5,,"PREDICTED: Homo sapiens similar to Serine-threonine kinase receptor-associated protein (UNR-interacting protein) (WD-40 repeat protein PT-WD) (MAP activator with WD repeats) (LOC344382), mRNA.",
ILMN_112525,193.29167,174.78334,181.18333,171.64166,317.13333,285.49167,302.3,288.575,PRDM11,AY726563,,Homo sapiens clone TESTIS-609 mRNA sequence,
ILMN_75346,97.958336,112.65,116.23333,102.35,109.35,108.175,118.21667,111.73333,,AA628129,,"af97d05.s1 Soares_testis_NHT Homo sapiens cDNA clone IMAGE:1055721 3, mRNA sequence",
ILMN_29052,291.20834,301.61667,255.775,241.53334,564.175,192.36667,541.3333,206.30833,ALS2CR13,NM_173511.2,,"Homo sapiens amyotrophic lateral sclerosis 2 (juvenile) chromosome region, candidate 13 (ALS2CR13), mRNA.",
ILMN_26093,168.36667,174.2,141.975,165.03334,120.09167,126.49167,107.1,127.61667,DNAJC3,NM_006260.2,,"Homo sapiens DnaJ (Hsp40) homolog, subfamily C, member 3 (DNAJC3), mRNA.",
ILMN_22962,480.85,498.34167,393.93332,441.49167,302.89166,286.36667,311.5,268.98334,PTS,NM_000317.1,,"Homo sapiens 6-pyruvoyltetrahydropterin synthase (PTS), mRNA.",
ILMN_135546,97.48333,115.36667,103.13333,134.9,97.59167,98.075,92.46667,95.46667,,DR980013,,"SM015505 Placenta 3 EST Homo sapiens cDNA clone ID_15505 3', mRNA sequence",
ILMN_118673,96.90833,97.39167,112.575,117.25,246.24167,289.125,200.3,285.29166,,AW630386,,"hh82d09.y1 NCI_CGAP_GU1 Homo sapiens cDNA clone IMAGE:2969297 5, mRNA sequence",
ILMN_118869,109.7,116.275,123.2,127.13333,116.025,113.28333,125.39167,122.816666,,AW293882,,"UI-H-BW0-ain-e-07-0-UI.s1 NCI_CGAP_Sub6 Homo sapiens cDNA clone IMAGE:2729941 3, mRNA sequence",
ILMN_25657,126.76667,121.675,249.84166,263.16666,91.75833,101.34167,102.833336,101.433334,NRTN,NM_004558.2,,"Homo sapiens neurturin (NRTN), mRNA.",
ILMN_9401,450.03333,382.81668,388.36667,412.81668,312.25833,311.68332,317.85,372.48334,RCE1,NM_001032279.1,,"Homo sapiens RCE1 homolog, prenyl protein peptidase (S. cerevisiae) (RCE1), transcript variant 2, mRNA.",
ILMN_24923,344.15833,366.4,346.43332,325.80832,376.475,391.35,377.18332,364.25833,AQR,NM_014691.2,,"Homo sapiens aquarius homolog (mouse) (AQR), mRNA.",
ILMN_16099,95.575,111.575,97.725,104.933334,104.691666,96.683334,116.125,109.85,FTHL7,NR_002202.1,,"Homo sapiens ferritin, heavy polypeptide-like 7 (FTHL7) on chromosome 13.",
ILMN_138654,131.26666,126.71667,128.94167,146.675,182.13333,172.825,185.28334,190.85834,NUMBL,NM_004756.2,,"Homo sapiens numb homolog (Drosophila)-like (NUMBL), mRNA.",
ILMN_20203,286.53333,307.13333,257.275,272.08334,404.56668,328.04166,395.35,349.64166,MKLN1,NM_013255.3,,"Homo sapiens muskelin 1, intracellular mediator containing kelch motifs (MKLN1), mRNA.",
ILMN_112910,128.40834,131.71666,114.575,122.275,132.11667,126.24167,127.75833,115.941666,,BU739964,,"UI-E-EJ0-aht-h-23-0-UI.s1 UI-E-EJ0 Homo sapiens cDNA clone UI-E-EJ0-aht-h-23-0-UI 3, mRNA sequence",
ILMN_18082,145.64166,148.73334,134.19167,116.64167,234.69167,210.3,238.05,226.75833,LACTB2,NM_016027.1,,"Homo sapiens lactamase, beta 2 (LACTB2), mRNA.",
ILMN_3290,1400.7916,1330.4667,1308.6583,1277.4,1548.4,1432.3334,1497.0083,1294.9083,KIAA0174,NM_014761.2,,"Homo sapiens KIAA0174 (KIAA0174), mRNA.",
ILMN_12447,117.325,113.90833,108.53333,107.541664,113.2,110.066666,110.95,113.9,ANK2,NM_001148.3,,"Homo sapiens ankyrin 2, neuronal (ANK2), transcript variant 1, mRNA.",
ILMN_8335,171.16667,151.3,178.54167,171.38333,155.04167,153.45833,148.60834,134.725,TAOK2,NM_004783.2,,"Homo sapiens TAO kinase 2 (TAOK2), transcript variant 1, mRNA.",
ILMN_30342,750.24164,651.48334,678.2083,743.1,980.675,844.13336,1150.575,1233.1,YIPF3,NM_015388.2,,"Homo sapiens Yip1 domain family, member 3 (YIPF3), mRNA.",
ILMN_35539,114.75833,108.78333,144.6,113.50833,121.941666,118.791664,114.60833,116.75,LOC653720,XM_935303.1,,"PREDICTED: Homo sapiens similar to golgi autoantigen, golgin family member, transcript variant 3 (LOC653720), mRNA.",
ILMN_34722,108.066666,105.53333,103.13333,93.566666,102.316666,100.53333,99.916664,86.95,LOC649246,XM_938313.1,,"PREDICTED: Homo sapiens hypothetical protein LOC649246 (LOC649246), mRNA.",
ILMN_22284,200.81667,249.375,192.38333,180.71666,305.78333,286.15,316.05,329.71667,STXBP3,NM_007269.1,,"Homo sapiens syntaxin binding protein 3 (STXBP3), mRNA.",
ILMN_25829,142.73334,143.54167,126.916664,153.15,153.45833,151.475,128.975,128.575,CC2D1A,NM_017721.2,,"Homo sapiens coiled-coil and C2 domain containing 1A (CC2D1A), mRNA.",
ILMN_28729,13264.116,13748.425,11731.125,11051.967,15085.833,14428.042,13874.608,15941.792,TUBA6,NM_032704.2,,"Homo sapiens tubulin, alpha 6 (TUBA6), mRNA.",
ILMN_15754,226.60834,223.79167,213.85834,199.51666,214.6,241.90834,244.91667,254.61667,THAP1,NM_018105.2,,"Homo sapiens THAP domain containing, apoptosis associated protein 1 (THAP1), transcript variant 1, mRNA.",
ILMN_4533,83.191666,86.8,111.63333,122.816666,82.816666,90.575,83.15833,78.35833,IL28B,NM_172139.2,,"Homo sapiens interleukin 28B (interferon, lambda 3) (IL28B), mRNA.",
ILMN_137729,376.79166,452.85834,432.7,432.125,385.2,402.66666,389.18332,367.18332,TIAL1,NM_003252.2,,"Homo sapiens TIA1 cytotoxic granule-associated RNA binding protein-like 1 (TIAL1), transcript variant 1, mRNA.",
ILMN_116426,106.10833,118.99167,115.76667,110.75833,102.625,97.458336,107,106.625,,BQ023412,,"UI-1-BB1p-avd-b-03-0-UI.s1 NCI_CGAP_Pl6 Homo sapiens cDNA clone UI-1-BB1p-avd-b-03-0-UI 3, mRNA sequence",
ILMN_6950,180.83333,192.01666,143.59166,166.91667,128.05,189.31667,135.60834,180.98334,SGNE1,NM_003020.1,,"Homo sapiens secretory granule, neuroendocrine protein 1 (7B2 protein) (SGNE1), mRNA.",
ILMN_6614,107.458336,116.38333,117.55,151.15834,114.225,104.36667,109.066666,101.825,ACCN1,NM_183377.1,,"Homo sapiens amiloride-sensitive cation channel 1, neuronal (degenerin) (ACCN1), transcript variant 1, mRNA.",
ILMN_72857,98.34167,98.59167,109.066666,125.433334,91.066666,98.325,100.2,103.275,,CD107297,,"AGENCOURT_14016527 NIH_MGC_179 Homo sapiens cDNA clone IMAGE:30367114 5, mRNA sequence",
ILMN_22782,130.95833,128.50833,114.01667,111.63333,118.15,115.10833,123.96667,118.35833,LOC391429,XM_372954.1,,"PREDICTED: Homo sapiens hypothetical LOC391429 (LOC391429), mRNA.",
ILMN_11812,290.21667,306.46667,262.91666,225.49167,598.9083,567.975,608.75836,592.48334,TRIM56,NM_030961.1,,"Homo sapiens tripartite motif-containing 56 (TRIM56), mRNA.",
ILMN_22837,116.24167,124.00833,114.575,111.183334,114.15833,115.10833,115.125,118.525,GPR161,NM_007369.1,,"Homo sapiens G protein-coupled receptor 161 (GPR161), transcript variant 1, mRNA.",
ILMN_10511,110,124.00833,116.85,103.76667,109.191666,108.825,114.791664,114.416664,FN3K,NM_022158.2,,"Homo sapiens fructosamine 3 kinase (FN3K), mRNA.",
ILMN_32928,93.675,117.666664,87.45,101.53333,99,94.74167,71.65833,106.066666,LOC649557,XM_943768.1,,"PREDICTED: Homo sapiens hypothetical protein LOC649557 (LOC649557), mRNA.",
ILMN_108609,110.99167,115.941666,109.166664,122.90833,114.791664,112.2,113.39167,114.5,,BQ027308,,"UI-H-CO0-aqp-c-03-0-UI.s1 NCI_CGAP_Sub9 Homo sapiens cDNA clone IMAGE:3104620 3, mRNA sequence",
ILMN_4330,730.7833,617.51666,559.98334,525.175,312.80832,309.73334,332.075,386.075,RTKN,NM_001015055.1,,"Homo sapiens rhotekin (RTKN), transcript variant 1, mRNA.",
ILMN_4883,127.46667,129.8,122.083336,119.058334,241.85834,190.85834,216.625,191.41667,EPHB2,NM_017449.2,,"Homo sapiens EPH receptor B2 (EPHB2), transcript variant 1, mRNA.",
ILMN_101031,91.416664,94.38333,89.316666,99.6,103.13333,95.21667,104.083336,88.75833,,CK300587,,"UI-E-EJ1-ajz-m-12-0-UI.s1 UI-E-EJ1 Homo sapiens cDNA clone UI-E-EJ1-ajz-m-12-0-UI 3, mRNA sequence",
ILMN_6803,196.575,195.74167,154.45,181.70833,142.64166,151.56667,156.85834,161.525,DLNB14,NM_198489.1,,"Homo sapiens similar to DLNB14 (DLNB14), mRNA.",
ILMN_75933,98.78333,113.4,104.38333,78.48333,107.125,122.89167,103.375,93.308334,,BI224387,,"602940932F1 NIH_MGC_12 Homo sapiens cDNA clone IMAGE:5104350 5, mRNA sequence",
ILMN_91704,103.03333,104.075,97.208336,109.941666,115.28333,124.041664,126.425,121.76667,,BU742545,,"UI-E-EO1-aiu-k-12-0-UI.s1 UI-E-EO1 Homo sapiens cDNA clone UI-E-EO1-aiu-k-12-0-UI 3, mRNA sequence",
ILMN_17094,434.19168,352.18332,463.7,454.64166,403.59167,377.1,393.93332,423.275,ACY1,NM_000666.1,,"Homo sapiens aminoacylase 1 (ACY1), mRNA.",
ILMN_11417,424.95,424.9,346.725,430.04166,441.99167,487.1,465.36667,509.58334,TBK1,NM_013254.2,,"Homo sapiens TANK-binding kinase 1 (TBK1), mRNA.",
ILMN_18491,103.90833,113.99167,123.45,102.208336,124.191666,107.53333,117.691666,118.433334,JMY,NM_152405.1,,"Homo sapiens junction-mediating and regulatory protein (JMY), mRNA.",
ILMN_90800,245.39166,232.68333,325.925,359.06668,189.63333,203.4,235.00833,201.7,,CA503367,,"UI-CF-FN0-afq-f-11-0-UI.s1 UI-CF-FN0 Homo sapiens cDNA clone UI-CF-FN0-afq-f-11-0-UI 3, mRNA sequence",
ILMN_46930,159.025,148.49167,131.14166,136.53334,145.68333,152.275,147.03334,159.73334,LOC651076,XM_940198.1,,"PREDICTED: Homo sapiens hypothetical protein LOC651076 (LOC651076), mRNA.",
ILMN_107835,93.575,100.458336,104,116.24167,118.15,111.28333,96.275,117.025,,CB069198,,"is14c09.x1 HR85 islet Homo sapiens cDNA clone IMAGE:6364793 3, mRNA sequence",
ILMN_22571,139.66667,155.06667,128.43333,136.53334,177.61667,152.475,168.74167,156.33333,DUS4L,NM_181581.1,,"Homo sapiens dihydrouridine synthase 4-like (S. cerevisiae) (DUS4L), mRNA.",
ILMN_30043,4133.65,4616.183,3591,4477.6167,4195.1416,2459.175,4167.4,4035.175,HIST1H4C,NM_003542.3,,"Homo sapiens histone 1, H4c (HIST1H4C), mRNA.",
ILMN_137510,93.575,104.791664,101.333336,91.59167,92.291664,96.683334,99.59167,97.066666,CYP4Z2P,XR_000161.4,,"PREDICTED: Homo sapiens cytochrome P450 4Z2 pseudogene, transcript variant 3 (CYP4Z2P), misc RNA.",
ILMN_40266,131.05833,137.00833,114.791664,134.4,97.958336,82.708336,106.525,109.85,LOC653626,XM_928461.1,,"PREDICTED: Homo sapiens similar to ARG99 protein (LOC653626), mRNA.",
ILMN_29621,99.88333,96.9,109.925,107.26667,104.9,92.64167,104.60833,104.38333,NT5C1B,NM_033253.2,,"Homo sapiens 5'-nucleotidase, cytosolic IB (NT5C1B), transcript variant 2, mRNA.",
ILMN_36076,81.775,87.175,102.76667,99.6,117.25,99.09167,103.55,104.175,LOC650975,XM_940080.1,,"PREDICTED: Homo sapiens similar to Signal-transducing adaptor protein 2 (STAP-2) (Breast tumor kinase substrate) (BRK substrate) (LOC650975), mRNA.",
ILMN_18598,129.43333,125.941666,115.566666,126.683334,129.24167,118.25,120.958336,115.833336,KIAA2010,NM_032560.3,,"Homo sapiens KIAA2010 (KIAA2010), transcript variant 1, mRNA.",
ILMN_11218,111.808334,88.49167,101.75,104,137.25,124.84167,127.59167,130.5,ABCA2,NM_001606.3,,"Homo sapiens ATP-binding cassette, sub-family A (ABC1), member 2 (ABCA2), transcript variant 1, mRNA.",
ILMN_13881,80.89167,88.6,83.51667,85.11667,115.65833,155.55833,101.26667,124.61667,ARNT2,NM_014862.3,,"Homo sapiens aryl-hydrocarbon receptor nuclear translocator 2 (ARNT2), mRNA.",
ILMN_27679,118.575,101.325,115.23333,101.325,118.25,120.51667,118.125,112.458336,DNASE1L3,NM_004944.2,,"Homo sapiens deoxyribonuclease I-like 3 (DNASE1L3), mRNA.",
ILMN_104237,119.60833,122.666664,148.025,121.15833,126.34167,126.316666,134.19167,132.69167,RAG1,AY235716,,"Homo sapiens RAG1 mRNA, exon 1A and partial sequence",
ILMN_139315,389.525,405.60834,397.05,449.625,398.23334,349.475,359.40833,368.28333,SEC8L1,NM_021807.2,,"Homo sapiens SEC8-like 1 (S. cerevisiae) (SEC8L1), mRNA.",
ILMN_28816,329.775,325.54166,259.78333,254.875,477.05832,372.775,483.55832,418.175,STRN3,NM_014574.2,,"Homo sapiens striatin, calmodulin binding protein 3 (STRN3), mRNA.",
ILMN_35685,8279.65,8562.75,7928.175,7961.808,7317.1084,7841.9,6991.9834,7204.558,LOC149224,XM_015717.9,,"PREDICTED: Homo sapiens similar to 40S ribosomal protein S7 (S8) (LOC149224), mRNA.",
ILMN_12724,169.825,147.74167,162.66667,171.64166,131.725,125.333336,134.725,143.10834,IL21R,NM_181079.1,,"Homo sapiens interleukin 21 receptor (IL21R), transcript variant 3, mRNA.",
ILMN_10522,1225.6,1262.7916,1409.0583,1353.9,710.35,744.73334,692.06665,745.825,H2AFY2,NM_018649.1,,"Homo sapiens H2A histone family, member Y2 (H2AFY2), mRNA.",
ILMN_32121,113.86667,95.96667,99.45,106.64167,117.65,104.36667,96.61667,107.275,LOC651554,XM_940728.1,,"PREDICTED: Homo sapiens hypothetical protein LOC651554 (LOC651554), mRNA.",
ILMN_22580,94.65833,105.975,109.541664,113.933334,106.75,107.7,102.683334,105.683334,FLJ38964,NM_173527.1,,"Homo sapiens hypothetical protein FLJ38964 (FLJ38964), mRNA.",
ILMN_125312,117.74167,108.683334,103.89167,101.625,116.64167,106.45,114.88333,119.65833,,BX119024,,"BX119024 Soares_total_fetus_Nb2HF8_9w Homo sapiens cDNA clone IMAGp998F172587, mRNA sequence",
ILMN_16656,132.625,127.275,143.15,144.81667,128.6,128.91667,130.125,132.11667,C10orf77,NM_024789.3,,"Homo sapiens chromosome 10 open reading frame 77 (C10orf77), mRNA.",
ILMN_17112,478.50833,443.06668,374.28333,374.88333,385.51666,391.14166,350.16666,369.14166,MTX2,NM_006554.3,,"Homo sapiens metaxin 2 (MTX2), transcript variant 1, mRNA.",
ILMN_5340,314.725,293.03333,307.25833,320.79166,293.03333,366.96667,323.23334,441.28333,FBXL6,NM_012162.1,,"Homo sapiens F-box and leucine-rich repeat protein 6 (FBXL6), transcript variant 1, mRNA.",
ILMN_6117,122.90833,125.5,128.19167,144.1,114.791664,105.10833,116.65,120.775,ANKDD1A,NM_182703.2,,"Homo sapiens ankyrin repeat and death domain containing 1A (ANKDD1A), mRNA.",
ILMN_118059,93.2,100.10833,89.21667,88.325,95.28333,99.09167,89.316666,102.916664,,AI376312,,"EST000034 HeLa SRIG (Synthetic retinoids induced genes) Homo sapiens cDNA clone DD63, mRNA sequence",
ILMN_3061,2000.3583,2027.925,2118.6584,2178.9917,1927.125,1819.575,1947.6833,1501.5167,GLO1,NM_006708.1,,"Homo sapiens glyoxalase I (GLO1), mRNA.",
ILMN_106001,122.10833,105.291664,104.808334,107.15833,113.583336,109.38333,104.25,109.74167,,AW469787,,"hd34h03.x1 Soares_NFL_T_GBC_S1 Homo sapiens cDNA clone IMAGE:2911445 3 similar to contains TAR1.t1 TAR1 repetitive element ;, mRNA sequence",
ILMN_131183,102.791664,113.15,108.725,125.275,102.208336,111.575,102.2,101,,DA457384,,"DA457384 CTONG3 Homo sapiens cDNA clone CTONG3002969 5, mRNA sequence",
ILMN_38904,113.86667,106.6,116.958336,91.15833,100.6,88.941666,93.325,102.333336,LOC642849,XM_926246.1,,"PREDICTED: Homo sapiens similar to fibronectin type III domain containing 7 (LOC642849), mRNA.",
ILMN_114020,95.90833,112.833336,112.36667,112.76667,105.25,95,99.49167,106.74167,,H05240,,"yl85g10.s1 Soares infant brain 1NIB Homo sapiens cDNA clone IMAGE:45116 3, mRNA sequence",
ILMN_1228,310.81668,322.41666,303.03333,276.31668,234.05,234.4,230.71666,252.54167,CAST,NM_001750.4,,"Homo sapiens calpastatin (CAST), transcript variant 1, mRNA.",
ILMN_12484,143.26666,130.95833,151.35834,163.28334,147.51666,156.575,168.59166,146.85,RABL2A,NM_013412.1,,"Homo sapiens RAB, member of RAS oncogene family-like 2A (RABL2A), transcript variant 1, mRNA.",
ILMN_107081,116.75,115.36667,111.4,115.15833,111.90833,96.425,104.25,101.75,,D20726,,"HUMGS01703 Human promyelocyte Homo sapiens cDNA clone mp0664 3, mRNA sequence",
ILMN_120490,114.85,113.808334,115.00833,113.1,117.89167,122.51667,120.333336,115,,XM_499063,,"PREDICTED: Homo sapiens LOC441206 (LOC441206), mRNA",
ILMN_104641,112.708336,99.00833,124.23333,118.45,114.316666,113.13333,113.625,111.73333,,AA860152,,"ak47b05.s1 Soares_testis_NHT Homo sapiens cDNA clone IMAGE:1409073 3, mRNA sequence",
ILMN_6946,110.5,120.375,126.76667,114.525,161.80833,155.3,147.16667,155.075,CCL26,NM_006072.4,,"Homo sapiens chemokine (C-C motif) ligand 26 (CCL26), mRNA.",
ILMN_3981,559.64166,553,739.8,693.05,552.4083,560.36664,467.23334,512.5333,PPM1G,NM_002707.3,,"Homo sapiens protein phosphatase 1G (formerly 2C), magnesium-dependent, gamma isoform (PPM1G), transcript variant 2, mRNA.",
ILMN_116810,114.575,103.26667,116.50833,106.84167,104,95.691666,108.60833,106.225,,DB074408,,"DB074408 TESTI4 Homo sapiens cDNA clone TESTI4017996 5, mRNA sequence",
ILMN_80310,182.49167,173.01666,195.68333,232.36667,142.24167,158.45,169.5,156.05833,,BX115904,,"BX115904 Soares_NFL_T_GBC_S1 Homo sapiens cDNA clone IMAGp998K225152, mRNA sequence",
ILMN_8117,123.75,120.28333,159.49167,125.583336,117.89167,110.00833,112.6,100.675,ABCD1,NM_000033.2,,"Homo sapiens ATP-binding cassette, sub-family D (ALD), member 1 (ABCD1), mRNA.",
ILMN_106863,87.675,80.96667,90.558334,94.89167,107.03333,87.10833,90.86667,89.075,,AB056654,,"AB056654 Homo sapiens brain (H Wang) Homo sapiens cDNA clone HBT1, mRNA sequence",
ILMN_8012,309.16666,282.70834,296.13333,264.31668,225.49167,208.75,219.15834,227.39166,GOSR1,NM_004871.2,,"Homo sapiens golgi SNAP receptor complex member 1 (GOSR1), transcript variant 1, mRNA.",
ILMN_25010,152.06667,160.54167,125.59167,140.09166,323.91666,266.65833,297.275,251.44167,UBL3,NM_007106.2,,"Homo sapiens ubiquitin-like 3 (UBL3), mRNA.",
ILMN_120921,134.46666,130.675,119.441666,114.10833,122.51667,127.416664,111.2,112.2,,BG719142,,"602699079F1 NIH_MGC_97 Homo sapiens cDNA clone IMAGE:4831290 5, mRNA sequence",
ILMN_5066,397.93332,322.10834,457.96667,325.06668,1500.3334,724.19165,2039.55,714.3,CXCL10,NM_001565.1,,"Homo sapiens chemokine (C-X-C motif) ligand 10 (CXCL10), mRNA.",
ILMN_138771,127.683334,146.1,147.20833,134.125,160.54167,132.10834,151.35834,161.05833,MAP3K2,NM_006609.2,,"Homo sapiens mitogen-activated protein kinase kinase kinase 2 (MAP3K2), mRNA.",
ILMN_129091,98.59167,97.183334,102.13333,124.28333,83.191666,108.53333,94.53333,100.49167,,AW903197,,"CM4-NN1029-250300-121-e05 NN1029 Homo sapiens cDNA, mRNA sequence",
ILMN_124317,104.583336,96.683334,122.6,85.916664,88.84167,101.25,109.61667,83.21667,,BX452579,,"BX452579 Homo sapiens ADULT BRAIN Homo sapiens cDNA clone CS0DN002YF18 5-PRIME, mRNA sequence",
ILMN_85013,128.19167,126.1,98.25,102.86667,84.03333,78.775,82.425,88.75833,,CR627122,,Homo sapiens mRNA; cDNA DKFZp779M2422 (from clone DKFZp779M2422),
ILMN_14202,196.875,181.13333,170.75833,175.36667,183.55833,176.01666,189.95,167.36667,DYNC2LI1,NM_015522.2,,"Homo sapiens dynein, cytoplasmic 2, light intermediate chain 1 (DYNC2LI1), transcript variant 2, mRNA.",
ILMN_44602,106.2,98.35833,91.958336,95.39167,101.03333,118.975,102.40833,102.833336,LOC646881,XM_934009.1,,"PREDICTED: Homo sapiens hypothetical protein LOC646881 (LOC646881), mRNA.",
ILMN_134294,291.20834,244.05,270.65833,278.96667,157.83333,152.975,148.80833,169.825,,DR977977,,"SM011178 Brain 3 EST Homo sapiens cDNA clone ID_11178 3', mRNA sequence",
ILMN_45771,109.041664,117.76667,107.21667,103.23333,120.61667,114.275,122.975,122.90833,LOC645648,XM_933027.1,,"PREDICTED: Homo sapiens similar to hydatidiform mole associated and imprinted (LOC645648), mRNA.",
ILMN_46016,97.625,124.61667,107.308334,113.825,106.75,99.65833,103.9,97.958336,LOC644739,XM_929457.1,,"PREDICTED: Homo sapiens similar to Wiskott-Aldrich syndrome protein family member 4 (WASP-family protein member 4), transcript variant 1 (LOC644739), mRNA.",
ILMN_30555,401.85,363.8,442.34167,464.35,417.675,375.60834,342.10834,362.41666,INT1,XM_931339.1,,"PREDICTED: Homo sapiens integrator complex subunit 1, transcript variant 5 (INT1), mRNA.",
ILMN_3776,272.25,242.98334,320.08334,298.00833,492.35834,267.66666,491.8,318.80832,FBXO6,NM_018438.4,,"Homo sapiens F-box protein 6 (FBXO6), mRNA.",
ILMN_1543,1821.6417,1417.9166,1645.125,1665.3083,1414.1666,965.35834,1372.2833,962.06665,S100A13,NM_001024211.1,,"Homo sapiens S100 calcium binding protein A13 (S100A13), transcript variant 3, mRNA.",
ILMN_138261,108.23333,117.058334,116.041664,128.95,134.525,119.675,115.3,125,RNF36,NM_182985.2,,"Homo sapiens ring finger protein 36 (RNF36), transcript variant a, mRNA.",
ILMN_125070,112.49167,93.191666,107.50833,116.86667,111.63333,121.75833,109.816666,99.85833,,DA236664,,"DA236664 BRAWH3 Homo sapiens cDNA clone BRAWH3033381 5, mRNA sequence",
ILMN_41836,94.416664,114.316666,96.425,92.975,108.166664,115.65833,102.933334,120.35,LOC648876,XM_943493.1,,"PREDICTED: Homo sapiens hypothetical protein LOC648876 (LOC648876), mRNA.",
ILMN_19515,1458.475,1739.0333,1630.4083,1461.7667,1875.0834,1894.4667,1859.85,1661.65,SUPT16H,NM_007192.2,,"Homo sapiens suppressor of Ty 16 homolog (S. cerevisiae) (SUPT16H), mRNA.",
ILMN_23329,152.60834,163.08333,165.99167,153.35,126.75833,121.675,131.84166,140.19167,KBTBD8,NM_032505.1,,"Homo sapiens kelch repeat and BTB (POZ) domain containing 8 (KBTBD8), mRNA.",
ILMN_13176,5003.408,4903.025,4477.6167,4181.9917,1310.1333,1179.0416,1096.0834,1022.4667,DDIT4,NM_019058.2,,"Homo sapiens DNA-damage-inducible transcript 4 (DDIT4), mRNA.",
ILMN_1866,142.4,126.975,110.34167,120.40833,130.15834,132.83333,126.958336,132.85834,RTF1,NM_015138.3,,"Homo sapiens Rtf1, Paf1/RNA polymerase II complex component, homolog (S. cerevisiae) (RTF1), mRNA.",
ILMN_3469,133.7,156.78334,155.14166,155.04167,213.85834,180.43333,201.55833,209.725,ZBTB3,NM_024784.2,,"Homo sapiens zinc finger and BTB domain containing 3 (ZBTB3), mRNA.",
ILMN_10345,830.15,822.0833,825.9,835.325,1806.2,1761.7167,1766.3083,1657.4083,CTNNBL1,NM_030877.3,,"Homo sapiens catenin, beta like 1 (CTNNBL1), mRNA.",
ILMN_11869,100.84167,111.75833,105.99167,98.25,124.85833,113.45,113.3,118.96667,SOCS6,NM_004232.2,,"Homo sapiens suppressor of cytokine signaling 6 (SOCS6), mRNA.",
ILMN_89157,109.23333,92.208336,88.14167,103.46667,102.316666,119.675,103.375,91.975,LOC728164,BU655899,,"cl02h05.z1 Hembase; Erythroid Precursor Cells (LCB:cl library) Homo sapiens cDNA clone cl02h05 5, mRNA sequence",
ILMN_81226,130.59166,128.03334,116.50833,121.425,184.91667,158.88333,193.53334,180.10834,,AL110204,,Homo sapiens mRNA; cDNA DKFZp586K1922 (from clone DKFZp586K1922),
ILMN_39645,203,193.2,220.51666,268.4,223.43333,165.36667,212.3,211.425,LOC652506,XM_941975.1,,"PREDICTED: Homo sapiens similar to Succinate dehydrogenase [ubiquinone] flavoprotein subunit, mitochondrial precursor (Fp) (Flavoprotein subunit of complex II) (LOC652506), mRNA.",
ILMN_14480,281.825,241.90834,300.89166,258.95,222.24167,247.29167,231.36667,222.59166,SH3GLB2,NM_020145.2,,"Homo sapiens SH3-domain GRB2-like endophilin B2 (SH3GLB2), mRNA.",
ILMN_130286,118.3,103.48333,130.1,123.15,97.958336,122.816666,105.975,112.708336,,CF529498,,"UI-1-BC1p-ash-d-06-0-UI.s1 NCI_CGAP_Pl3 Homo sapiens cDNA clone UI-1-BC1p-ash-d-06-0-UI 3, mRNA sequence",
ILMN_17061,2949.2166,2903.675,2478.7834,2416.1084,1894.4667,1763.625,1900.375,1713.7667,POLR1D,NM_015972.1,,"Homo sapiens polymerase (RNA) I polypeptide D, 16kDa (POLR1D), mRNA.",
ILMN_80947,107.28333,95.2,95.925,106.84167,115.833336,112.291664,119.458336,118.433334,,AA609250,,"af13b06.s1 Soares_testis_NHT Homo sapiens cDNA clone IMAGE:1031507 3, mRNA sequence",
ILMN_34141,111.96667,98.7,109.35,113.3,103.25,102.525,114.50833,101,LOC652715,XM_942338.1,,"PREDICTED: Homo sapiens similar to Grp94 neighboring nucleotidase isoform 3 (LOC652715), mRNA.",
ILMN_105950,92.5,104.075,117.375,92.5,99.09167,105.53333,116.916664,114.24167,,AW079076,,"xa94g06.x1 NCI_CGAP_Co17 Homo sapiens cDNA clone IMAGE:2574490 3, mRNA sequence",
ILMN_78772,107.541664,108.99167,117.933334,114.308334,113.666664,106.61667,114.88333,123.11667,,BX090745,,"BX090745 Soares_NFL_T_GBC_S1 Homo sapiens cDNA clone IMAGp998E044518 ; IMAGE:1846635, mRNA sequence",
ILMN_139375,156.80833,159.91667,152.64166,149.08333,148.25833,140.88333,149.10834,140.35834,VAMP4,NM_003762.2,,"Homo sapiens vesicle-associated membrane protein 4 (VAMP4), transcript variant 2, mRNA.",
ILMN_32076,115.05,112.475,120.36667,113.825,117.458336,115.3,112.125,118.26667,LOC650188,XM_944079.1,,"PREDICTED: Homo sapiens hypothetical protein LOC650188 (LOC650188), mRNA.",
ILMN_6293,567.975,575.63336,470.66666,404.30832,501.16666,491.63333,420.00833,495.94168,MRPS31,NM_005830.2,,"Homo sapiens mitochondrial ribosomal protein S31 (MRPS31), nuclear gene encoding mitochondrial protein, mRNA.",
ILMN_27071,97.05,97.85,101.24167,97.25833,100.6,120.75833,111.2,121.925,NEDD4,NM_006154.1,,"Homo sapiens neural precursor cell expressed, developmentally down-regulated 4 (NEDD4), transcript variant 1, mRNA.",
ILMN_9084,217.48334,247.825,212.825,205.91667,166.41667,185.2,176.15,174.65,SH3D19,NM_001009555.2,,"Homo sapiens SH3 domain protein D19 (SH3D19), mRNA.",
ILMN_5504,103.6,89.01667,102.86667,111.066666,106.275,96.425,100.26667,104.8,RAB6B,NM_016577.2,,"Homo sapiens RAB6B, member RAS oncogene family (RAB6B), mRNA.",
ILMN_21076,116.01667,90.46667,106.175,117.55,106.183334,114.63333,106.09167,114.416664,C14orf139,NM_024633.2,,"Homo sapiens chromosome 14 open reading frame 139 (C14orf139), mRNA.",
ILMN_18726,133.96666,137.125,113.666664,120.3,161.875,179.40834,176.21666,172.45,RBMS1,NM_002897.3,,"Homo sapiens RNA binding motif, single stranded interacting protein 1 (RBMS1), transcript variant 3, mRNA.",
ILMN_24446,647.80835,718.975,609.61664,739.8,882.9167,843.10834,838.0417,1238.9833,GCN5L2,NM_021078.1,,"Homo sapiens GCN5 general control of amino-acid synthesis 5-like 2 (yeast) (GCN5L2), mRNA.",
ILMN_19852,240.6,235.09166,232.24167,210.85834,267.375,259.78333,247.825,254.04167,C12orf43,NM_022895.1,,"Homo sapiens chromosome 12 open reading frame 43 (C12orf43), mRNA.",
ILMN_26734,141.925,169.48334,127.541664,137.95833,133.33333,119.03333,126.35833,127.13333,LRRC59,NM_018509.2,,"Homo sapiens leucine rich repeat containing 59 (LRRC59), mRNA.",
ILMN_113743,124.725,106.691666,124.74167,113.3,103.13333,108.175,94.38333,114.416664,,BI836710,,"603089645F1 NIH_MGC_120 Homo sapiens cDNA clone IMAGE:5228627 5, mRNA sequence",
ILMN_20274,123.191666,118.15,105.683334,125.025,145.01666,132.10834,150.40834,144.2,BAT4,NM_033177.2,,"Homo sapiens HLA-B associated transcript 4 (BAT4), mRNA.",
ILMN_12893,227.01666,201.125,228.69167,194.63333,146.41667,127.13333,157.625,140.54167,KIAA1904,NM_052906.1,,"Homo sapiens KIAA1904 protein (KIAA1904), mRNA.",
ILMN_11739,1599.2084,1476.4083,1522.5917,1689.5667,9279.684,2338.075,8435.983,2943.1667,IRF1,NM_002198.1,,"Homo sapiens interferon regulatory factor 1 (IRF1), mRNA.",
ILMN_37936,736.1667,691.14166,984.14166,913.85,383.91666,498.525,346.43332,540.7,LOC650832,XM_939919.1,,"PREDICTED: Homo sapiens similar to mitogen-activated protein kinase kinase 3 isoform A (LOC650832), mRNA.",
ILMN_15875,130.84166,137.79167,119.65,124.916664,115.10833,112.441666,126.35833,122.166664,MYB,NM_005375.2,,"Homo sapiens v-myb myeloblastosis viral oncogene homolog (avian) (MYB), mRNA.",
ILMN_30363,141.55,133.81667,166.44167,153.45833,144.26666,137.375,128.58333,135.39166,ALDH4A1,NM_003748.2,,"Homo sapiens aldehyde dehydrogenase 4 family, member A1 (ALDH4A1), nuclear gene encoding mitochondrial protein, transcript variant P5CDhL, mRNA.",
ILMN_717,481.90833,460.53333,609.2083,619.5,436.9,486.65,422.63333,453.075,PTK9L,NM_007284.3,,"Homo sapiens PTK9L protein tyrosine kinase 9-like (A6-related protein) (PTK9L), mRNA.",
ILMN_13708,110.59167,96.78333,103.46667,90.63333,101.03333,95.558334,88.63333,106.066666,OR51G2,NM_001005238.1,,"Homo sapiens olfactory receptor, family 51, subfamily G, member 2 (OR51G2), mRNA.",
ILMN_23555,127.34167,118.89167,153.74167,164.475,131.925,130.69167,125.816666,135.29167,GZMB,NM_004131.3,,"Homo sapiens granzyme B (granzyme 2, cytotoxic T-lymphocyte-associated serine esterase 1) (GZMB), mRNA.",
ILMN_10256,424.74167,423.43332,531.575,462.35,586.2083,595.50836,547.825,623.225,GPS2,NM_004489.4,,"Homo sapiens G protein pathway suppressor 2 (GPS2), mRNA.",
ILMN_103868,121.25833,111.13333,113.225,125.15,129.625,114.933334,122.816666,124.61667,,BF445323,,"naa03h05.x1 NCI_CGAP_Pr28 Homo sapiens cDNA clone IMAGE:3253880 3, mRNA sequence",
ILMN_40060,106.2,118.99167,106.26667,109.15,95.666664,106.375,112.2,99.3,LOC644479,XM_927610.1,,"PREDICTED: Homo sapiens hypothetical protein LOC644479 (LOC644479), mRNA.",
ILMN_6642,129.21666,125.775,116.75833,125.15,139.775,139.91667,133.99167,130.96666,BIRC4,NM_001167.2,,"Homo sapiens baculoviral IAP repeat-containing 4 (BIRC4), mRNA.",
ILMN_105401,121.566666,114.09167,98.025,104.61667,110.875,111.73333,117.691666,117.60833,EFCAB5,BX101597,,"BX101597 NCI_CGAP_Kid12 Homo sapiens cDNA clone IMAGp998N105970, mRNA sequence",
ILMN_83729,101.066666,121.566666,135.125,114.791664,102.78333,91.691666,98.941666,97.775,,AI425051,,"tg50f11.x1 Soares_NFL_T_GBC_S1 Homo sapiens cDNA clone IMAGE:2112237 3, mRNA sequence",
ILMN_30807,218.875,232.19167,286.70834,255.925,204.53334,209.725,196.23334,214.21666,LOC644608,XM_927722.1,,"PREDICTED: Homo sapiens similar to actin-like protein (LOC644608), mRNA.",
ILMN_34647,97.73333,98.59167,97.725,92.73333,107.40833,110.00833,119.23333,107.7,LOC642047,XM_936157.1,,"PREDICTED: Homo sapiens similar to HLA class I histocompatibility antigen, A-26 alpha chain precursor (MHC class I antigen A*26), transcript variant 1 (LOC642047), mRNA.",
ILMN_10236,200.025,187.04167,205.18333,198.31667,161.05833,214.69167,157.35,194.93333,TRAF3,NM_145725.1,,"Homo sapiens TNF receptor-associated factor 3 (TRAF3), transcript variant 1, mRNA.",
ILMN_20576,588.0333,572.51666,776.35,686.5417,468.01666,553.99164,444.33334,418.925,IRF3,NM_001571.2,,"Homo sapiens interferon regulatory factor 3 (IRF3), mRNA.",
ILMN_4116,123.458336,113.99167,100.01667,127.36667,117.058334,117.74167,127.933334,133.475,IGF2BP1,NM_006546.3,,"Homo sapiens insulin-like growth factor 2 mRNA binding protein 1 (IGF2BP1), mRNA.",
ILMN_72916,107.74167,114.791664,114.2,111.74167,96.11667,108.35833,100.10833,98.458336,,BG548059,,"602575980F1 NIH_MGC_77 Homo sapiens cDNA clone IMAGE:4704235 5, mRNA sequence",
ILMN_22651,3410.8667,3513.3416,3495.6,3634.35,1593.2916,968.48334,1471.1333,1166.6333,KRT18,NM_199187.1,,"Homo sapiens keratin 18 (KRT18), transcript variant 2, mRNA.",
ILMN_35683,123.75,118.441666,120.99167,117.45,120.75833,117.55,114.691666,117.125,NYD-SP11,XM_940478.1,,"PREDICTED: Homo sapiens NYD-SP11 protein (NYD-SP11), mRNA.",
ILMN_1177,397.15,406.89166,343.04166,310.61667,299.33334,335.51666,323.03333,317.44168,SERP1,NM_014445.2,,"Homo sapiens stress-associated endoplasmic reticulum protein 1 (SERP1), mRNA.",
ILMN_32571,157.18333,145.43333,174.61667,176.1,132.2,137.25833,132.5,145.58333,LOC643436,XM_931546.1,,"PREDICTED: Homo sapiens hypothetical protein LOC643436 (LOC643436), mRNA.",
ILMN_25550,97.183334,104.60833,128.81667,99.5,92.666664,91.86667,86.933334,84.7,MSI1,NM_002442.2,,"Homo sapiens musashi homolog 1 (Drosophila) (MSI1), mRNA.",
ILMN_79397,102.683334,114.2,105.14167,109.691666,104.49167,111.73333,104.9,100.433334,,XM_374192,,"PREDICTED: Homo sapiens hypothetical LOC389447 (LOC389447), mRNA",
ILMN_1066,121.25833,121.25,124.316666,118.05,355.25833,368.50833,422.175,396.15833,CDC42EP3,NM_006449.3,,"Homo sapiens CDC42 effector protein (Rho GTPase binding) 3 (CDC42EP3), mRNA.",
ILMN_9076,322.21667,339.51666,260.14166,299.33334,605.81665,548.475,602.13336,549.2167,SMG1,NM_015092.3,,"Homo sapiens PI-3-kinase-related kinase SMG-1 (SMG1), mRNA.",
ILMN_4699,108.60833,118.691666,109.541664,115.575,99.73333,89.833336,108.60833,103.6,NUDT12,NM_031438.2,,"Homo sapiens nudix (nucleoside diphosphate linked moiety X)-type motif 12 (NUDT12), mRNA.",
ILMN_10796,101.4,97.61667,96.816666,120.725,85.916664,98.63333,94.38333,97.775,TREM1,NM_018643.2,,"Homo sapiens triggering receptor expressed on myeloid cells 1 (TREM1), mRNA.",
ILMN_128674,105.24167,105.975,108.958336,116.75,109.425,100.15833,92.575,101.90833,,BF336011,,"CM4-CT0488-260900-575-C03 CT0488 Homo sapiens cDNA, mRNA sequence",
ILMN_35528,137.09166,147.74167,134.05833,129.98334,97.86667,122.59167,96.2,104.8,LOC643815,XM_931831.1,,"PREDICTED: Homo sapiens hypothetical protein LOC643815 (LOC643815), mRNA.",
ILMN_23153,428.4,434.49167,455.8,397.46667,237.26666,271.06668,231.23334,231.34166,SRXN1,NM_080725.1,,"Homo sapiens sulfiredoxin 1 homolog (S. cerevisiae) (SRXN1), mRNA.",
ILMN_36869,341.45,420.175,298.99167,255.00833,374.00833,370.03333,426.66666,363.86667,LOC653890,XM_936257.1,,"PREDICTED: Homo sapiens similar to serine/threonine/tyrosine interacting protein (LOC653890), mRNA.",
ILMN_21416,178.4,178.38333,184.96666,207.91667,139.34166,150.54167,149.75,134.5,MYL5,NM_002477.1,,"Homo sapiens myosin, light polypeptide 5, regulatory (MYL5), mRNA.",
ILMN_8811,585.06665,564.175,442.60834,431.98334,343.475,348.31668,334.09167,320.30832,MRPL19,NM_014763.2,,"Homo sapiens mitochondrial ribosomal protein L19 (MRPL19), nuclear gene encoding mitochondrial protein, mRNA.",
ILMN_41180,114.5,142.7,107.03333,92.85833,103.9,107.325,112.39167,102.425,LOC653464,XM_209227.6,,"PREDICTED: Homo sapiens similar to SLIT-ROBO Rho GTPase-activating protein 2 (srGAP2) (Formin-binding protein 2) (LOC653464), mRNA.",
ILMN_104708,116.95,123.65,135.60834,111.433334,109.425,115.71667,117.25,121.34167,,AI979341,,"wu03g11.x1 NCI_CGAP_GC6 Homo sapiens cDNA clone IMAGE:2515940 3, mRNA sequence",
ILMN_16548,129.56667,115.775,117.15,136.35834,122.916664,118.975,118.025,114.9,MAG,NM_002361.2,,"Homo sapiens myelin associated glycoprotein (MAG), transcript variant 1, mRNA.",
ILMN_113685,118.05,125.6,114.09167,125.708336,123.26667,120.225,112.6,115.458336,FLJ37078,BC045627,,Homo sapiens cDNA clone IMAGE:5264891,
ILMN_25036,112.875,113.808334,130.34166,119.583336,116.1,113.13333,136.725,112.975,MGC41945,NM_203299.1,,"Homo sapiens hypothetical protein MGC41945 (MGC41945), mRNA.",
ILMN_116022,99.441666,98.35833,112.8,117.96667,109.61667,92.95,112.39167,101,,CB104921,,"K-EST0075547 S22SNU16n1 Homo sapiens cDNA clone S22SNU16n1-44-G11 5, mRNA sequence",
ILMN_107384,108.23333,116.833336,116.14167,107.541664,106.683334,135.11667,108.78333,111.64167,,AI627200,,"ty60e05.x1 NCI_CGAP_Ut2 Homo sapiens cDNA clone IMAGE:2283488 3, mRNA sequence",
ILMN_31705,229.05,229.1,265.81668,281.24167,267.59167,326.99167,316.40833,324.80832,LOC651143,XM_942536.1,,"PREDICTED: Homo sapiens hypothetical protein LOC651143, transcript variant 1 (LOC651143), mRNA.",
ILMN_110497,87.6,99.00833,98.825,110.25833,182.55833,243.29167,176.29167,247.175,NRG1,AF176921,,"Homo sapiens MSTP131 (MST131) mRNA, complete cds",
ILMN_76775,92.76667,92.53333,131.25833,100.6,99.23333,96.825,98.35,91.816666,,BC034605,,Homo sapiens cDNA clone IMAGE:4838146,
ILMN_136283,101.5,100.34167,85.825,102.86667,105.40833,126.24167,119.7,109.74167,SHC3,BE813017,,"RC2-AN0062-140800-017-g03 AN0062 Homo sapiens cDNA, mRNA sequence",
ILMN_21211,146.99167,146.59166,126.175,118.35,171.525,183.625,163.33333,160.05,C9orf91,NM_153045.2,,"Homo sapiens chromosome 9 open reading frame 91 (C9orf91), mRNA.",
ILMN_9732,138.98334,127.09167,120.65833,116.55,148.60834,137.95833,143.275,147.88333,TRIM65,NM_173547.2,,"Homo sapiens tripartite motif-containing 65 (TRIM65), mRNA.",
ILMN_31681,1343.6917,1104.3583,1147.3,1012.425,727.55,666.94165,656.64166,630.2083,LOC649518,XM_938599.1,,"PREDICTED: Homo sapiens similar to 40S ribosomal protein S26 (LOC649518), mRNA.",
ILMN_4655,549.2167,613.3,498.95834,477.24167,325.76666,386.475,356.78333,343.04166,RNF14,NM_004290.3,,"Homo sapiens ring finger protein 14 (RNF14), transcript variant 1, mRNA.",
ILMN_35821,121,101.65833,102.25,121.425,115.375,111.375,116.65,121.86667,LOC647213,XM_934520.1,,"PREDICTED: Homo sapiens hypothetical protein LOC647213 (LOC647213), mRNA.",
ILMN_79915,103.48333,105.53333,104,118.791664,110.65833,108.708336,86.933334,109.333336,,BG192339,,"RST11451 Athersys RAGE Library Homo sapiens cDNA, mRNA sequence",
ILMN_122239,207.55833,178.11667,196.25,227.26666,100.5,94.89167,108.86667,86.55,GPC1,AK092442,,"Homo sapiens cDNA FLJ35123 fis, clone PLACE6008036",
ILMN_138156,234.51666,209.21666,363.18332,168.70833,409.94168,616.425,495.775,619.8,RSAD2,NM_080657.3,,"Homo sapiens radical S-adenosyl methionine domain containing 2 (RSAD2), mRNA.",
ILMN_7450,218.75,229.375,219.44167,204.90834,386.075,377.18332,389.625,398.85,ANKMY2,NM_020319.1,,"Homo sapiens ankyrin repeat and MYND domain containing 2 (ANKMY2), mRNA.",
ILMN_24845,152.25,171.98334,181.18333,186.75,132.325,141,134.81667,148.375,ATF7IP2,NM_024997.2,,"Homo sapiens activating transcription factor 7 interacting protein 2 (ATF7IP2), mRNA.",
ILMN_15329,106.53333,125.3,114.683334,119.36667,122.24167,109.791664,118.3,107.53333,OTOP3,NM_178233.1,,"Homo sapiens otopetrin 3 (OTOP3), mRNA.",
ILMN_24201,114.175,118.691666,121.76667,114.791664,103.78333,108.99167,117.51667,120.075,TRIM54,NM_187841.1,,"Homo sapiens tripartite motif-containing 54 (TRIM54), transcript variant 2, mRNA.",
ILMN_105917,103.25,93.083336,99.11667,96.125,118.86667,110.308334,117.4,100.775,,CD518786,,"AGENCOURT_14375962 NIH_MGC_181 Homo sapiens cDNA clone IMAGE:30408978 5, mRNA sequence",
ILMN_13095,78.183334,79.333336,97.316666,94.39167,130.56667,124.041664,121.76667,125.566666,HIST1H2AG,NM_021064.3,,"Homo sapiens histone 1, H2ag (HIST1H2AG), mRNA.",
ILMN_4040,605.7,633.39166,656.64166,810.0833,637.94165,619.19165,666.0833,712.5833,C16orf24,NM_023933.1,,"Homo sapiens chromosome 16 open reading frame 24 (C16orf24), mRNA.",
ILMN_9512,131.36667,134.10834,135.41667,125.433334,98.25,110.725,107.88333,107.00833,SILV,NM_006928.3,,"Homo sapiens silver homolog (mouse) (SILV), mRNA.",
ILMN_76502,99.88333,110.09167,103.041664,115.71667,99.23333,97.058334,97.316666,101.25833,,AI809077,,"wf68b04.x1 Soares_NFL_T_GBC_S1 Homo sapiens cDNA clone IMAGE:2360719 3, mRNA sequence",
ILMN_41970,5332.783,5113.692,5486.058,5657.45,5195.325,4554.558,4976.775,4616.183,LOC283412,XM_497352.2,,"PREDICTED: Homo sapiens similar to 60S ribosomal protein L29 (Cell surface heparin binding protein HIP) (LOC283412), mRNA.",
ILMN_127127,103.48333,111.316666,107.21667,95.09167,113.583336,128.26666,115.23333,120.075,,DB337313,,"DB337313 TESTI2 Homo sapiens cDNA clone TESTI2019612 3, mRNA sequence",
ILMN_1317,771.64166,834.8,679.9083,808.74164,657.475,624.56665,632.0833,652.4,ZFYVE21,NM_024071.2,,"Homo sapiens zinc finger, FYVE domain containing 21 (ZFYVE21), mRNA.",
ILMN_81805,109.5,106.958336,114.09167,102.86667,110.3,101.15,113.625,111.96667,,AI692607,,"wd69h01.x1 NCI_CGAP_Lu24 Homo sapiens cDNA clone IMAGE:2336881 3, mRNA sequence",
ILMN_10948,121.25833,121.675,104.71667,117.55,118.041664,117.09167,116.125,117.125,SEL1L,NM_005065.3,,"Homo sapiens sel-1 suppressor of lin-12-like (C. elegans) (SEL1L), mRNA.",
ILMN_92552,155.01666,168.49167,163.25833,151.56667,205.98334,232.5,220.41667,216.14166,LOC203411,AK056736,,"Homo sapiens cDNA FLJ32174 fis, clone PLACE6001064",14702039
ILMN_115293,112.2,104.38333,119.325,100.01667,116.95,109.225,105.975,110.425,,BM982116,,"UI-CF-EN1-acr-k-18-0-UI.s1 UI-CF-EN1 Homo sapiens cDNA clone UI-CF-EN1-acr-k-18-0-UI 3, mRNA sequence",
ILMN_115201,116.24167,112.725,107.99167,116.46667,107.291664,99.566666,97.39167,110.01667,ANKRD15,CB048553,,"NISC_gj05e05.x1 NCI_CGAP_Pr28 Homo sapiens cDNA clone IMAGE:3270992 3, mRNA sequence",
ILMN_14567,143.85834,138.75,134.19167,134.00833,158.81667,102.35,151.04167,112.8,LOC441168,NM_001010919.1,,"Homo sapiens hypothetical protein LOC441168 (LOC441168), mRNA.",
ILMN_10679,208.80833,190.21666,210.70833,233.775,183.60834,181.59166,192.675,178.18333,C2orf28,NM_016085.3,,"Homo sapiens chromosome 2 open reading frame 28 (C2orf28), transcript variant 1, mRNA.",
ILMN_103189,93.01667,98.59167,113.9,132.725,104.791664,114.791664,100.78333,108.916664,FAM22A,BF981703,,"602306049F1 NIH_MGC_88 Homo sapiens cDNA clone IMAGE:4397100 5, mRNA sequence",
ILMN_23092,151.61667,158.51666,139.45833,134.59166,128.18333,128.7,125.11667,125.566666,NAGS,NM_153006.2,,"Homo sapiens N-acetylglutamate synthase (NAGS), mRNA.",
ILMN_71240,272.675,268.78333,287.61667,366.9,190.69167,202.39166,181.58333,201.79167,,R38585,,"yc87h09.s1 Soares infant brain 1NIB Homo sapiens cDNA clone IMAGE:23087 3, mRNA sequence",
ILMN_18242,103.36667,109.99167,112.575,107.96667,114.5,120.6,111.575,124.84167,MGC21675,NM_052861.2,,"Homo sapiens hypothetical protein MGC21675 (MGC21675), mRNA.",
ILMN_5418,327.68332,312.74167,375.13333,318.925,323.6,394.7,318.425,338.40833,FLJ20254,NM_017727.3,,"Homo sapiens hypothetical protein FLJ20254 (FLJ20254), mRNA.",
ILMN_106072,94.191666,95.28333,86.9,127,95.84167,95.39167,112.291664,98.60833,,AA020977,,"ze65d07.s1 Soares retina N2b4HR Homo sapiens cDNA clone IMAGE:363853 3, mRNA sequence",
ILMN_24947,114.5,126.78333,120.9,108.86667,109.941666,108.9,112.39167,123.85833,GGA1,NM_001001561.1,,"Homo sapiens golgi associated, gamma adaptin ear containing, ARF binding protein 1 (GGA1), transcript variant 3, mRNA.",
ILMN_36983,94.775,98.166664,104,104.3,105.78333,109.64167,115.125,107.88333,LOC648955,XM_943521.1,,"PREDICTED: Homo sapiens hypothetical protein LOC648955 (LOC648955), mRNA.",
ILMN_71954,165.54167,159.91667,143.88333,125.708336,127.15,102.9,119.23333,117.525,RAB27B,AF131784,,Homo sapiens clone 25194 mRNA sequence,
ILMN_15286,124.725,123.65,148.7,132.325,113.041664,109.941666,108.958336,114.683334,NOXO1,NM_144603.2,,"Homo sapiens NADPH oxidase organizer 1 (NOXO1), transcript variant a, mRNA.",
ILMN_71267,126.425,136.35834,134.99167,131.83333,127.683334,130.88333,112.6,110.916664,LOC157627,AK091593,,"Homo sapiens cDNA FLJ34274 fis, clone FEBRA2003327",14702039; 9110174; 8619474
ILMN_25454,2166.8916,2144.55,2367.7583,2205.6167,2302.0583,1993.075,2228.1667,1909.325,FAM62A,NM_015292.1,,"Homo sapiens family with sequence similarity 62 (C2 domain containing), member A (FAM62A), mRNA.",
ILMN_21082,117.55,105.53333,103.71667,97.375,99.541664,108.175,120.525,102.2,WWOX,NM_130791.1,,"Homo sapiens WW domain containing oxidoreductase (WWOX), transcript variant 2, mRNA.",
ILMN_34224,111.725,101.84167,102.425,101.23333,98.166664,118.333336,109.15,97.291664,LOC644929,XM_928017.1,,"PREDICTED: Homo sapiens hypothetical protein LOC644929 (LOC644929), mRNA.",
ILMN_21124,103.48333,99.86667,103.041664,105.15,114.15833,101.925,112.6,105.78333,SPRR2D,NM_006945.3,,"Homo sapiens small proline-rich protein 2D (SPRR2D), mRNA.",
ILMN_16662,466.26666,474.275,593.49164,531.575,278.84167,431.04166,250.95,300.51666,SREBF2,NM_004599.2,,"Homo sapiens sterol regulatory element binding transcription factor 2 (SREBF2), mRNA.",
ILMN_10637,118.775,99.791664,110.666664,99.28333,104.175,103.24167,94.958336,93.45,HOXC9,NM_006897.1,,"Homo sapiens homeobox C9 (HOXC9), mRNA.",
ILMN_115373,101.71667,129.24167,112.36667,125.15,94.433334,112.566666,113.39167,112.8,,BE164788,,"RC3-HT0470-130400-018-c09 HT0470 Homo sapiens cDNA, mRNA sequence",
ILMN_1387,227.26666,254.63333,209.84166,187.24167,432.63333,399.15833,488.89166,353.51666,STAMBPL1,NM_020799.2,,"Homo sapiens STAM binding protein-like 1 (STAMBPL1), mRNA.",
ILMN_126940,106.2,107.05,93.78333,90.34167,98.51667,107.325,107.625,117.76667,,BC009884,,"Homo sapiens cDNA clone IMAGE:3959751, partial cds",
ILMN_45350,120.208336,116.46667,98.51667,90.075,117.15,128.91667,130.125,112.708336,LOC646434,XM_933614.1,,"PREDICTED: Homo sapiens hypothetical protein LOC646434 (LOC646434), mRNA.",
ILMN_138830,90.791664,98.475,108.625,109.941666,104.9,110.066666,117.78333,107.183334,EHMT1,XM_946119.1,,"PREDICTED: Homo sapiens euchromatic histone-lysine N-methyltransferase 1, transcript variant 4 (EHMT1), mRNA.",
ILMN_11348,108.45,94.058334,100.76667,102.96667,113.99167,106.683334,107.38333,99.14167,WDTC1,NM_015023.2,,"Homo sapiens WD and tetratricopeptide repeats 1 (WDTC1), mRNA.",
ILMN_81404,107.38333,110.3,100.55,104.816666,100.125,101.625,105.86667,99.8,,BX538144,,Homo sapiens mRNA; cDNA DKFZp686I14117 (from clone DKFZp686I14117),
ILMN_106328,146.44167,141.925,144.05,143.88333,145.01666,129.24167,128.975,125.88333,,T10220,,"seq920 b4HB3MA Cot8-HAP-Ft Homo sapiens cDNA clone b4HB3MA-COT8-HAP-Ft196 3, mRNA sequence",
ILMN_26885,431.50833,525.975,418.29166,455.8,656.64166,982.13336,726.65,769.1,H3F3B,NM_005324.3,,"Homo sapiens H3 histone, family 3B (H3.3B) (H3F3B), mRNA.",
ILMN_2775,989.6667,1156.8167,730.7833,773.85834,977.7,1092.425,1059.3,987.35834,DKC1,NM_001363.2,,"Homo sapiens dyskeratosis congenita 1, dyskerin (DKC1), mRNA.",
ILMN_3046,133.8,123.65,138.94167,123.53333,141.95,129.65,133.4,140.80833,DBF4B,NM_145663.1,,"Homo sapiens DBF4 homolog B (S. cerevisiae) (DBF4B), transcript variant 1, mRNA.",
ILMN_26446,101.816666,111.225,102.13333,100.01667,116.275,110.725,126.76667,112.058334,LOC153364,NM_203406.1,,"Homo sapiens similar to metallo-beta-lactamase superfamily protein (LOC153364), mRNA.",
ILMN_13846,105.88333,123.55,125.975,111.63333,95.575,103.13333,99.23333,88.03333,IL3,NM_000588.3,,"Homo sapiens interleukin 3 (colony-stimulating factor, multiple) (IL3), mRNA.",
ILMN_138079,187.60834,175.1,190,180.625,206.6,214.925,203.93333,203.55833,ALKBH,NM_006020.1,,"Homo sapiens alkB, alkylation repair homolog (E. coli) (ALKBH), mRNA.",
ILMN_118237,124.566666,122.041664,127.11667,135.01666,129.95833,125.7,132.4,126.63333,ADRBK2,AW449438,,"UI-H-BI3-akj-f-03-0-UI.s1 NCI_CGAP_Sub5 Homo sapiens cDNA clone IMAGE:2734589 3, mRNA sequence",
ILMN_21354,236.9,237.26666,292.49167,258.83334,238.96666,245.075,192.4,185.51666,GIPC1,NM_202468.1,,"Homo sapiens GIPC PDZ domain containing family, member 1 (GIPC1), transcript variant 3, mRNA.",
ILMN_2102,812.50836,874.76666,613.3,708.625,950.075,1166.6333,956.675,1083.4,MKI67IP,NM_032390.3,,"Homo sapiens MKI67 (FHA domain) interacting nucleolar phosphoprotein (MKI67IP), mRNA.",
ILMN_17025,742.13336,641.4667,788.38336,829.39166,99.73333,96.90833,100.90833,94.85833,JAG2,NM_002226.3,,"Homo sapiens jagged 2 (JAG2), transcript variant 1, mRNA.",
ILMN_34327,108.23333,104.71667,128.94167,117.76667,112.1,125.558334,110.86667,109.941666,LOC387756,XM_373491.3,,"PREDICTED: Homo sapiens hypothetical LOC387756 (LOC387756), mRNA.",
ILMN_108068,102.9,110.4,113.575,101.625,103.25,119.98333,97.8,127.00833,,AI638857,,"tt08b05.x1 NCI_CGAP_GC6 Homo sapiens cDNA clone IMAGE:2240145 3, mRNA sequence",
ILMN_32290,117.55,114.4,113.666664,127.275,118.041664,131.99167,111.73333,121.175,FLJ44477,XR_000592.1,,"PREDICTED: Homo sapiens FLJ44477 protein (FLJ44477), misc RNA.",
ILMN_102128,79.825,79.50833,86.9,93.958336,119.583336,99.88333,111.025,87.666664,,BU564425,,"AGENCOURT_10371970 NIH_MGC_141 Homo sapiens cDNA clone IMAGE:6602478 5, mRNA sequence",
ILMN_11395,148.66667,157.41667,153.91667,161,155.04167,159.625,159.49167,159.38333,C6orf151,NM_152551.3,,"Homo sapiens chromosome 6 open reading frame 151 (C6orf151), mRNA.",
ILMN_22180,2431.3416,2492.1,2642.7834,2504.3833,2512.0334,2815.5,2595.675,2659.6084,NME1,NM_198175.1,,"Homo sapiens non-metastatic cells 1, protein (NM23A) expressed in (NME1), transcript variant 1, mRNA.",
ILMN_4618,157.875,157.41667,143.7,145.85834,162.05,162.33333,151.38333,157.91667,ZNF134,NM_003435.2,,"Homo sapiens zinc finger protein 134 (clone pHZ-15) (ZNF134), mRNA.",
ILMN_15226,651.48334,606.88336,476.83334,553.7167,114.40833,122.38333,108.86667,134.05833,CYP27B1,NM_000785.3,,"Homo sapiens cytochrome P450, family 27, subfamily B, polypeptide 1 (CYP27B1), nuclear gene encoding mitochondrial protein, mRNA.",
ILMN_111334,111.96667,94.575,114.01667,101.625,90.10833,82.39167,97.49167,82.63333,PDCD11,AA470451,,"ne14e08.s1 NCI_CGAP_Co3 Homo sapiens cDNA clone IMAGE:881222 3, mRNA sequence",
ILMN_20639,106.74167,120.5,121.86667,114.525,89.10833,103.13333,94.725,91.9,VAV1,NM_005428.2,,"Homo sapiens vav 1 oncogene (VAV1), mRNA.",
ILMN_1277,155.93333,167.45833,138.55,152.875,96.00833,105.475,91.625,98.28333,BCL11B,NM_022898.1,,"Homo sapiens B-cell CLL/lymphoma 11B (zinc finger protein) (BCL11B), transcript variant 2, mRNA.",
ILMN_15134,112.2,89.98333,99.45,95.725,98.925,106.84167,104.083336,119.65833,CEPT1,NM_001007794.1,,"Homo sapiens choline/ethanolamine phosphotransferase 1 (CEPT1), transcript variant 2, mRNA.",
ILMN_71485,122.01667,105.21667,120.75833,101.73333,121.875,119.09167,110.11667,108.85833,,BM475722,,"AGENCOURT_6480028 NIH_MGC_92 Homo sapiens cDNA clone IMAGE:5575826 5, mRNA sequence",
ILMN_794,391.14166,394.61667,352.06668,366.7,402.46667,382.575,292.89166,300.79166,PHF5A,NM_032758.3,,"Homo sapiens PHD finger protein 5A (PHF5A), mRNA.",
ILMN_16231,1516.4083,1458.475,1446.2167,1393.9667,1478.3667,1341.9333,1581.0083,1542.2667,NULP1,NM_014972.1,,"Homo sapiens NULP1 (NULP1), mRNA.",
ILMN_3657,137.89166,139.56667,169.425,155.19167,113.125,115.86667,115.3,130.775,TRQ1,NR_000037.1,,Homo sapiens tRNA glutamine 1 (TRQ1) on chromosome 17.,
ILMN_8109,1031.775,1143.6666,942.9,1059.3,745.25836,1071.6666,744.3417,928.99164,PDCD5,NM_004708.2,,"Homo sapiens programmed cell death 5 (PDCD5), mRNA.",
ILMN_22945,437.125,431.275,328.10834,320.79166,401.44168,410.28333,386.79166,343.30832,LSM1,NM_014462.1,,"Homo sapiens LSM1 homolog, U6 small nuclear RNA associated (S. cerevisiae) (LSM1), mRNA.",
ILMN_123422,101.6,94.7,107.03333,126.39167,99.63333,112.65,104.708336,110.25,,AI245256,,"qk28a11.x1 NCI_CGAP_Kid3 Homo sapiens cDNA clone IMAGE:1870268 3, mRNA sequence",
ILMN_31021,1570.9333,1451.725,1721.075,1730.275,1577.4584,1058.525,1826.9667,2262.95,LOC653086,XM_930995.1,,"PREDICTED: Homo sapiens similar to RAN-binding protein 2-like 1 isoform 2, transcript variant 10 (LOC653086), mRNA.",
ILMN_41025,128.91667,113.90833,111.50833,101.73333,109.691666,98.9,105.86667,93.55,LOC644978,XM_932553.1,,"PREDICTED: Homo sapiens hypothetical protein LOC644978 (LOC644978), mRNA.",
ILMN_138662,239.76666,253.49167,196.61667,203.61667,173.375,162.75,155.24167,155.60834,EFEMP1,NM_004105.2,,"Homo sapiens EGF-containing fibulin-like extracellular matrix protein 1 (EFEMP1), transcript variant 1, mRNA.",
ILMN_34207,106.825,104.71667,98.60833,125.833336,107.625,119.14167,105.38333,103.11667,LOC650681,XM_939769.1,,"PREDICTED: Homo sapiens hypothetical protein LOC650681 (LOC650681), mRNA.",
ILMN_8386,126.1,112.96667,108.075,118.45,105.78333,102.125,104.60833,113.65833,POT1,NM_015450.1,,"Homo sapiens POT1 protection of telomeres 1 homolog (S. pombe) (POT1), mRNA.",
ILMN_6545,117.74167,99.00833,98.74167,103.46667,95.475,100.15833,93.1,102.333336,CLEC2B,NM_005127.2,,"Homo sapiens C-type lectin domain family 2, member B (CLEC2B), mRNA.",
ILMN_28892,172.23334,160.8,176.55833,158.19167,137.09166,141.525,144.34166,140.19167,ATG5,NM_004849.1,,"Homo sapiens ATG5 autophagy related 5 homolog (S. cerevisiae) (ATG5), mRNA.",
ILMN_117938,103.6,97.73333,110.15,110.86667,91.958336,110.00833,121.425,106.541664,,AI281536,,"qu47b05.x1 NCI_CGAP_Lym6 Homo sapiens cDNA clone IMAGE:1967889 3, mRNA sequence",
ILMN_26487,625.0417,608.325,611.99164,615.61664,334.625,380.24167,303.09167,388.36667,DHRS7B,NM_015510.3,,"Homo sapiens dehydrogenase/reductase (SDR family) member 7B (DHRS7B), mRNA.",
ILMN_880,311.95,283.34167,261.49167,226.83333,364.04166,546.0417,359.24167,430.725,SLC5A6,NM_021095.1,,"Homo sapiens solute carrier family 5 (sodium-dependent vitamin transporter), member 6 (SLC5A6), mRNA.",
ILMN_106509,97.375,101.00833,101.84167,99.71667,92.666664,106.84167,112.7,97.59167,,AW273713,,"xv23a06.x1 Soares_NFL_T_GBC_S1 Homo sapiens cDNA clone IMAGE:2813938 3, mRNA sequence",
ILMN_98201,144.1,126.975,135.23334,154.5,115.65833,132.10834,123.083336,123.05,,BU507414,,"AGENCOURT_10309755 NIH_MGC_71 Homo sapiens cDNA clone IMAGE:6501344 5, mRNA sequence",
ILMN_15718,111.808334,107.50833,134.55,116.64167,92.041664,82.14167,82.55,83.35833,RAET1G,NM_001001788.1,,"Homo sapiens retinoic acid early transcript 1G (RAET1G), mRNA.",
ILMN_78820,115.458336,118.99167,134.75,112.39167,107.625,109.941666,104.78333,118.175,ATF3,CB045375,,"NISC_gc10a05.x1 NCI_CGAP_Co17 Homo sapiens cDNA clone IMAGE:3218193 3, mRNA sequence",
ILMN_13915,102.025,107.05,81.35,91.808334,95.75,103.90833,113.13333,127.61667,HIST3H2BB,NM_175055.2,,"Homo sapiens histone 3, H2bb (HIST3H2BB), mRNA.",
ILMN_11540,239.76666,214.9,255.13333,269.61667,245.41667,240.98334,224.56667,234.4,NEIL2,NM_145043.1,,"Homo sapiens nei like 2 (E. coli) (NEIL2), mRNA.",
ILMN_109204,82.48333,83.40833,98.25,110.86667,90.73333,99.5,94.958336,93.36667,MID1,BM981444,,"UI-CF-EN1-adh-p-09-0-UI.s1 UI-CF-EN1 Homo sapiens cDNA clone UI-CF-EN1-adh-p-09-0-UI 3, mRNA sequence",
ILMN_43733,5842.8584,5345.175,4692.8916,5514.2085,4279.475,3230.675,3799.0916,3736.5417,LOC649049,XM_945192.1,,"PREDICTED: Homo sapiens similar to acidic ribosomal phosphoprotein P0, transcript variant 3 (LOC649049), mRNA.",
ILMN_33969,98.975,101.65833,93.666664,104.3,114.7,104.925,119.975,105.183334,LOC648374,XM_943299.1,,"PREDICTED: Homo sapiens hypothetical protein LOC648374 (LOC648374), mRNA.",
ILMN_27295,116.95,115.941666,100.55,117.76667,103.691666,106.375,108.78333,109.23333,MAP2K5,NM_145162.1,,"Homo sapiens mitogen-activated protein kinase kinase 5 (MAP2K5), transcript variant D, mRNA.",
ILMN_26774,169.05,156.575,161.30833,129.31667,150.55833,165.8,166.73334,152.71666,ZNF615,NM_198480.2,,"Homo sapiens zinc finger protein 615 (ZNF615), mRNA.",
ILMN_6395,91.90833,100.10833,109.35,87.6,93.666664,105.53333,85.95,109.74167,PRPH,NM_006262.3,,"Homo sapiens peripherin (PRPH), mRNA.",
ILMN_22990,94.89167,100.10833,99.23333,101.325,115.833336,102.683334,104.9,115.65833,EIF2C4,NM_017629.2,,"Homo sapiens eukaryotic translation initiation factor 2C, 4 (EIF2C4), mRNA.",
ILMN_25147,179.85834,175.575,193.375,207.91667,185.96666,158.23334,206.85,194.93333,ZNF160,NM_033288.2,,"Homo sapiens zinc finger protein 160 (ZNF160), transcript variant 1, mRNA.",
ILMN_13270,795.425,770.74164,896.30835,856.88336,468.55832,377.49167,385.01666,389.69168,BCKDHA,NM_000709.2,,"Homo sapiens branched chain keto acid dehydrogenase E1, alpha polypeptide (BCKDHA), mRNA.",
ILMN_119979,109.816666,112.36667,113.575,100.40833,123.53333,108.075,115.575,102.333336,,XM_208778,,"PREDICTED: Homo sapiens hypothetical LOC283677 (LOC283677), mRNA",
ILMN_26635,111.725,114.7,104.808334,101.825,130.80833,121.1,130.93333,130.05,FBXO9,NM_033480.1,,"Homo sapiens F-box protein 9 (FBXO9), transcript variant 2, mRNA.",
ILMN_100411,130.59166,119.191666,130.6,163.975,114.60833,126.49167,113.2,119.65833,,AA860237,,"aj58a04.s1 Soares_testis_NHT Homo sapiens cDNA clone IMAGE:1394478 3, mRNA sequence",
ILMN_138278,473.78333,447.125,617.325,640.64166,167.725,142.96666,159.65834,156.00833,FAM69B,XM_942503.1,,"PREDICTED: Homo sapiens family with sequence similarity 69, member B, transcript variant 2 (FAM69B), mRNA.",
ILMN_72320,114.25,117.058334,107.308334,113.1,116.025,111.96667,108.691666,124.89167,,BX101842,,"BX101842 Soares breast 3NbHBst Homo sapiens cDNA clone IMAGp998C22339, mRNA sequence",
ILMN_81827,101.6,94.48333,104.183334,100.01667,117.35,113.96667,107.88333,111.96667,,BX094998,,"BX094998 NCI_CGAP_Ov23 Homo sapiens cDNA clone IMAGp998L175489, mRNA sequence",
ILMN_27046,417.525,364.75833,420.33334,377.1,293.61667,259.975,289.125,294.225,SLC25A11,NM_003562.3,,"Homo sapiens solute carrier family 25 (mitochondrial carrier; oxoglutarate carrier), member 11 (SLC25A11), mRNA.",
ILMN_106789,110.791664,100.84167,110.15,98.60833,105.78333,104.45,119.558334,117.60833,,AA651832,,"ns40b05.s1 NCI_CGAP_GCB1 Homo sapiens cDNA clone IMAGE:1186065 3, mRNA sequence",
ILMN_9096,287.24167,255.13333,359.40833,356.05,1288.3667,1355.7833,1431.5917,1728.4917,RND3,NM_005168.3,,"Homo sapiens Rho family GTPase 3 (RND3), mRNA.",
ILMN_16015,409.075,398.75833,381.2,457.34167,378.28333,325.44168,462.625,484.96667,GNL3L,NM_019067.3,,"Homo sapiens guanine nucleotide binding protein-like 3 (nucleolar)-like (GNL3L), mRNA.",
ILMN_5191,1106.8,1068.6,981.4167,951.4083,518.0333,616.075,515.24164,522.75836,UCHL3,NM_006002.3,,"Homo sapiens ubiquitin carboxyl-terminal esterase L3 (ubiquitin thiolesterase) (UCHL3), mRNA.",
ILMN_22291,105.78333,118.441666,93.308334,119.941666,109.525,107.78333,99.825,100.058334,RUFY3,NM_014961.2,,"Homo sapiens RUN and FYVE domain containing 3 (RUFY3), transcript variant 2, mRNA.",
ILMN_137667,103.48333,111.225,102.041664,99.38333,111.36667,102.9,125.03333,110.01667,CAPN10,NM_021251.2,,"Homo sapiens calpain 10 (CAPN10), transcript variant 8, mRNA.",
ILMN_29791,180.225,189.04167,166.225,183.00833,180.78334,186.13333,183.60834,204.65834,SMCY,NM_004653.3,,"Homo sapiens Smcy homolog, Y-linked (mouse) (SMCY), mRNA.",
ILMN_17009,103.36667,105.10833,115.941666,107.78333,120.3,111.375,114.01667,101.575,MAB21L1,NM_005584.2,,"Homo sapiens mab-21-like 1 (C. elegans) (MAB21L1), mRNA.",
ILMN_83748,108.35,109.76667,118.78333,132.5,109.85,128.79167,116.308334,119.10833,,BF377636,,"PM1-TN0120-240900-005-h07 TN0120 Homo sapiens cDNA, mRNA sequence",
ILMN_120507,108.066666,114.791664,126.35833,107.15833,102.98333,110.00833,118.40833,111.15833,,BM512523,,"ij73g04.x1 Human insulinoma Homo sapiens cDNA clone IMAGE:5636551 3, mRNA sequence",
ILMN_138222,767.0417,716.175,839.75,834.8,657.99164,541.56665,640.375,586.45,DMAP1,NM_019100.3,,"Homo sapiens DNA methyltransferase 1 associated protein 1 (DMAP1), mRNA.",
ILMN_9846,128.03334,112.28333,109.925,120.208336,120.46667,113.708336,117.125,118.86667,TMEM1,NM_001001723.1,,"Homo sapiens transmembrane protein 1 (TMEM1), transcript variant 2, mRNA.",
ILMN_10394,255.55833,238.21666,204.80833,185.35834,210.80833,215.15,214.58333,225.24167,SH3GLB1,NM_016009.2,,"Homo sapiens SH3-domain GRB2-like endophilin B1 (SH3GLB1), mRNA.",
ILMN_23335,434.03333,431.04166,321.70834,227.71666,91.53333,88.425,88.63333,90.425,EVA1,NM_005797.2,,"Homo sapiens epithelial V-like antigen 1 (EVA1), transcript variant 1, mRNA.",
ILMN_7980,169.40834,170.90834,185.96666,166.475,161.80833,139,152.04167,142.55,PPARG,NM_138712.2,,"Homo sapiens peroxisome proliferative activated receptor, gamma (PPARG), transcript variant 1, mRNA.",
ILMN_3563,118.05,137.79167,111.833336,112.191666,154.925,130.625,141.04167,133.33333,PPFIA4,NM_015053.1,,"Homo sapiens protein tyrosine phosphatase, receptor type, f polypeptide (PTPRF), interacting protein (liprin), alpha 4 (PPFIA4), mRNA.",
ILMN_36912,127.13333,125.941666,126.541664,142.4,74.958336,100.433334,81.775,92.23333,LOC647784,XM_943395.1,,"PREDICTED: Homo sapiens hypothetical protein LOC647784, transcript variant 2 (LOC647784), mRNA.",
ILMN_78038,98.34167,85.416664,93.86667,96.125,92.041664,110.40833,89.49167,91.15833,,BX100557,,"BX100557 Soares_NFL_T_GBC_S1 Homo sapiens cDNA clone IMAGp998O114000, mRNA sequence",
ILMN_42977,104.15,122.9,116.23333,122.675,121.15833,101.925,122.75833,97.39167,LOC642648,XM_926474.1,,"PREDICTED: Homo sapiens hypothetical protein LOC642648 (LOC642648), mRNA.",
ILMN_6913,322.89166,305.58334,313.10834,251.575,296.95,322.10834,296.13333,299.33334,PREB,NM_013388.4,,"Homo sapiens prolactin regulatory element binding (PREB), mRNA.",
ILMN_22418,163.98334,168.8,182.56667,185.96666,153.96666,152.64166,164.3,165.225,ITGB3,NM_000212.2,,"Homo sapiens integrin, beta 3 (platelet glycoprotein IIIa, antigen CD61) (ITGB3), mRNA.",
ILMN_31557,129.64166,115.63333,109.46667,119.058334,116.95,100.333336,106.166664,107.7,LOC641987,XM_935761.1,,"PREDICTED: Homo sapiens similar to capicua homolog (LOC641987), mRNA.",
ILMN_15783,618.1667,559.19165,641.88336,566.7917,687.05835,617.06665,679.4667,662.9083,B4GALT3,NM_003779.2,,"Homo sapiens UDP-Gal:betaGlcNAc beta 1,4- galactosyltransferase, polypeptide 3 (B4GALT3), mRNA.",
ILMN_7768,151.48334,146.59166,138.275,166.10834,1458.475,2397.4084,1366.025,2642.7834,RCN3,NM_020650.2,,"Homo sapiens reticulocalbin 3, EF-hand calcium binding domain (RCN3), mRNA.",
ILMN_15717,487.61667,430.14166,459.71667,375.9,252.5,328.69168,280.75,307.90833,RGS12,NM_002926.2,,"Homo sapiens regulator of G-protein signalling 12 (RGS12), transcript variant 2, mRNA.",
ILMN_87507,122.38333,129.175,122.3,107.441666,123.041664,120.36667,123.64167,102.675,,AK123745,,"Homo sapiens cDNA FLJ41751 fis, clone HSYRA2008154",
ILMN_137243,104.03333,90.46667,91.60833,101.00833,103.35833,107.7,101.458336,95.76667,FCGBP,XM_940656.1,,"PREDICTED: Homo sapiens Fc fragment of IgG binding protein (FCGBP), mRNA.",
ILMN_2983,127.058334,123.833336,131.99167,101.13333,118.15,128.15,116.65,123.53333,ZNF285,NM_152354.2,,"Homo sapiens zinc finger protein 285 (ZNF285), mRNA.",
ILMN_34667,119.191666,115.15833,121.316666,108.53333,111.725,136.66667,119.23333,124.708336,LOC650845,XM_939934.1,,"PREDICTED: Homo sapiens similar to T-cell receptor alpha chain V region CTL-L17 precursor (LOC650845), mRNA.",
ILMN_10110,114.75833,125.2,116.65833,133.86667,116.64167,117.816666,125.183334,117.125,HAL,NM_002108.2,,"Homo sapiens histidine ammonia-lyase (HAL), mRNA.",
ILMN_17129,110.1,111.575,118.333336,111.291664,110.73333,117.46667,105.86667,105.51667,FAM12A,NM_006683.3,,"Homo sapiens family with sequence similarity 12, member A (FAM12A), mRNA.",
ILMN_28528,109.816666,118.89167,108.725,113.933334,120.75833,114.416664,116.475,116.21667,PLAG1,NM_002655.1,,"Homo sapiens pleiomorphic adenoma gene 1 (PLAG1), mRNA.",
ILMN_24693,128.475,130.00833,132.41667,118.15833,126.525,126.49167,119.36667,109.59167,TPMT,NM_000367.2,,"Homo sapiens thiopurine S-methyltransferase (TPMT), mRNA.",
ILMN_6152,302.7,318.80832,283.49167,300.56668,257.08334,243.16667,237.04167,238.33333,APTX,NM_175073.1,,"Homo sapiens aprataxin (APTX), transcript variant 1, mRNA.",
ILMN_29418,402.26666,413.36667,549.65,460.64166,404.45,536.575,410.51666,420.925,PKM2,NM_002654.3,,"Homo sapiens pyruvate kinase, muscle (PKM2), transcript variant 1, mRNA.",
ILMN_36377,120.916664,115.15833,126.475,135.3,109.941666,110.975,93.225,99.14167,LOC644945,XM_930406.1,,"PREDICTED: Homo sapiens similar to Keratin, type I cytoskeletal 16 (Cytokeratin-16) (CK-16) (Keratin-16) (K16) (LOC644945), mRNA.",
ILMN_121018,115.15833,109.35,117.25,117.76667,120.61667,129.96666,111.291664,133.425,,AA994496,,"ou17h02.s1 Soares_NFL_T_GBC_S1 Homo sapiens cDNA clone IMAGE:1626579 3, mRNA sequence",
ILMN_18057,113.76667,92.53333,113.225,110.35833,118.25,112.975,102.833336,116.308334,CYP7A1,NM_000780.2,,"Homo sapiens cytochrome P450, family 7, subfamily A, polypeptide 1 (CYP7A1), mRNA.",
ILMN_24125,105.36667,98.925,137.475,103.558334,122.916664,117.46667,122.975,110.525,CA1,NM_001738.1,,"Homo sapiens carbonic anhydrase I (CA1), mRNA.",
ILMN_14592,132.34166,128.35834,116.6,123.808334,128.18333,128.2,118.76667,126.01667,UBE1DC1,NM_024818.2,,"Homo sapiens ubiquitin-activating enzyme E1-domain containing 1 (UBE1DC1), transcript variant 1, mRNA.",
ILMN_107881,114.575,120.725,112.48333,117.35,118.96667,127.34167,121.25833,130.43333,REV3L,DB233353,,"DB233353 TRACH3 Homo sapiens cDNA clone TRACH3027578 5, mRNA sequence",
ILMN_125980,98.458336,103.26667,118.683334,107.541664,111.291664,105.38333,120.25,115.65833,,CN276941,,"17000600172763 GRN_PRENEU Homo sapiens cDNA 5, mRNA sequence",
ILMN_4527,735.775,737.8333,794.35834,817.05835,846.025,861.725,944.7833,976.7083,AP3B1,NM_003664.3,,"Homo sapiens adaptor-related protein complex 3, beta 1 subunit (AP3B1), mRNA.",
ILMN_15437,155.50833,152.3,171.025,188.03334,124.85833,112.975,125.958336,118.26667,HMHA1,NM_012292.2,,"Homo sapiens histocompatibility (minor) HA-1 (HMHA1), mRNA.",
ILMN_76893,103.13333,118.26667,95.925,123.53333,101.816666,104.175,110.3,93.65,,AW510894,,"hd41a05.x1 Soares_NFL_T_GBC_S1 Homo sapiens cDNA clone IMAGE:2912048 3, mRNA sequence",
ILMN_86081,101.816666,103.85833,84.45,126.683334,97.59167,92.25833,104,98.975,,BG014347,,"CM3-GN0296-211200-575-c06 GN0296 Homo sapiens cDNA, mRNA sequence",
ILMN_17505,107.74167,112.28333,105.78333,123.26667,113.583336,114.191666,108.51667,110.75,TBX6,NM_080758.1,,"Homo sapiens T-box 6 (TBX6), transcript variant 2, mRNA.",
ILMN_10120,280.6,277.15,321.03333,350.58334,247.29167,224.06667,241.71666,257.68332,DIPA,NM_006848.2,,"Homo sapiens hepatitis delta antigen-interacting protein A (DIPA), mRNA.",
ILMN_74000,95.90833,98.25,85.95,102.475,100.6,117.38333,92.38333,100.166664,,AA215381,,"zr97c09.s1 NCI_CGAP_GCB1 Homo sapiens cDNA clone IMAGE:683632 3, mRNA sequence",
ILMN_13077,256.54166,233.98334,210.475,222.00833,317.85,247.95833,308.975,294.89166,PRKRIP1,NM_024653.1,,"Homo sapiens PRKR interacting protein 1 (IL11 inducible) (PRKRIP1), mRNA.",
ILMN_5591,295.28333,284.86667,244.91667,272.175,211.81667,206.4,234.51666,225.24167,GNPDA2,NM_138335.1,,"Homo sapiens glucosamine-6-phosphate deaminase 2 (GNPDA2), mRNA.",
ILMN_8709,246.05,271.975,272.49167,304.56668,1078.75,496.64166,1049.5,455.53333,GOLPH2,NM_016548.2,,"Homo sapiens golgi phosphoprotein 2 (GOLPH2), transcript variant 1, mRNA.",
ILMN_116077,106.74167,108.99167,102.525,98.25,97.39167,103.833336,121.59167,112.53333,,BU954443,,"AGENCOURT_10608220 NIH_MGC_126 Homo sapiens cDNA clone IMAGE:6726030 5, mRNA sequence",
ILMN_45956,149.53334,149.375,146.33333,133.3,212.63333,246.36667,219.675,269.61667,QKI,XM_942223.1,,"PREDICTED: Homo sapiens quaking homolog, KH domain RNA binding (mouse), transcript variant 5 (QKI), mRNA.",
ILMN_106472,100.50833,103.75,93.975,128.80833,106.425,92.316666,106.433334,105.925,,AW072563,,"xa08h04.x1 Soares_NFL_T_GBC_S1 Homo sapiens cDNA clone IMAGE:2567767 3, mRNA sequence",
ILMN_42646,121,101.84167,104.49167,102.86667,105.25,100.433334,98.45,103.691666,LOC652736,XM_942365.1,,"PREDICTED: Homo sapiens similar to hydrocephalus inducing (LOC652736), mRNA.",
ILMN_35589,516.9583,462.20834,607.425,588.6,497.04166,379.6,463.7,419.09167,LOC389672,XM_933893.1,,"PREDICTED: Homo sapiens similar to 40S ribosomal protein SA (p40) (34/67 kDa laminin receptor) (Colon carcinoma laminin-binding protein) (NEM/1CHD4) (Multidrug resistance-associated protein MGr1-Ag), transcript variant 3 (LOC389672), mRNA.",
ILMN_23742,166.41667,182.60834,174.36667,185.08333,177.525,161.80833,181.45833,169.16667,SPIN,NM_006717.1,,"Homo sapiens spindlin (SPIN), mRNA.",
ILMN_14183,130.725,144.18333,134.19167,125.833336,169.98334,181.70833,195.88333,150.49167,PARC,NM_015089.2,,"Homo sapiens p53-associated parkin-like cytoplasmic protein (PARC), mRNA.",
ILMN_3232,110.88333,111.85833,119.325,116.125,372.20834,441.75,344.70834,408.53333,TRIM58,NM_015431.2,,"Homo sapiens tripartite motif-containing 58 (TRIM58), mRNA.",
ILMN_18249,109.925,94.7,109.066666,113.1,113.3,115.375,120.525,112.458336,LOC441208,NM_001013723.1,,"Homo sapiens hypothetical gene supported by AK094370 (LOC441208), mRNA.",
ILMN_17660,373.95,456.98334,350.2,489.81668,342.35,335.20834,371.15,348.225,MGC14376,NM_032895.2,,"Homo sapiens hypothetical protein MGC14376 (MGC14376), transcript variant 1, mRNA.",
ILMN_86684,123.191666,111.96667,108.166664,107.675,112.1,104.175,115.125,121.566666,,BG183320,,"RST2214 Athersys RAGE Library Homo sapiens cDNA, mRNA sequence",
ILMN_4757,142.94167,133.425,144.05,133.11667,119.03333,142.20833,139.73334,128.88333,BCKDHB,NM_000056.2,,"Homo sapiens branched chain keto acid dehydrogenase E1, beta polypeptide (maple syrup urine disease) (BCKDHB), nuclear gene encoding mitochondrial protein, transcript variant 2, mRNA.",
ILMN_12584,284.06668,294.06668,306.46667,288.3,366.20834,409.225,332.01666,324.21667,EGLN2,NM_080732.1,,"Homo sapiens egl nine homolog 2 (C. elegans) (EGLN2), transcript variant 3, mRNA.",
ILMN_14843,99.75833,115.941666,114.88333,104.208336,180.10834,163.28334,160.25833,143.76666,HHAT,NM_018194.1,,"Homo sapiens hedgehog acyltransferase (HHAT), mRNA.",
ILMN_10366,109.041664,110.725,108.35,128.03334,108.6,103.375,117.60833,118.433334,CDH8,NM_001796.2,,"Homo sapiens cadherin 8, type 2 (CDH8), mRNA.",
ILMN_10695,142.73334,160.54167,140.53334,174.58333,153.55833,204.36667,176.93333,182.55833,GPR89A,NM_016334.2,,"Homo sapiens G protein-coupled receptor 89A (GPR89A), mRNA.",
ILMN_20956,117.225,115.25833,123.975,128.03334,119.191666,121.75833,116.125,124.041664,RNF113B,NM_178861.3,,"Homo sapiens ring finger protein 113B (RNF113B), mRNA.",
ILMN_25851,190.65,187.85834,204.58333,171.05833,243.04167,185.05833,248.98334,199.51666,PTEN,NM_000314.3,,"Homo sapiens phosphatase and tensin homolog (mutated in multiple advanced cancers 1) (PTEN), mRNA.",
ILMN_11113,389.18332,405.84167,355.78333,397.93332,492.35834,570.825,484.21667,504.75,PPIL5,NM_152329.3,,"Homo sapiens peptidylprolyl isomerase (cyclophilin)-like 5 (PPIL5), transcript variant 1, mRNA.",
ILMN_42425,95.666664,98.925,104.38333,103.066666,84.35,102.75833,94.066666,103.46667,LOC644524,XM_927653.1,,"PREDICTED: Homo sapiens similar to Homeobox protein Nkx-2.4 (Homeobox protein NKX2.4) (Homeobox protein NK-2 homolog D) (LOC644524), mRNA.",
ILMN_9957,319.85,295.06668,297.2,289.01666,388.26666,313.86667,326.375,274.95,MTCP1,NM_001018025.2,,"Homo sapiens mature T-cell proliferation 1 (MTCP1), nuclear gene encoding mitochondrial protein, transcript variant B1, mRNA.",
ILMN_138806,96.275,97.61667,97.316666,96.025,99.433334,109.708336,101.458336,111.066666,NBPF20,XM_931120.1,,"PREDICTED: Homo sapiens neuroblastoma breakpoint family, member 20, transcript variant 4 (NBPF20), mRNA.",
ILMN_25109,97.85,97.49167,104.1,95.541664,126.191666,157.33333,145.225,147.51666,HLX1,NM_021958.2,,"Homo sapiens H2.0-like homeobox 1 (Drosophila) (HLX1), mRNA.",
ILMN_132012,120.691666,108.35833,105.683334,120.88333,126.34167,121.86667,111.2,120.916664,APBA3,CD369998,,"UI-H-FT1-bke-d-13-0-UI.s1 NCI_CGAP_FT1 Homo sapiens cDNA clone UI-H-FT1-bke-d-13-0-UI 3, mRNA sequence",
ILMN_21427,184.55833,194.15,207.5,185.96666,252,284.95834,247.56667,289.875,L2HGDH,NM_024884.1,,"Homo sapiens L-2-hydroxyglutarate dehydrogenase (L2HGDH), mRNA.",
ILMN_5745,353.33334,356.95834,277.05832,276.975,573.6667,504.9,594.35834,528.51666,C14orf106,NM_018353.3,,"Homo sapiens chromosome 14 open reading frame 106 (C14orf106), mRNA.",
ILMN_5994,796.525,662.5417,841.23334,588.7917,2760.9084,3524.6833,3267.275,4181.9917,OAS2,NM_016817.2,,"Homo sapiens 2'-5'-oligoadenylate synthetase 2, 69/71kDa (OAS2), transcript variant 1, mRNA.",
ILMN_17973,3299.5417,3457.6584,3595.75,3341.7334,4903.025,4903.025,4477.6167,4624.3833,SARS,NM_006513.2,,"Homo sapiens seryl-tRNA synthetase (SARS), mRNA.",
ILMN_85164,103.90833,105.291664,106.933334,96.833336,112.708336,106.45,103.03333,96.8,,AW753800,,"RC6-CT0287-181199-021-D01 CT0287 Homo sapiens cDNA, mRNA sequence",
ILMN_79557,97.625,101.5,112.275,104.208336,112.425,104.36667,112.05,121.11667,,AW294774,,"UI-H-BI2-ahi-a-03-0-UI.s1 NCI_CGAP_Sub4 Homo sapiens cDNA clone IMAGE:2726692 3, mRNA sequence",
ILMN_4296,291.93332,290.71667,230.84166,242.6,210.68333,197.8,207.98334,220.26666,RKHD2,NM_016626.2,,"Homo sapiens ring finger and KH domain containing 2 (RKHD2), mRNA.",
ILMN_30176,134.88333,119.45,111.2,114.308334,241.01666,181.59166,215.525,220.21666,TGFBRAP1,NM_004257.3,,"Homo sapiens transforming growth factor, beta receptor associated protein 1 (TGFBRAP1), mRNA.",
ILMN_123404,94.083336,97.183334,89.583336,79.933334,119.49167,101.525,105.083336,100.166664,,BX119501,,"BX119501 Soares_pregnant_uterus_NbHPU Homo sapiens cDNA clone IMAGp998A084374 ; IMAGE:1721743, mRNA sequence",
ILMN_89812,119.28333,117.25,151.15834,131.36667,131.99167,133.825,143.61667,123.53333,CTSL,BG401693,,"602466360F1 NIH_MGC_75 Homo sapiens cDNA clone IMAGE:4594238 5, mRNA sequence",
ILMN_79925,279.09167,266.19168,321.70834,376.85834,150.14166,156.45833,204.85,253.66667,ZNF227,AA204695,,"zr87e09.r1 NCI_CGAP_GCB1 Homo sapiens cDNA clone IMAGE:682696 5, mRNA sequence",
ILMN_17191,121.34167,130.43333,110.441666,105.691666,121.075,123.541664,117.51667,121.49167,ZNF485,NM_145312.2,,"Homo sapiens zinc finger protein 485 (ZNF485), mRNA.",
ILMN_78357,101.916664,125.40833,111.73333,116.55,102.625,119.933334,123.8,110.84167,,AI141063,,"oz43h01.x1 Soares_NhHMPu_S1 Homo sapiens cDNA clone IMAGE:1678129 3, mRNA sequence",
ILMN_3508,7498.45,7666.567,7125.217,7887.35,10789.417,9028.35,11287.009,10685.934,CALM3,NM_005184.2,,"Homo sapiens calmodulin 3 (phosphorylase kinase, delta) (CALM3), mRNA.",
ILMN_33069,358.825,407.43332,482.76666,437.125,393.73334,335.64166,377.1,334.30832,LOC647916,XM_939016.1,,"PREDICTED: Homo sapiens similar to succinate dehydrogenase complex, subunit C isoform 3 precursor (LOC647916), mRNA.",
ILMN_128712,99.441666,92.308334,129.48334,98.49167,102.125,111.475,100.683334,110.34167,,DB021126,,"DB021126 TESTI2 Homo sapiens cDNA clone TESTI2001602 5, mRNA sequence",
ILMN_14396,111.35,104.791664,132.3,123.03333,98.925,97.058334,96.90833,94.458336,CPZ,NM_001014447.1,,"Homo sapiens carboxypeptidase Z (CPZ), transcript variant 1, mRNA.",
ILMN_7789,676.51666,631.26666,705.225,722.26666,489.18332,451.2,457.96667,487.26666,RFXANK,NM_003721.2,,"Homo sapiens regulatory factor X-associated ankyrin-containing protein (RFXANK), transcript variant 1, mRNA.",
ILMN_676,3903.35,4424.567,4771.7334,4226.4917,15454.5,18451.676,15780.225,14979.25,VIM,NM_003380.2,,"Homo sapiens vimentin (VIM), mRNA.",
ILMN_22122,516.13336,555.48334,567.975,629.9,385.2,325.54166,368.80832,323.45,MGC16028,NM_052873.1,,"Homo sapiens MGC16028 similar to RIKEN cDNA 1700019E19 gene (MGC16028), mRNA.",
ILMN_30028,378.55832,387.75833,302.21667,313.30832,310.375,354.40833,311.15833,315.91666,PDHX,NM_003477.1,,"Homo sapiens pyruvate dehydrogenase complex, component X (PDHX), mRNA.",
ILMN_28699,158.81667,167,154.34166,153.15,152.1,148.69167,152.44167,168.10834,DDX54,NM_024072.3,,"Homo sapiens DEAD (Asp-Glu-Ala-Asp) box polypeptide 54 (DDX54), mRNA.",
ILMN_8743,659.88336,679.9083,625.88336,636.56665,450.95,449.35,413.95,431.34167,C8orf76,NM_032847.1,,"Homo sapiens chromosome 8 open reading frame 76 (C8orf76), mRNA.",
ILMN_121242,99.88333,109.76667,110.15,114.416664,99.23333,102.833336,105.683334,97.39167,TMEM132D,DB337953,,"DB337953 TESTI2 Homo sapiens cDNA clone TESTI2029886 3, mRNA sequence",
ILMN_12941,164.225,167.5,184.425,216.90834,211.61667,229.45,194.95833,195.35,C19orf6,NM_001033026.1,,"Homo sapiens chromosome 19 open reading frame 6 (C19orf6), transcript variant 1, mRNA.",
ILMN_14787,501.40833,496.10834,443.50833,432.63333,496.31668,549.0333,521.18335,540.00836,ANXA7,NM_004034.1,,"Homo sapiens annexin A7 (ANXA7), transcript variant 2, mRNA.",
ILMN_88051,98.78333,104.5,90.558334,92.5,91.26667,96.55,91.941666,100.433334,,BX113803,,"BX113803 Soares_fetal_heart_NbHH19W Homo sapiens cDNA clone IMAGp998A124342, mRNA sequence",
ILMN_40116,538.625,528.69165,545,637.94165,640.18335,851.15,592.48334,738.63336,LOC644063,XM_931572.1,,"PREDICTED: Homo sapiens similar to heterogeneous nuclear ribonucleoprotein K isoform a, transcript variant 2 (LOC644063), mRNA.",
ILMN_26206,1300.6083,1064.9917,987.85834,916.38336,759.525,645.3,722.26666,507.45834,GTF2H5,NM_207118.1,,"Homo sapiens general transcription factor IIH, polypeptide 5 (GTF2H5), mRNA.",
ILMN_76546,123.916664,118.791664,114.88333,135.41667,117.73333,109.791664,114.691666,118.175,ID2,BG338543,,"602436272F1 NIH_MGC_46 Homo sapiens cDNA clone IMAGE:4554472 5, mRNA sequence",
ILMN_23116,182.275,189.275,182,236.44167,252.15,246.88333,252.03334,242.64166,BEX1,NM_018476.3,,"Homo sapiens brain expressed, X-linked 1 (BEX1), mRNA.",
ILMN_29116,1956.7833,1863.8417,2199.7334,2233.8167,1670.075,1444.8917,1567.8417,1545.725,SSU72,NM_014188.2,,"Homo sapiens Ssu72 RNA polymerase II CTD phosphatase homolog (yeast) (SSU72), mRNA.",
ILMN_15154,146.38333,152.60834,139.1,140.24167,207.81667,244.7,211.275,232.01666,OSMR,NM_003999.1,,"Homo sapiens oncostatin M receptor (OSMR), mRNA.",
ILMN_95397,256.1,274.69168,337.925,411.73334,218.45833,193.11667,222.83333,215.48334,,BG168029,,"602340162F1 NIH_MGC_89 Homo sapiens cDNA clone IMAGE:4448030 5, mRNA sequence",
ILMN_914,126.35833,131.6,122.191666,120.208336,103.6,109.64167,102.041664,100.058334,ZNF268,NM_152943.1,,"Homo sapiens zinc finger protein 268 (ZNF268), transcript variant B, mRNA.",
ILMN_18637,450.83334,504.26666,465.46667,403.15833,608.55835,708.2917,733.14166,648.31665,RRM2,NM_001034.1,,"Homo sapiens ribonucleotide reductase M2 polypeptide (RRM2), mRNA.",
ILMN_14915,5947.3335,6413.408,6901.817,6746.1084,5113.692,10576.167,5295.125,11051.967,IER3,NM_052815.1,,"Homo sapiens immediate early response 3 (IER3), transcript variant long, mRNA.",
ILMN_37852,316.14166,377.1,241.15834,214.925,384.625,315.91666,382.3,290.95834,LOC642443,XM_926158.1,,"PREDICTED: Homo sapiens similar to Alcohol dehydrogenase class III chi chain (Glutathione-dependent formaldehyde dehydrogenase) (FDH), transcript variant 1 (LOC642443), mRNA.",
ILMN_105971,98.075,98.041664,106.74167,106.95,101.24167,103.541664,99.99167,113.575,,AA211099,,"zq89g07.s1 Stratagene hNT neuron (#937233) Homo sapiens cDNA clone IMAGE:649212 3, mRNA sequence",
ILMN_10723,645.5333,582.8,686.5417,725.8417,450.725,435.01666,492.66666,478.19168,GAS6,NM_000820.1,,"Homo sapiens growth arrest-specific 6 (GAS6), mRNA.",
ILMN_97789,99.09167,89.875,87.98333,103.46667,93.1,97.708336,95.2,100.166664,EGFLAM,AK093278,,"Homo sapiens cDNA FLJ35959 fis, clone TESTI2012444",
ILMN_28039,3831.3667,3963.025,4069.9417,3954.2834,162.66667,130.5,167.06667,135.2,SPINT2,NM_021102.2,,"Homo sapiens serine peptidase inhibitor, Kunitz type, 2 (SPINT2), mRNA.",
ILMN_10039,226.60834,227.71666,214.98334,214.43333,237.96666,245.39166,224.03334,235.875,CCDC51,NM_024661.2,,"Homo sapiens coiled-coil domain containing 51 (CCDC51), mRNA.",
ILMN_9380,104.03333,125.025,110.25,134.9,112.1,108.35833,114.01667,119.65833,ZNF192,NM_006298.2,,"Homo sapiens zinc finger protein 192 (ZNF192), mRNA.",
ILMN_20713,678.95,776.35,690.89166,586.45,642.93335,764.56665,579.88336,793.6,HMGCR,NM_000859.1,,"Homo sapiens 3-hydroxy-3-methylglutaryl-Coenzyme A reductase (HMGCR), mRNA.",
ILMN_19912,115.458336,110.09167,108.35,117.09167,105.99167,116.46667,110.51667,109.40833,PLXNA2,NM_025179.2,,"Homo sapiens plexin A2 (PLXNA2), mRNA.",
ILMN_100732,97.48333,105.65,96.05,104,120.525,112.566666,114.375,108.53333,,XM_373970,,"PREDICTED: Homo sapiens hypothetical LOC388917 (LOC388917), mRNA",
ILMN_31638,4477.6167,4677.533,4226.4917,4051.275,3311.625,3799.0916,3700.2917,3267.275,LOC644191,XM_934279.1,,"PREDICTED: Homo sapiens similar to 40S ribosomal protein S26, transcript variant 2 (LOC644191), mRNA.",
ILMN_21027,489.81668,472.44168,483.13333,437.48334,575.31665,460.78333,611.74164,467,PHF19,NM_015651.1,,"Homo sapiens PHD finger protein 19 (PHF19), transcript variant 1, mRNA.",
ILMN_5450,180.49167,170.64166,271.06668,267.85834,177.61667,144.425,165.1,151.275,SNAI1,NM_005985.2,,"Homo sapiens snail homolog 1 (Drosophila) (SNAI1), mRNA.",
ILMN_122969,97.958336,105.975,100.225,108.416664,119.49167,101.625,119.05,104.48333,,BU942902,,"AGENCOURT_10512971 NIH_MGC_127 Homo sapiens cDNA clone IMAGE:6716151 5, mRNA sequence",
ILMN_37413,129.43333,127.86667,127.24167,161,134.15,128.26666,140.06667,142.8,LOC646009,XM_933331.1,,"PREDICTED: Homo sapiens hypothetical protein LOC646009 (LOC646009), mRNA.",
ILMN_29800,1042.8667,1014.575,1034.1333,1230.2667,1343.6917,1589.475,1350.9333,1770.0834,TYK2,NM_003331.3,,"Homo sapiens tyrosine kinase 2 (TYK2), mRNA.",
ILMN_86157,117.65,94.166664,112.89167,116.55,105.5,111.475,118.125,101.65,,BF217702,,"601882526F1 NIH_MGC_57 Homo sapiens cDNA clone IMAGE:4094911 5, mRNA sequence",
ILMN_26482,280.95834,244.05,257.9,313.86667,211.15,182.89166,209.70833,185.65,ENDOG,NM_004435.2,,"Homo sapiens endonuclease G (ENDOG), nuclear gene encoding mitochondrial protein, mRNA.",
ILMN_29883,223.51666,219.56667,314.03333,395.89166,151.175,142.7,153.76666,132.30833,SLC12A7,NM_006598.1,,"Homo sapiens solute carrier family 12 (potassium/chloride transporters), member 7 (SLC12A7), mRNA.",
ILMN_29025,134.30833,156,147.93333,171.64166,208.43333,195.475,167.925,171.69167,RAB3B,NM_002867.2,,"Homo sapiens RAB3B, member RAS oncogene family (RAB3B), mRNA.",
ILMN_80322,130.09166,126.475,122.6,114.191666,129.625,120.51667,114.125,120.916664,,BX503536,,"DKFZp313L2016_s1 313 (synonym: hlcc2) Homo sapiens cDNA clone DKFZp313L2016 3, mRNA sequence",
ILMN_37590,100.84167,104.075,98.60833,88.73333,94.88333,107.85833,101.38333,102.25,LOC642782,XM_931704.1,,"PREDICTED: Homo sapiens similar to Forkhead box protein K1 (Myocyte nuclear factor) (MNF), transcript variant 2 (LOC642782), mRNA.",
ILMN_11477,601.68335,641.4667,595.6667,516.13336,957.0333,1086.8417,1064.9917,956.01666,ARL6IP6,NM_152522.2,,"Homo sapiens ADP-ribosylation-like factor 6 interacting protein 6 (ARL6IP6), mRNA.",
ILMN_78279,109.61667,107.61667,106.375,115.475,113.816666,108.53333,88.63333,115.36667,ARHGAP24,BX119134,,"BX119134 Soares_NhHMPu_S1 Homo sapiens cDNA clone IMAGp998A174601, mRNA sequence",
ILMN_135623,102.125,117.875,100.34167,92.38333,104.59167,105.23333,111.2,101.575,,DB310856,,"DB310856 BRTHA1 Homo sapiens cDNA clone BRTHA1000373 3, mRNA sequence",
ILMN_22495,718.49164,636.56665,623.225,676.51666,412.01666,363.95834,360.73334,390.21667,UFC1,NM_016406.1,,"Homo sapiens ubiquitin-fold modifier conjugating enzyme 1 (UFC1), mRNA.",
ILMN_22679,109.14167,116.833336,121.425,119.816666,106.425,92.46667,107,101.35,LOC196913,NM_001014830.1,,"Homo sapiens hypothetical protein LOC196913 (LOC196913), mRNA.",
ILMN_118419,128.725,121.86667,127.725,110.65833,104.49167,122.38333,126.51667,112.2,,H05958,,"yl76d04.s1 Soares infant brain 1NIB Homo sapiens cDNA clone IMAGE:44003 3 similar to contains MSR1 repetitive element ;, mRNA sequence",
ILMN_24035,245.03334,212.79167,250.3,214.6,170.78334,166.60834,151.04167,166.4,KIF1C,NM_006612.3,,"Homo sapiens kinesin family member 1C (KIF1C), mRNA.",
ILMN_20169,346.225,308.325,384.225,361.54166,727.95,954.15,853.4583,1140.45,FLJ11286,NM_018381.1,,"Homo sapiens hypothetical protein FLJ11286 (FLJ11286), mRNA.",
ILMN_16025,136.05,144.51666,136.96666,164.225,156.05,191.13333,160.90834,168.59166,GFM2,NM_170681.1,,"Homo sapiens G elongation factor, mitochondrial 2 (GFM2), nuclear gene encoding mitochondrial protein, transcript variant 3, mRNA.",
ILMN_20531,151.73334,145.43333,142.44167,158.60834,163.85834,202.24167,199.875,181.18333,ARMC8,NM_014154.2,,"Homo sapiens armadillo repeat containing 8 (ARMC8), transcript variant 1, mRNA.",
ILMN_9567,105.14167,104.9,121.316666,116.125,119.8,111.64167,122.00833,109.85,RPS6KL1,NM_031464.2,,"Homo sapiens ribosomal protein S6 kinase-like 1 (RPS6KL1), mRNA.",
ILMN_137484,430.825,434.64166,315.8,335.875,376.3,437.24167,378.55832,500.10834,DPH2,NM_001384.3,,"Homo sapiens DPH2 homolog (S. cerevisiae) (DPH2), transcript variant 1, mRNA.",
ILMN_12667,163.08333,152.3,164.4,166.70833,113.125,125.816666,117.85,104.48333,CCDC69,NM_015621.2,,"Homo sapiens coiled-coil domain containing 69 (CCDC69), mRNA.",
ILMN_106706,102.6,118.03333,102.333336,133.43333,96.75,99.99167,103.71667,102.50833,,D11813,,"HUMHM02A08 Liver HepG2 cell line. Homo sapiens cDNA clone hm02a08 3, mRNA sequence",
ILMN_8003,531.575,578.89166,639.65,607.2083,922.1583,829.39166,975.73334,878.50836,P4HA1,NM_000917.2,,"Homo sapiens procollagen-proline, 2-oxoglutarate 4-dioxygenase (proline 4-hydroxylase), alpha polypeptide I (P4HA1), transcript variant 1, mRNA.",
ILMN_43443,126.625,122.59167,113.10833,106.84167,126.875,124.34167,113.3,110.84167,LOC388574,XM_371204.4,,"PREDICTED: Homo sapiens similar to 60S ribosomal protein L23a (LOC388574), mRNA.",
ILMN_13615,416.00833,393.50833,414.59167,417.88333,127.15,126.24167,131.6,131.05,ELF3,NM_004433.3,,"Homo sapiens E74-like factor 3 (ets domain transcription factor, epithelial-specific ) (ELF3), mRNA.",
ILMN_32937,199.2,195.31667,217.11667,271.275,330.35,319.94168,329.21667,316.49167,LOC650495,XM_939583.1,,"PREDICTED: Homo sapiens hypothetical protein LOC650495 (LOC650495), mRNA.",
ILMN_9989,180.49167,191.85834,184.425,220.89166,157.41667,167.36667,169.98334,156.20833,RAD17,NM_133343.1,,"Homo sapiens RAD17 homolog (S. pombe) (RAD17), transcript variant 6, mRNA.",
ILMN_1757,180.89166,172.61667,201.79167,215.875,281.56668,257.7,281.46667,232.96666,MGC3123,NM_024107.1,,"Homo sapiens hypothetical protein MGC3123 (MGC3123), transcript variant 1, mRNA.",
ILMN_13580,111.35,127.525,138.94167,115.916664,107.541664,111.88333,123.25,115.10833,FLJ41821,NM_001001697.1,,"Homo sapiens FLJ41821 protein (FLJ41821), mRNA.",
ILMN_35153,136.35834,126.975,129.99167,116.98333,110.65833,107.125,122.75833,119.21667,LOC644284,XM_927460.1,,"PREDICTED: Homo sapiens hypothetical protein LOC644284 (LOC644284), mRNA.",
ILMN_18384,644.2167,557.4583,546.98334,639.65,521.9,484.21667,488.45834,481.125,NS4ATP2,NM_024632.3,,"Homo sapiens NS4ATP2 (NS4ATP2), mRNA.",
ILMN_117643,114.5,101.59167,119.875,120.6,98.45,108.075,119.28333,105.46667,,AW770090,,"hi83e10.x1 Soares_NFL_T_GBC_S1 Homo sapiens cDNA clone IMAGE:2978922 3, mRNA sequence",
ILMN_1999,98.458336,98.166664,96.51667,82.775,124.058334,225.15,129.95833,282.70834,CCL3,NM_002983.1,,"Homo sapiens chemokine (C-C motif) ligand 3 (CCL3), mRNA.",
ILMN_7809,130.35834,132.33333,144.05,133.575,125.64167,137.79167,135.70833,143.66667,EZH1,NM_001991.2,,"Homo sapiens enhancer of zeste homolog 1 (Drosophila) (EZH1), mRNA.",
ILMN_123377,100.21667,97.933334,89.975,102.208336,98.74167,158.14166,104.708336,163.08333,,DA043925,,"DA043925 BLADE2 Homo sapiens cDNA clone BLADE2005984 5, mRNA sequence",
ILMN_86232,98.691666,101.59167,90.441666,100.7,93.2,91.941666,105.333336,100.775,,XM_498568,,"PREDICTED: Homo sapiens LOC440151 (LOC440151), mRNA",
ILMN_21872,223.75,207.84166,241.40834,232.59166,96.75,88.425,90.441666,89.208336,EDN2,NM_001956.2,,"Homo sapiens endothelin 2 (EDN2), mRNA.",
ILMN_2251,126.625,113.15,109.541664,117.25,128.10834,133.875,130.51666,136.93333,ABCD4,NM_020323.1,,"Homo sapiens ATP-binding cassette, sub-family D (ALD), member 4 (ABCD4), transcript variant 2, mRNA.",
ILMN_110737,155.19167,175.36667,155.83333,139.675,147.46666,139.85834,145.05,140.975,,BE612775,,"601452348F1 NIH_MGC_66 Homo sapiens cDNA clone IMAGE:3856355 5, mRNA sequence",
ILMN_4591,109.816666,119.64167,112.066666,99.5,178.60834,151.81667,201.34166,173.7,EIF5A2,NM_020390.5,,"Homo sapiens eukaryotic translation initiation factor 5A2 (EIF5A2), mRNA.",
ILMN_25840,583.75,601.15,637.2,484.96667,306.80832,292.04166,289.775,275.26666,HSPA4,NM_002154.3,,"Homo sapiens heat shock 70kDa protein 4 (HSPA4), transcript variant 1, mRNA.",
ILMN_92317,147.35,135.19167,138.11667,125.99167,130.3,113.96667,121.675,116.933334,,BC035345,,"Homo sapiens, clone IMAGE:5180681, mRNA",
ILMN_6526,106.916664,91.3,96.90833,101.325,155.975,158.73334,153.05,169.825,RNF182,NM_152737.1,,"Homo sapiens ring finger protein 182 (RNF182), mRNA.",
ILMN_79439,92.5,89.875,102.525,100.40833,101.03333,94.208336,98.75833,107.78333,,AI939409,,"qy86d01.x5 NCI_CGAP_Brn25 Homo sapiens cDNA clone IMAGE:2018881 3, mRNA sequence",
ILMN_23211,110.34167,99.98333,110.558334,98.25,94.51667,82.291664,93.225,87.666664,PDK4,NM_002612.2,,"Homo sapiens pyruvate dehydrogenase kinase, isozyme 4 (PDK4), mRNA.",
ILMN_6360,216.66667,231.66667,183.24167,192.38333,107.78333,102.75833,89.09167,98.35833,TPBG,NM_006670.3,,"Homo sapiens trophoblast glycoprotein (TPBG), mRNA.",
ILMN_19893,160.41667,157.55,209.58333,217.48334,435.19168,297.40833,413.36667,333.20834,TNFRSF1B,NM_001066.2,,"Homo sapiens tumor necrosis factor receptor superfamily, member 1B (TNFRSF1B), mRNA.",
ILMN_21197,116.24167,114.316666,114.88333,99.6,132.58333,101.058334,117.85,118.35833,FAM63B,NM_019092.1,,"Homo sapiens family with sequence similarity 63, member B (FAM63B), mRNA.",
ILMN_22383,596.06665,508.025,528.51666,452.7,273.525,337.525,287.70834,315.325,SPRYD3,NM_032840.1,,"Homo sapiens SPRY domain containing 3 (SPRYD3), mRNA.",
ILMN_32679,156.80833,135.30833,163.55833,145.56667,310.71667,221.05833,283.08334,197.84166,LOC649095,XM_945154.1,,"PREDICTED: Homo sapiens hypothetical protein LOC649095, transcript variant 1 (LOC649095), mRNA.",
ILMN_74505,97.73333,119.73333,121.76667,128.575,117.55,111.73333,117.4,118.78333,,BI827719,,"603074169F1 NIH_MGC_119 Homo sapiens cDNA clone IMAGE:5166065 5, mRNA sequence",
ILMN_19890,3399.9834,3625.8167,3478.725,3365.675,3236.75,3189.0583,3316.15,2822.175,RPS4X,NM_001007.3,,"Homo sapiens ribosomal protein S4, X-linked (RPS4X), mRNA.",
ILMN_115053,98.458336,96.683334,97.933334,127.933334,100.333336,99,91.14167,96.98333,KIAA1505,AI681667,,"tx48e03.x1 NCI_CGAP_Lu24 Homo sapiens cDNA clone IMAGE:2272828 3, mRNA sequence",
ILMN_17960,110.7,119.73333,127.11667,127.50833,113.90833,115.10833,122.5,109.14167,DNAJC4,NM_005528.1,,"Homo sapiens DnaJ (Hsp40) homolog, subfamily C, member 4 (DNAJC4), mRNA.",
ILMN_92257,118.21667,119.64167,110.666664,121.566666,93.975,98.458336,99.00833,103.35833,,CF887340,,"UI-CF-FN0-afs-l-17-18-UI.r18 UI-CF-FN0 Homo sapiens cDNA clone UI-CF-FN0-afs-l-17-18-UI 5, mRNA sequence",
ILMN_9421,91.53333,87.78333,84.03333,89.7,87.291664,92.25833,95.2,95.46667,HRK,NM_003806.1,,"Homo sapiens harakiri, BCL2 interacting protein (contains only BH3 domain) (HRK), mRNA.",
ILMN_86539,122.3,120.916664,110.975,124.166664,114.316666,121.816666,111.50833,119.03333,,BG220469,,"RST40254 Athersys RAGE Library Homo sapiens cDNA, mRNA sequence",
ILMN_21992,458.05,505.94168,473.01666,571.06665,90.21667,78.066666,77.291664,81.975,SNX10,NM_013322.2,,"Homo sapiens sorting nexin 10 (SNX10), mRNA.",
ILMN_20537,105.48333,118.03333,117.458336,123.39167,131.99167,120.441666,126.291664,131.05,C1orf84,NM_182518.2,,"Homo sapiens chromosome 1 open reading frame 84 (C1orf84), transcript variant 3, mRNA.",
ILMN_42900,110.791664,87.05,103.625,124.825,97.1,110.00833,105.083336,98.84167,SERPINA11,XM_940101.1,,"PREDICTED: Homo sapiens serpin peptidase inhibitor, clade A (alpha-1 antiproteinase, antitrypsin), member 11 (SERPINA11), mRNA.",
ILMN_15172,123.825,94.575,110.86667,92.5,94.191666,109.791664,93.96667,100.89167,ANKK1,NM_178510.1,,"Homo sapiens ankyrin repeat and kinase domain containing 1 (ANKK1), mRNA.",
ILMN_4081,250.38333,247.56667,215.10834,214.01666,319.43332,328.18332,345.725,344.55,AP3M1,NM_207012.1,,"Homo sapiens adaptor-related protein complex 3, mu 1 subunit (AP3M1), transcript variant 1, mRNA.",
ILMN_6653,249.13333,250.65,305.15,307.40833,323.6,399.15833,312.80832,337.725,MCOLN1,NM_020533.1,,"Homo sapiens mucolipin 1 (MCOLN1), mRNA.",
ILMN_13307,189.75,178.11667,196.38333,183.38333,146.85,155.075,149.75,160.28334,MRPL4,NM_015956.2,,"Homo sapiens mitochondrial ribosomal protein L4 (MRPL4), nuclear gene encoding mitochondrial protein, transcript variant 1, mRNA.",
ILMN_123177,121.34167,110.833336,131.36667,106.458336,108.775,105.7,115.691666,112.125,,BI822934,,"603040387F1 NIH_MGC_115 Homo sapiens cDNA clone IMAGE:5181500 5, mRNA sequence",
ILMN_86567,112.708336,112.566666,109.73333,138.38333,110.65833,103.24167,116.475,101.65,HEIL1; HsT2508,AB027121,,"Homo sapiens mRNA for HEIL1, complete cds",
ILMN_44313,100.325,116.066666,110.666664,111.96667,101.333336,95.558334,107.38333,104.71667,LOC644137,XM_927348.1,,"PREDICTED: Homo sapiens hypothetical protein LOC644137 (LOC644137), mRNA.",
ILMN_2205,564.675,592.89166,698.1667,624.825,604.425,873.44165,584.69165,722.26666,C20orf3,NM_020531.2,,"Homo sapiens chromosome 20 open reading frame 3 (C20orf3), mRNA.",
ILMN_25576,533.31665,463.10834,516.69165,519.775,528.51666,439.64166,524.36664,452.54166,MRPL53,NM_053050.2,,"Homo sapiens mitochondrial ribosomal protein L53 (MRPL53), nuclear gene encoding mitochondrial protein, mRNA.",
ILMN_6829,241.13333,218.875,314.45834,313.86667,1003.275,798.225,1137.5333,907.025,ID3,NM_002167.2,,"Homo sapiens inhibitor of DNA binding 3, dominant negative helix-loop-helix protein (ID3), mRNA.",
ILMN_35218,117.03333,131.93333,136.96666,132.91667,113.3,125.558334,111.84167,117.45,LOC653366,XM_931821.1,,"PREDICTED: Homo sapiens similar to glutamate receptor, ionotrophic, AMPA 4 (LOC653366), mRNA.",
ILMN_15308,107.1,94.86667,82.708336,94.475,106.09167,106.53333,124.291664,102.425,TTMB,NM_001003682.1,,"Homo sapiens TTMB protein (TTMB), mRNA.",
ILMN_17739,830.36664,793.6,716.9167,713.2917,921.39166,1013.1,922.51666,1031.2417,UBAP2,NM_018449.2,,"Homo sapiens ubiquitin associated protein 2 (UBAP2), mRNA.",
ILMN_24431,191.70833,219.13333,185.55833,201.08333,187.24167,232.325,197.05,233.425,SETDB2,NM_031915.1,,"Homo sapiens SET domain, bifurcated 2 (SETDB2), mRNA.",
ILMN_512,504.14166,448.8,657.475,668.0833,369.51666,395.63333,357.06668,366,ATP6V0C,NM_001694.2,,"Homo sapiens ATPase, H+ transporting, lysosomal 16kDa, V0 subunit c (ATP6V0C), mRNA.",
ILMN_38640,117.74167,107.28333,90.075,76.26667,118.041664,113.375,103.71667,114.166664,LOC650037,XM_939126.1,,"PREDICTED: Homo sapiens similar to beta-1,4-mannosyltransferase (LOC650037), mRNA.",
ILMN_16136,181.59166,190.85834,169.64166,150.86667,221.70833,213.75833,219.51666,233.56667,TFE3,NM_006521.3,,"Homo sapiens transcription factor binding to IGHM enhancer 3 (TFE3), mRNA.",
ILMN_41568,102.325,104.175,95.7,120.40833,106.933334,87.775,105.25,99.475,LOC643075,XM_931290.1,,"PREDICTED: Homo sapiens hypothetical protein LOC643075 (LOC643075), mRNA.",
ILMN_3020,196.25,176.56667,210.90834,183.68333,176.29167,186.25833,194.425,199.86667,PLEKHM1,NM_014798.1,,"Homo sapiens pleckstrin homology domain containing, family M (with RUN domain) member 1 (PLEKHM1), mRNA.",
ILMN_17166,1435.1083,1435.6917,1336.15,1488.2583,1418.8417,3109.75,1446.2167,2935.7583,CXCL1,NM_001511.1,,"Homo sapiens chemokine (C-X-C motif) ligand 1 (melanoma growth stimulating activity, alpha) (CXCL1), mRNA.",
ILMN_22325,115.458336,122.73333,115.35,123.39167,110.191666,97.458336,99.825,98.2,C9orf25,NM_147202.1,,"Homo sapiens chromosome 9 open reading frame 25 (C9orf25), mRNA.",
ILMN_41308,304.44168,259.9,358.26666,384.50833,170.275,184.70833,203.06667,194.06667,LOC647363,XM_942814.1,,"PREDICTED: Homo sapiens hypothetical protein LOC647363 (LOC647363), mRNA.",
ILMN_27261,979.8,986.06665,1119.8917,1075.1417,739.325,683.31665,651.48334,720.525,FAM79A,NM_182752.3,,"Homo sapiens family with sequence similarity 79, member A (FAM79A), mRNA.",
ILMN_16493,88.625,94.7,98.683334,84.825,136.61667,115.01667,134.725,116.933334,LMO7,NM_005358.3,,"Homo sapiens LIM domain 7 (LMO7), mRNA.",
ILMN_26726,173.01666,165.3,316.875,429.4,162.66667,139.60834,137.18333,151.95833,TMEM121,NM_025268.2,,"Homo sapiens transmembrane protein 121 (TMEM121), mRNA.",
ILMN_12120,94.775,109.35,112.183334,123.625,112.708336,117.09167,103.61667,105.183334,MAGEE1,NM_020932.1,,"Homo sapiens melanoma antigen family E, 1 (MAGEE1), mRNA.",
ILMN_99995,99.166664,94.48333,102.041664,102.75833,120.825,89.208336,106.25833,100.675,,AW268417,,"xv34c08.x1 Soares_NFL_T_GBC_S1 Homo sapiens cDNA clone IMAGE:2815022 3 similar to contains Alu repetitive element;, mRNA sequence",
ILMN_21649,127.59167,121.35,110.558334,108.53333,146.31667,167.53334,161.26666,160.28334,MDFIC,NM_199072.2,,"Homo sapiens MyoD family inhibitor domain containing (MDFIC), mRNA.",
ILMN_42881,136.86667,120.375,120.066666,120.5,163.85834,201.15834,164.54167,201.15834,LOC442597,XM_944534.1,,"PREDICTED: Homo sapiens hypothetical LOC442597 (LOC442597), mRNA.",
ILMN_3539,91.808334,96.98333,98.35,88.166664,101.9,98.458336,101.26667,123.05,FMNL3,NM_198900.1,,"Homo sapiens formin-like 3 (FMNL3), transcript variant 2, mRNA.",
ILMN_7224,124.2,128.03334,127.24167,118.26667,175.04167,160.66667,169.40834,157.91667,FBXL2,NM_012157.2,,"Homo sapiens F-box and leucine-rich repeat protein 2 (FBXL2), mRNA.",
ILMN_24354,110,110.833336,122.7,119.36667,110.875,123.375,122.5,116.03333,HOP,NM_139211.2,,"Homo sapiens homeodomain-only protein (HOP), transcript variant 2, mRNA.",
ILMN_32637,109.7,119.73333,114.683334,105.5,111.058334,109.85,115.38333,97.59167,FAM59B,XM_940578.1,,"PREDICTED: Homo sapiens family with sequence similarity 59, member B (FAM59B), mRNA.",
ILMN_11642,470.31668,469.775,486.26666,510.38333,380.28333,432.125,410.35,372.95834,CBX3,NM_016587.2,,"Homo sapiens chromobox homolog 3 (HP1 gamma homolog, Drosophila) (CBX3), transcript variant 2, mRNA.",
ILMN_9805,1119.275,1099.5083,1197.6417,1299.1917,1266.425,1277.4,1183.4584,1205.6583,GABARAPL2,NM_007285.6,,"Homo sapiens GABA(A) receptor-associated protein-like 2 (GABARAPL2), mRNA.",
ILMN_42644,104.275,112.833336,108.625,106.95,102.875,113.88333,101.15833,117.525,LOC651726,XM_940945.1,,"PREDICTED: Homo sapiens similar to leukocyte immunoglobulin-like receptor, subfamily B (with TM and ITIM domains), member 6 (LOC651726), mRNA.",
ILMN_3152,248.83333,246.31667,214.36667,202.55833,195.76666,170.825,208.84166,174.36667,INSIG2,NM_016133.2,,"Homo sapiens insulin induced gene 2 (INSIG2), mRNA.",
ILMN_21685,367.63333,427.53333,468.01666,463.275,377.05,466.525,404.30832,448.675,TOR3A,NM_022371.2,,"Homo sapiens torsin family 3, member A (TOR3A), mRNA.",
ILMN_122754,85.34167,98.825,110.666664,111.433334,106.933334,118.65833,105.78333,109.23333,C3orf14,BX329013,,"BX329013 Homo sapiens NEUROBLASTOMA COT 50-NORMALIZED Homo sapiens cDNA clone CS0DD008YA19 3-PRIME, mRNA sequence",
ILMN_8513,1500.3334,1349.6583,1661.65,1564.0167,2667.65,2011.7167,2474.4666,2000.3583,VKORC1,NM_024006.4,,"Homo sapiens vitamin K epoxide reductase complex, subunit 1 (VKORC1), transcript variant 1, mRNA.",
ILMN_88948,114.958336,100.225,104.38333,111.066666,122.725,116.85,120.525,107.183334,,BC034632,,Homo sapiens cDNA clone IMAGE:4828330,
ILMN_108764,109.041664,108.066666,117.55,127.50833,109.425,121.425,116.308334,124.53333,,AI056628,,"oz10h11.x1 Soares_fetal_liver_spleen_1NFLS_S1 Homo sapiens cDNA clone IMAGE:1674981 3, mRNA sequence",
ILMN_31373,117.03333,112.475,114.09167,108.53333,122.3,111.125,124.61667,115.458336,LOC133993,XM_068632.5,,"PREDICTED: Homo sapiens hypothetical LOC133993, transcript variant 1 (LOC133993), mRNA.",
ILMN_43225,260.15833,239.76666,270.25833,282.3,317.375,371.35,352.35834,411.61667,LOC644162,XM_933956.1,,"PREDICTED: Homo sapiens similar to septin 7, transcript variant 4 (LOC644162), mRNA.",
ILMN_110623,141.925,150.28334,152.75833,157.14166,153.2,154.69167,152.96666,145.725,,N51954,,"yz06h06.s1 Soares_multiple_sclerosis_2NbHMSP Homo sapiens cDNA clone IMAGE:282299 3, mRNA sequence",
ILMN_83346,104.15,108.35833,96.6,114.025,105.15,108.075,105.15,105.683334,,AW168847,,"xj14b09.x1 NCI_CGAP_Ut2 Homo sapiens cDNA clone IMAGE:2657177 3, mRNA sequence",
ILMN_32914,107.65,121.566666,119.191666,130.61667,112.975,114.025,135.60834,114.166664,LOC648195,XM_937245.1,,"PREDICTED: Homo sapiens hypothetical protein LOC648195 (LOC648195), mRNA.",
ILMN_86407,110.59167,116.166664,125.975,92.85833,101.61667,118.25,108.86667,115.941666,LOC728191,AW082878,,"xb71g09.x1 Soares_NFL_T_GBC_S1 Homo sapiens cDNA clone IMAGE:2581792 3, mRNA sequence",
ILMN_25736,127.78333,132.99167,113.9,117.666664,110.191666,122.041664,121.675,124.125,DKFZp761E198,NM_138368.2,,"Homo sapiens DKFZp761E198 protein (DKFZp761E198), mRNA.",
ILMN_12769,119.45,128.775,105.14167,133.3,107.875,119.45,122.00833,116.21667,DEADC1,NM_182503.1,,"Homo sapiens deaminase domain containing 1 (DEADC1), mRNA.",
ILMN_6831,304.85,318.075,328.75833,320.225,308.50833,341,244.45,233.56667,SRC,NM_005417.3,,"Homo sapiens v-src sarcoma (Schmidt-Ruppin A-2) viral oncogene homolog (avian) (SRC), transcript variant 1, mRNA.",
ILMN_106621,107.95,101.23333,115.566666,98.25,92.291664,89.09167,92.666664,87.441666,,BX116442,,"BX116442 NCI_CGAP_Brn52 Homo sapiens cDNA clone IMAGp998F095594, mRNA sequence",
ILMN_2921,762.30835,775.2083,708.2917,739.8,453.375,369.28333,504.14166,458.51666,COL16A1,NM_001856.2,,"Homo sapiens collagen, type XVI, alpha 1 (COL16A1), mRNA.",
ILMN_39901,95.28333,98.475,100.55,97.99167,96.98333,101.15,102.76667,101.65,LOC650118,XM_939207.1,,"PREDICTED: Homo sapiens hypothetical protein LOC650118 (LOC650118), mRNA.",
ILMN_4956,126.76667,132.625,156.4,151.56667,138.03334,133.625,140.14166,135.56667,MAML3,NM_018717.3,,"Homo sapiens mastermind-like 3 (Drosophila) (MAML3), mRNA.",
ILMN_13624,167.63333,169.78334,170.94167,180.03334,199.875,170.225,173.16667,198.475,MAST2,NM_015112.1,,"Homo sapiens microtubule associated serine/threonine kinase 2 (MAST2), mRNA.",
ILMN_137648,372.00833,416.875,462.95,436.75833,554.7917,538.025,543.64166,460.18332,ICMT,NM_012405.2,,"Homo sapiens isoprenylcysteine carboxyl methyltransferase (ICMT), transcript variant 1, mRNA.",
ILMN_9916,120.6,121.75833,115.941666,127.50833,119.191666,129.65,109.066666,135.45833,FBS1,NM_022452.1,,"Homo sapiens fibrosin 1 (FBS1), mRNA.",
ILMN_20021,118.15,121.041664,163.8,174.75833,100.916664,111.191666,96.51667,95.083336,GATA2,NM_032638.3,,"Homo sapiens GATA binding protein 2 (GATA2), mRNA.",
ILMN_94513,104.75833,123.1,110.975,118.45,105.59167,105.61667,96.2,103.6,,CF596610,,"AGENCOURT_15667552 NICHD_Hs_Ov1 Homo sapiens cDNA clone IMAGE:30704547 5, mRNA sequence",
ILMN_3601,134.28334,139.10834,156.53334,139.24167,135.81667,157.425,134.30833,153.63333,SLC22A4,NM_003059.2,,"Homo sapiens solute carrier family 22 (organic cation transporter), member 4 (SLC22A4), mRNA.",
ILMN_2126,671.26666,664.2917,821.4167,821.125,587.88336,525.76666,573.25836,515.85834,DCTN3,NM_024348.2,,"Homo sapiens dynactin 3 (p22) (DCTN3), transcript variant 2, mRNA.",
ILMN_29804,148.01666,129.9,157.56667,158.60834,116.95,114.025,111.025,121.34167,NHLH1,NM_005598.2,,"Homo sapiens nescient helix loop helix 1 (NHLH1), mRNA.",
ILMN_111977,105.48333,106.38333,118.03333,132.725,111.725,108.26667,112.05,113.15,,BM907657,,"AGENCOURT_6641203 NIH_MGC_68 Homo sapiens cDNA clone IMAGE:5735989 5, mRNA sequence",
ILMN_36409,115.566666,107.875,115.86667,109.25833,112.1,114.191666,113.73333,94.74167,LOC651848,XM_944976.1,,"PREDICTED: Homo sapiens hypothetical protein LOC651848 (LOC651848), mRNA.",
ILMN_4740,287.50833,314.21667,244.53334,235.43333,287.85834,292.93332,292.69168,285.40833,ATAD1,NM_032810.2,,"Homo sapiens ATPase family, AAA domain containing 1 (ATAD1), mRNA.",
ILMN_8610,630.50836,712.5833,477.15,347.54166,366.96667,408.68332,381.01666,389.18332,MTDH,NM_178812.2,,"Homo sapiens metadherin (MTDH), mRNA.",
ILMN_25875,469.54166,515.0833,533.6583,598.7,393.38333,427.4,386.475,415.60834,CRK,NM_016823.2,,"Homo sapiens v-crk sarcoma virus CT10 oncogene homolog (avian) (CRK), transcript variant II, mRNA.",
ILMN_72873,100.75,111.13333,109.35,92.60833,89.9,102.2,97.725,103.50833,,BX110903,,"BX110903 Soares_multiple_sclerosis_2NbHMSP Homo sapiens cDNA clone IMAGp998K11615, mRNA sequence",
ILMN_108736,135.70833,116.166664,140.53334,145.425,127.683334,117.916664,118.575,131.71666,,AA626011,,"zu87f09.s1 Soares_testis_NHT Homo sapiens cDNA clone IMAGE:745001 3, mRNA sequence",
ILMN_133023,95.75833,112.96667,118.78333,119.36667,103.6,102.2,112.05,117.025,,DR980687,,"SM016654 Placenta 3 EST Homo sapiens cDNA clone ID_16654 3', mRNA sequence",
ILMN_33824,124.78333,135.425,117.25,145.05,128.50833,121.59167,122.75833,126.191666,FLJ10246,XR_001525.1,,"PREDICTED: Homo sapiens FLJ10246 (FLJ10246), misc RNA.",
ILMN_12020,285.35834,308.925,244.7,246.775,266.88333,236.96666,302.50833,252.225,DR1,NM_001938.2,,"Homo sapiens down-regulator of transcription 1, TBP-binding (negative cofactor 2) (DR1), mRNA.",
ILMN_8639,112.583336,111.13333,112.183334,102.558334,104.175,105.7,93.775,101.15,LMX1B,NM_002316.1,,"Homo sapiens LIM homeobox transcription factor 1, beta (LMX1B), mRNA.",
ILMN_17625,572.35834,541.3333,644.2167,530.775,530.56665,520.50836,495.94168,515.43335,SRPR,NM_003139.2,,"Homo sapiens signal recognition particle receptor ('docking protein') (SRPR), mRNA.",
ILMN_11040,2459.175,2135.8333,2144.55,2133.9666,1900.375,1687.9083,1782.0167,1612.5667,HIGD2A,NM_138820.2,,"Homo sapiens HIG1 domain family, member 2A (HIGD2A), mRNA.",
ILMN_78361,96.36667,85.01667,105.583336,102,107.125,101.825,97.14167,91.816666,TTC21B,AL598606,,"DKFZp313H1421_r1 313 (synonym: hlcc2) Homo sapiens cDNA clone DKFZp313H1421 5, mRNA sequence",
ILMN_20028,198.95,177.9,217.59166,211.66667,1058.175,830.15,976.31665,794.05835,GAMT,NM_000156.4,,"Homo sapiens guanidinoacetate N-methyltransferase (GAMT), transcript variant 1, mRNA.",
ILMN_115086,96.90833,96.9,88.066666,100.125,113.74167,119.09167,111.73333,99.475,,AI734269,,"zb60h08.y5 Soares_fetal_lung_NbHL19W Homo sapiens cDNA clone IMAGE:308031 5, mRNA sequence",
ILMN_21329,139.89166,144.83333,130.34166,129.31667,142.71666,135.175,143.35834,155.075,FLJ21742,NM_032207.1,,"Homo sapiens hypothetical protein FLJ21742 (FLJ21742), mRNA.",
ILMN_38439,364.55,374.375,505.68332,581.36664,219.75,255.35834,223.65834,262.99167,LOC644872,XM_927964.1,,"PREDICTED: Homo sapiens hypothetical protein LOC644872 (LOC644872), mRNA.",
ILMN_132562,94.65833,92.85833,81.25833,102.558334,105.59167,98.708336,99.49167,99.558334,,DB336716,,"DB336716 TESTI2 Homo sapiens cDNA clone TESTI2010111 3, mRNA sequence",
ILMN_131753,115.325,109.65,91.60833,119.583336,109.425,113.808334,114.791664,105.46667,,DB297662,,"DB297662 BRACE2 Homo sapiens cDNA clone BRACE2025283 3, mRNA sequence",
ILMN_41598,128.40834,132.11667,118.125,123.808334,115.933334,113.28333,126.7,115.10833,LOC440525,XM_498717.2,,"PREDICTED: Homo sapiens hypothetical LOC440525, transcript variant 1 (LOC440525), mRNA.",
ILMN_104246,130.26666,110.5,113.666664,132.05833,129.8,113.566666,128.71666,119.925,,BI481473,,"H2RPE-2014 Human Retinal Pigment Epithelium (2) Homo sapiens cDNA 5 similar to Human DNA sequence from clone RP1-61M11 on chromosome 11p13, mRNA sequence",
ILMN_20795,165.49167,157.89166,144.16667,155.73334,247.825,254.35834,239.6,252.90834,LOC201725,NM_001008393.1,,"Homo sapiens hypothetical protein LOC201725 (LOC201725), mRNA.",
ILMN_129685,108.60833,107.15833,107.7,112.191666,130.1,108.35833,123.4,118.433334,,DR422946,,"nav19d11.y1 Human pterygium. Unnormalized (nav) Homo sapiens cDNA clone nav19d11 5, mRNA sequence",
ILMN_22544,110.416664,111.75833,118.333336,122.816666,133.50833,127.86667,127.058334,125.46667,GLCCI1,NM_138426.1,,"Homo sapiens glucocorticoid induced transcript 1 (GLCCI1), mRNA.",
ILMN_18769,105.36667,97.933334,104.28333,98.25,147.33333,159.10834,156.36667,163.64166,RASGRP3,NM_170672.1,,"Homo sapiens RAS guanyl releasing protein 3 (calcium and DAG-regulated) (RASGRP3), mRNA.",
ILMN_28491,1082.0834,1008.35834,1252.6083,1400.7916,111.63333,155.55833,119.7,160.66667,SAA1,NM_000331.2,,"Homo sapiens serum amyloid A1 (SAA1), transcript variant 1, mRNA.",
ILMN_35845,107.38333,110.5,80.96667,96.025,174.15,194.56667,182.95833,191.26666,LOC283464,XM_290597.6,,"PREDICTED: Homo sapiens hypothetical protein LOC283464 (LOC283464), mRNA.",
ILMN_133867,216.275,207.18333,207.5,228.025,195.21666,192.925,186.25833,190.13333,,AI056894,,"oz03g11.x1 Soares_fetal_liver_spleen_1NFLS_S1 Homo sapiens cDNA clone IMAGE:1674308 3, mRNA sequence",
ILMN_41064,120.691666,115.775,109.166664,97.183334,100.03333,97.791664,96.708336,104.95,LOC643431,XM_928128.1,,"PREDICTED: Homo sapiens similar to Keratin, type II cytoskeletal 8 (Cytokeratin-8) (CK-8) (Keraton-8) (K8) (LOC643431), mRNA.",
ILMN_7737,2482.525,2679.0583,1832.1917,1752.9833,2367.7583,2854.875,2274.0667,2705.675,CD44,NM_001001390.1,,"Homo sapiens CD44 antigen (Indian blood group) (CD44), transcript variant 3, mRNA.",
ILMN_20628,1671.3833,1478.3667,1673.25,1616.4917,1526.45,1320.775,1407.0583,1279.0583,PTD008,NM_016145.1,,"Homo sapiens PTD008 protein (PTD008), mRNA.",
ILMN_121543,101.6,101.23333,104.808334,103.13333,108.26667,119.675,116.308334,124.708336,BCL2L2,CA772033,,"io94f11.x1 HR85 islet Homo sapiens cDNA clone IMAGE:6134157 3, mRNA sequence",
ILMN_23193,117.225,99.98333,102.425,120.208336,114.933334,112.566666,110.11667,120.175,NR1I2,NM_022002.1,,"Homo sapiens nuclear receptor subfamily 1, group I, member 2 (NR1I2), transcript variant 2, mRNA.",
ILMN_25687,245.69167,220.175,264.56668,285.49167,202.53334,213.1,192.4,185.08333,C1orf142,NM_053052.2,,"Homo sapiens chromosome 1 open reading frame 142 (C1orf142), mRNA.",
ILMN_15615,229.375,217.59166,214.725,189.6,185.6,274.69168,208.54167,244.21666,EGFR,NM_005228.3,,"Homo sapiens epidermal growth factor receptor (erythroblastic leukemia viral (v-erb-b) oncogene homolog, avian) (EGFR), transcript variant 1, mRNA.",
ILMN_18641,135.00833,148.45833,158.975,162.89166,111.45,127.61667,116.791664,123.64167,HEY1,NM_012258.2,,"Homo sapiens hairy/enhancer-of-split related with YRPW motif 1 (HEY1), mRNA.",
ILMN_24083,250.6,260.14166,209.20833,228.84166,214.29167,202.95,205.49167,220.60834,ERGIC2,NM_016570.2,,"Homo sapiens ERGIC and golgi 2 (ERGIC2), mRNA.",
ILMN_3622,146.91667,141.53334,154.78334,150.43333,104.49167,134.9,88.99167,130.20833,FAM19A3,NM_182759.2,,"Homo sapiens family with sequence similarity 19 (chemokine (C-C motif)-like), member A3 (FAM19A3), transcript variant 1, mRNA.",
ILMN_20599,541.56665,640.375,618.69165,563.475,917.76666,849.5333,930.2917,920.5417,NCOA6,NM_014071.2,,"Homo sapiens nuclear receptor coactivator 6 (NCOA6), mRNA.",
ILMN_71335,115.25,101.325,99.01667,102.35,98.74167,119.28333,111.50833,108.691666,,AF131788,,Homo sapiens clone 24875 mRNA sequence,
ILMN_408,538.4,575.8417,378.63333,371.075,769.325,617.95,738.0417,605.81665,ASPM,NM_018136.2,,"Homo sapiens asp (abnormal spindle)-like, microcephaly associated (Drosophila) (ASPM), mRNA.",
ILMN_111925,104.875,106.291664,118.03333,102.125,112.2,105.86667,102.933334,110.34167,,BM714396,,"UI-E-EJ0-ahr-i-02-0-UI.r1 UI-E-EJ0 Homo sapiens cDNA clone UI-E-EJ0-ahr-i-02-0-UI 5, mRNA sequence",
ILMN_38030,108.7,122.816666,103.46667,102.86667,119.03333,109.46667,106.825,110.6,LOC641699,XM_925785.1,,"PREDICTED: Homo sapiens similar to retrotransposon gag domain containing 1 (LOC641699), mRNA.",
ILMN_77948,110.7,93.191666,111.925,90.49167,108.458336,118.65833,104.25,117.60833,,BX105253,,"BX105253 Soares_testis_NHT Homo sapiens cDNA clone IMAGp998E224410, mRNA sequence",
ILMN_78516,96.90833,110.5,106.09167,94.89167,105.99167,96.1,98.45,102.916664,,AW297116,,"UI-H-BI2-aie-e-05-0-UI.s1 NCI_CGAP_Sub4 Homo sapiens cDNA clone IMAGE:2729168 3, mRNA sequence",
ILMN_4971,331.6,348.05,281.75833,240.28334,340.16666,339,326.575,312.39166,DCP2,NM_152624.4,,"Homo sapiens DCP2 decapping enzyme homolog (S. cerevisiae) (DCP2), mRNA.",
ILMN_25235,98.208336,97.49167,90.958336,81.441666,129.875,134.8,138.775,157.475,VGLL3,NM_016206.2,,"Homo sapiens vestigial like 3 (Drosophila) (VGLL3), mRNA.",
ILMN_40552,142.56667,155.24167,136.03334,133.575,140.74167,135.56667,147.43333,131.71666,LOC653242,XM_926591.1,,"PREDICTED: Homo sapiens similar to fumarylacetoacetate hydrolase domain containing 2A (LOC653242), mRNA.",
ILMN_2485,539.7083,524,697.925,703.325,336.13333,431.50833,368.2,417.18332,SLC25A4,NM_001151.2,,"Homo sapiens solute carrier family 25 (mitochondrial carrier; adenine nucleotide translocator), member 4 (SLC25A4), nuclear gene encoding mitochondrial protein, mRNA.",
ILMN_73333,89.375,84.35,95.3,91.808334,94.725,79.183334,95.59167,95.59167,,BG777521,,"602664870F1 NIH_MGC_60 Homo sapiens cDNA clone IMAGE:4804769 5, mRNA sequence",
ILMN_36674,1310.1333,1202.7167,1216.5583,1033.2583,856.88336,844.875,796.7917,669.075,LOC648294,XM_939952.1,,"PREDICTED: Homo sapiens similar to 60S ribosomal protein L23a (LOC648294), mRNA.",
ILMN_2177,147.40834,149.14166,170.225,189.48334,128.91667,117.916664,105.38333,110.75,ATG4D,NM_032885.4,,"Homo sapiens ATG4 autophagy related 4 homolog D (S. cerevisiae) (ATG4D), mRNA.",
ILMN_27198,1016.0333,1119.8917,934.925,840.5417,1034.1333,1142.4417,1084.9584,1107.7084,TRAPPC4,NM_016146.1,,"Homo sapiens trafficking protein particle complex 4 (TRAPPC4), mRNA.",
ILMN_12611,135.28334,135.425,124.74167,127.50833,354.68332,227.58333,333.20834,226.44167,PSMB9,NM_002800.4,,"Homo sapiens proteasome (prosome, macropain) subunit, beta type, 9 (large multifunctional peptidase 2) (PSMB9), transcript variant 1, mRNA.",
ILMN_14974,332.31668,331.225,389.04166,336.09167,108.775,117.25,116.225,100.675,FBXO27,NM_178820.3,,"Homo sapiens F-box protein 27 (FBXO27), mRNA.",
ILMN_82050,113.3,114.99167,112.48333,115.36667,112.425,111.73333,108.78333,115.25833,,AI809855,,"wf59a10.x1 Soares_NFL_T_GBC_S1 Homo sapiens cDNA clone IMAGE:2359866 3, mRNA sequence",
ILMN_44253,112.708336,89.4,105.78333,125.433334,103.78333,97.791664,107,98.28333,LOC440848,XM_498888.2,,"PREDICTED: Homo sapiens hypothetical LOC440848 (LOC440848), mRNA.",
ILMN_137054,1498.5083,1583.6167,1321.7084,1355.7833,2567.5334,3294.8416,2837.6917,3054.6416,UBE2Z,XM_945544.1,,"PREDICTED: Homo sapiens ubiquitin-conjugating enzyme E2Z (putative), transcript variant 3 (UBE2Z), mRNA.",
ILMN_36960,123.916664,135.51666,122.6,131.83333,168.55,209.9,174.61667,205.9,LOC648154,XM_943879.1,,"PREDICTED: Homo sapiens similar to chromosome 1 open reading frame 80, transcript variant 2 (LOC648154), mRNA.",
ILMN_7354,102.683334,109.76667,140.53334,121.28333,91.86667,101.925,94.275,94.175,SYT17,NM_016524.2,,"Homo sapiens synaptotagmin XVII (SYT17), mRNA.",
ILMN_33207,124.99167,119.73333,113.9,118.566666,120.175,103.46667,107.26667,97.691666,LOC654115,XM_939598.1,,"PREDICTED: Homo sapiens similar to mitochondrial isoleucine tRNA synthetase (LOC654115), mRNA.",
ILMN_9364,103.48333,121.566666,118.59167,108.53333,118.78333,115.8,113.90833,116.75,C14orf103,NM_018036.4,,"Homo sapiens chromosome 14 open reading frame 103 (C14orf103), mRNA.",
ILMN_28234,509.58334,490.63333,451.2,504.14166,379.06668,366.4,355.51666,367.38333,BCS1L,NM_004328.3,,"Homo sapiens BCS1-like (yeast) (BCS1L), mRNA.",
ILMN_88387,159.49167,164.58333,191.70833,178,156.28334,182.74167,121.86667,145.58333,LOC286167,BX537506,,Homo sapiens mRNA; cDNA DKFZp779K2051 (from clone DKFZp779K2051),14702039; 12477932
ILMN_12223,2197.0166,2323.9167,2686.6833,2638.425,2498.4333,7125.217,2364.5833,6885.95,AKR1B1,NM_001628.2,,"Homo sapiens aldo-keto reductase family 1, member B1 (aldose reductase) (AKR1B1), mRNA.",
ILMN_137856,1117.7417,1250.2667,1538.7167,1633.5834,931.45,869.8,908.19165,919.075,PDXP,NM_020315.3,,"Homo sapiens pyridoxal (pyridoxine, vitamin B6) phosphatase (PDXP), mRNA.",
ILMN_16027,112.49167,132.625,95.925,135.3,162.06667,145.075,167.925,152.04167,METTL4,NM_022840.2,,"Homo sapiens methyltransferase like 4 (METTL4), mRNA.",
ILMN_4104,437.38333,478.81668,440.03333,384.75833,446.70834,556.25836,460.93332,542.15,SWAP70,NM_015055.1,,"Homo sapiens SWAP-70 protein (SWAP70), mRNA.",
ILMN_26580,1814.3,1900.375,1648.5167,1852.9,944.45,856.38336,946.725,866.85,PCMT1,NM_005389.1,,"Homo sapiens protein-L-isoaspartate (D-aspartate) O-methyltransferase (PCMT1), mRNA.",
ILMN_25444,3272.875,3189.0583,3171.8916,3392.8833,2522.025,2052.0916,2539.6416,2201.7334,LSMD1,NM_032356.3,,"Homo sapiens LSM domain containing 1 (LSMD1), mRNA.",
ILMN_12426,217.34166,236.825,219.94167,196.23334,268.575,270.53333,264.04166,266.04166,DKFZP586D0919,NM_206914.1,,"Homo sapiens hepatocellularcarcinoma-associated antigen HCA557a (DKFZP586D0919), transcript variant 2, mRNA.",
ILMN_138142,95.90833,106.691666,105.683334,102.65833,95.84167,117.816666,101.26667,96.683334,F2RL3,NM_003950.1,,"Homo sapiens coagulation factor II (thrombin) receptor-like 3 (F2RL3), mRNA.",
ILMN_109729,97.183334,88.9,94.85,95.191666,90.25,101.825,95.933334,91.75833,,AA432119,,"zw69e08.s1 Soares_testis_NHT Homo sapiens cDNA clone IMAGE:781478 3, mRNA sequence",
ILMN_15728,215.48334,205.20833,176.975,189.175,217.70833,207.08333,184.39166,163.85,ZNF329,NM_024620.3,,"Homo sapiens zinc finger protein 329 (ZNF329), mRNA.",
ILMN_75656,103.6,110.725,115.23333,119.058334,115.458336,109.38333,104.708336,110.25,,AW976737,,"EST388846 MAGE resequences, MAGO Homo sapiens cDNA, mRNA sequence",
ILMN_8400,96.90833,109.99167,113.225,89.291664,110.73333,103.61667,110.025,101.65,FBXL17,NM_022824.1,,"Homo sapiens F-box and leucine-rich repeat protein 17 (FBXL17), mRNA.",
ILMN_1026,312.80832,295.51666,326.375,278.60834,830.15,947.9167,855.3333,940.5417,SP110,NM_004510.2,,"Homo sapiens SP110 nuclear body protein (SP110), transcript variant b, mRNA.",
ILMN_40420,113.941666,112.475,104.60833,90.84167,104.9,116.46667,105.38333,115.941666,KIAA0692,XM_930881.1,,"PREDICTED: Homo sapiens KIAA0692 protein, transcript variant 10 (KIAA0692), mRNA.",
ILMN_21669,140.525,133.33333,141.85,122.675,184.14166,171.025,173.30833,160.54167,KIAA0319L,NM_024874.3,,"Homo sapiens KIAA0319-like (KIAA0319L), transcript variant 1, mRNA.",
ILMN_110463,103.90833,106.5,122.816666,104,104.791664,102.00833,103.9,104.875,SMA3,AW970134,,"EST382215 MAGE resequences, MAGK Homo sapiens cDNA, mRNA sequence",
ILMN_7501,331.125,355.41666,284.63333,310.375,639.1667,750.55835,753.44165,728.875,EPIM,NM_001980.2,,"Homo sapiens epimorphin (EPIM), transcript variant 1, mRNA.",
ILMN_31560,170.56667,172.10834,180.225,184.05833,229.59166,261.725,236.40834,229.05,LOC653188,XM_930772.1,,"PREDICTED: Homo sapiens similar to Beta-glucuronidase precursor, transcript variant 2 (LOC653188), mRNA.",
ILMN_30010,577.61664,650.725,544.475,580.4083,567.225,561.60834,550.9667,541.56665,PDCL3,NM_024065.3,,"Homo sapiens phosducin-like 3 (PDCL3), mRNA.",
ILMN_11360,203.25,194.43333,177.51666,163.125,382.375,376.3,341.45,424.95,NOC3L,NM_022451.9,,"Homo sapiens nucleolar complex associated 3 homolog (S. cerevisiae) (NOC3L), mRNA.",
ILMN_91911,99.75833,93.666664,94.85,100.01667,91.40833,107.7,117,101.25833,,BU556905,,"AGENCOURT_10187047 NIH_MGC_109 Homo sapiens cDNA clone IMAGE:6584686 5, mRNA sequence",
ILMN_17629,448.675,397.84167,437.58334,460.26666,268.25,235.84166,255.88333,240.5,SAT2,NM_133491.2,,"Homo sapiens spermidine/spermine N1-acetyltransferase 2 (SAT2), mRNA.",
ILMN_23297,152.25,142.64166,142.86667,131.20833,139.34166,135.56667,148.53334,122.6,SUFU,NM_016169.2,,"Homo sapiens suppressor of fused homolog (Drosophila) (SUFU), mRNA.",
ILMN_43423,97.183334,94.98333,104.38333,121.825,88.64167,99.76667,89.49167,95.15833,LOC642276,XM_925825.1,,"PREDICTED: Homo sapiens similar to CG3950-PA (LOC642276), mRNA.",
ILMN_20162,993.675,1006.56665,727.05,746.55835,990.5917,1132.5667,1040.6417,1124.4584,PTRH2,NM_016077.3,,"Homo sapiens peptidyl-tRNA hydrolase 2 (PTRH2), nuclear gene encoding mitochondrial protein, transcript variant 2, mRNA.",
ILMN_2925,472.09167,519.65,458.4,372.00833,474.275,498.68332,471.30832,462.20834,GBE1,NM_000158.1,,"Homo sapiens glucan (1,4-alpha-), branching enzyme 1 (glycogen branching enzyme, Andersen disease, glycogen storage disease type IV) (GBE1), mRNA.",
ILMN_46117,121.84167,94.38333,108.625,106.125,96.566666,92.46667,93.65,88.86667,LOC652190,XM_941556.1,,"PREDICTED: Homo sapiens similar to ribonuclease/angiogenin inhibitor 1 (LOC652190), mRNA.",
ILMN_19561,145.725,149.05833,141.675,168.48334,276.975,291.64166,252.28334,229.75833,TCF19,NM_007109.1,,"Homo sapiens transcription factor 19 (SC1) (TCF19), mRNA.",
ILMN_105028,120.6,105.78333,93.86667,129.75833,121.15833,109.541664,118.025,120.691666,,AI094639,,"oy61c12.s1 NCI_CGAP_Brn23 Homo sapiens cDNA clone IMAGE:1670326 3, mRNA sequence",
ILMN_15085,236.44167,227.55,249.375,261.01666,160.14166,158.60834,137.29167,141.61667,LYPLA2,NM_007260.2,,"Homo sapiens lysophospholipase II (LYPLA2), mRNA.",
ILMN_138132,112.583336,111.75833,104.916664,121.28333,109.61667,105.86667,114.01667,113.15,TEK,NM_000459.1,,"Homo sapiens TEK tyrosine kinase, endothelial (venous malformations, multiple cutaneous and mucosal) (TEK), mRNA.",
ILMN_6783,176.34166,147.46666,153.91667,158.91667,105.86667,112.05,102.316666,105.99167,MRPL43,NM_176794.1,,"Homo sapiens mitochondrial ribosomal protein L43 (MRPL43), nuclear gene encoding mitochondrial protein, transcript variant 4, mRNA.",
ILMN_117170,110.7,112.28333,109.541664,118.566666,112.2,111.96667,112.39167,111.15833,,AW449840,,"UI-H-BI3-akm-e-02-0-UI.s1 NCI_CGAP_Sub5 Homo sapiens cDNA clone IMAGE:2734922 3, mRNA sequence",
ILMN_3921,203.93333,238.11667,194.375,199.93333,233.94167,195.35,208.54167,206.16667,KIAA0586,NM_014749.2,,"Homo sapiens KIAA0586 (KIAA0586), mRNA.",
ILMN_8033,112.2,121.96667,118.433334,133.11667,109.1,125.075,124.55,108.916664,LZTR2,NM_033127.1,,"Homo sapiens leucine zipper transcription regulator 2 (LZTR2), mRNA.",
ILMN_138343,106.625,108.78333,92.425,132.725,105.59167,102.00833,102.683334,105.1,LOC644345,XM_927510.1,,"PREDICTED: Homo sapiens similar to scavenger receptor cysteine-rich type 1 protein CD163c-alpha (LOC644345), mRNA.",
ILMN_5315,98.59167,132.28334,116.325,134.125,117.058334,119.98333,106.525,111.15833,GNRH2,NM_178332.1,,"Homo sapiens gonadotropin-releasing hormone 2 (GNRH2), transcript variant 2, mRNA.",
ILMN_24532,257.80832,279.65,255.6,222.83333,271.06668,281.09167,288.35834,286.15,MDS028,NM_018463.2,,"Homo sapiens uncharacterized hematopoietic stem/progenitor cells protein MDS028 (MDS028), mRNA.",
[truncated: 3,699,815 more chars]
