# Supplementary material for: Systems analysis of the prostate tumor suppressor NKX3.1 supports roles in DNA repair and luminal cell differentiation
Source: F1000Res. 2014 Dec 18;3:115. Originally published 2014 May 21. [Version 2] doi: 10.12688/f1000research.3818.2 (PMC4141641; doi:10.12688/f1000research.3818.2)
Supplement: NKX3.1 expression and interactions Dataset — Data set 1: Summary of NKX3.1 interacting proteins Data set 1A: All proteins identified in four independent mock and FLAG-NKX3.1 affinity purifications Data set 1B: List of 58 high confidence NKX3.1 interacting proteins Data set 1C: Lists of proteins shown in the Venn diagram in Fig. 1B Data set 2: Summary of NKX3.1-regulated gene expression Data set 2A: All raw mRNA expression data Data set 2B: Averaged mRNA expression data Data set 2C: List of mRNAs that show a greater than 5-fold change (p greater or even to 0.05) in cells expressing NKX3.1 for 7 hours (= "5x data set") Data set 2D: list of NKX3.1 regulated genes containing conserved AP1 binding sites Data set 2E: List of NKX3.1 regulated genes containing conserved SRF binding sites Data set 2F: List of NKX3.1 regulated mRNAs that are inversely regulated in human prostate cancer derived cell lines [file f1000research-3-6373-s0000.tgz › 1467840]

Data set 2B: Averaged mRNA expression data,,,,,,,,,
group ()*,LH_GFP_7h,LH_GFP_10h,NKX3.1_7h,NKX3.1_10h,,,,,
Systematic,Normalized,Normalized,Normalized,Normalized,Common,Genbank,Gene Symbol,Description,PubMedID
ILMN_114688,94.513374,90.184,94.092575,117.48724,,CR740473,,"CR740473 NCI_CGAP_Pan1 Homo sapiens cDNA clone IMAGp971H06120 ; IMAGE:2223527 5, mRNA sequence",
ILMN_117781,111.64886,106.46849,88.37443,93.21301,MAST1,AW138444,,"UI-H-BI1-adg-d-01-0-UI.s1 NCI_CGAP_Sub3 Homo sapiens cDNA clone IMAGE:2716824 3, mRNA sequence",
ILMN_15314,109.80747,98.0275,105.54926,117.33138,ANGPTL7,NM_021146.2,,"Homo sapiens angiopoietin-like 7 (ANGPTL7), mRNA.",
ILMN_17444,328.26755,338.61908,401.83853,341.53976,SERBP1,NM_001018068.1,,"Homo sapiens SERPINE1 mRNA binding protein 1 (SERBP1), transcript variant 2, mRNA.",
ILMN_7388,1023.7725,1028.353,1183.1068,1045.1177,ZNF207,NM_003457.2,,"Homo sapiens zinc finger protein 207 (ZNF207), transcript variant 1, mRNA.",
ILMN_88079,109.18042,113.625534,96.69243,105.50946,LOC441687,BG390955,,"602417632F1 NIH_MGC_92 Homo sapiens cDNA clone IMAGE:4537207 5, mRNA sequence",
ILMN_22489,130.0985,123.28508,117.21898,111.45949,CNTROB,NM_053051.1,,"Homo sapiens centrobin, centrosomal BRCA2 interacting protein (CNTROB), transcript variant 1, mRNA.",
ILMN_138597,412.63916,409.13092,568.083,530.3442,LOC205251,NM_174925.1,,"Homo sapiens hypothetical protein LOC205251 (LOC205251), mRNA.",
ILMN_15110,211.90948,215.11359,198.67017,174.92415,SP3,NM_001017371.3,,"Homo sapiens Sp3 transcription factor (SP3), transcript variant 2, mRNA.",
ILMN_9060,120.24476,110.64147,145.48895,131.31177,LOC283219,NM_001029859.1,,"Homo sapiens hypothetical protein LOC283219 (LOC283219), mRNA.",
ILMN_25293,235.4661,240.65987,236.52478,229.78647,HSPA4,NM_198431.1,,"Homo sapiens heat shock 70kDa protein 4 (HSPA4), transcript variant 2, mRNA.",
ILMN_7436,1086.6737,1120.7552,1119.095,934.672,DYNLT1,NM_006519.1,,"Homo sapiens dynein, light chain, Tctex-type 1 (DYNLT1), mRNA.",
ILMN_78193,124.10984,118.916595,114.05807,106.20072,DAB2,AI793186,,"qz38d09.x5 NCI_CGAP_Kid11 Homo sapiens cDNA clone IMAGE:2029169 3, mRNA sequence",
ILMN_78251,117.93336,115.266815,115.69975,116.964714,,CB305890,,"UI-CF-EN1-aeh-c-05-0-UI.s1 UI-CF-EN1 Homo sapiens cDNA clone UI-CF-EN1-aeh-c-05-0-UI 3, mRNA sequence",
ILMN_45065,108.516014,95.690414,106.99784,115.51194,LOC646296,XM_933521.1,,"PREDICTED: Homo sapiens hypothetical protein LOC646296 (LOC646296), mRNA.",
ILMN_26148,998.82635,1016.71356,584.07336,679.6324,ASF1B,NM_018154.2,,"Homo sapiens ASF1 anti-silencing function 1 homolog B (S. cerevisiae) (ASF1B), mRNA.",
ILMN_14769,159.1893,173.49734,289.80038,325.9634,HDHD3,NM_031219.2,,"Homo sapiens haloacid dehalogenase-like hydrolase domain containing 3 (HDHD3), mRNA.",
ILMN_110758,109.64543,122.735535,108.95024,109.29429,,BF509595,,"UI-H-BI4-apf-d-10-0-UI.s1 NCI_CGAP_Sub8 Homo sapiens cDNA clone IMAGE:3087043 3, mRNA sequence",
ILMN_10685,148.68332,158.4399,125.03363,118.72067,CDO1,NM_001801.2,,"Homo sapiens cysteine dioxygenase, type I (CDO1), mRNA.",
ILMN_3995,177.83162,185.36357,147.888,132.88162,ST3GAL3,NM_006279.2,,"Homo sapiens ST3 beta-galactoside alpha-2,3-sialyltransferase 3 (ST3GAL3), transcript variant 10, mRNA.",
ILMN_2366,345.21445,315.32922,341.25702,445.1548,PPP2R5D,NM_180976.1,,"Homo sapiens protein phosphatase 2, regulatory subunit B (B56), delta isoform (PPP2R5D), transcript variant 2, mRNA.",
ILMN_8687,112.59763,107.04295,109.05814,103.05723,OR6C68,NM_001005519.1,,"Homo sapiens olfactory receptor, family 6, subfamily C, member 68 (OR6C68), mRNA.",
ILMN_1691,828.5498,788.08673,832.6443,804.2061,TMED1,NM_006858.2,,"Homo sapiens transmembrane emp24 protein transport domain containing 1 (TMED1), mRNA.",
ILMN_681,97.16034,93.88086,377.95184,349.2078,MAP7,NM_003980.3,,"Homo sapiens microtubule-associated protein 7 (MAP7), mRNA.",
ILMN_7904,110.07714,109.0336,111.50345,110.670654,ATR,NM_001184.2,,"Homo sapiens ataxia telangiectasia and Rad3 related (ATR), mRNA.",
ILMN_104457,101.42822,104.887596,96.03933,105.30032,,AI478591,,"tm53h11.x1 NCI_CGAP_Kid11 Homo sapiens cDNA clone IMAGE:2161893 3, mRNA sequence",
ILMN_43558,474.4703,413.2665,88.22222,90.66688,KRTAP2-1,XM_937100.1,,"PREDICTED: Homo sapiens keratin associated protein 2-1, transcript variant 3 (KRTAP2-1), mRNA.",
ILMN_11265,109.42794,106.97866,113.18881,116.99539,DKFZp686I15217,NM_207495.2,,"Homo sapiens hypothetical protein DKFZp686I15217 (DKFZp686I15217), mRNA.",
ILMN_138419,103.58794,101.33217,94.616005,101.36571,AMBN,XM_937804.1,,"PREDICTED: Homo sapiens ameloblastin, enamel matrix protein (AMBN), mRNA.",
ILMN_100812,114.53014,122.983574,112.38339,121.051315,GPD2,CN418637,,"17000532188941 GRN_ES Homo sapiens cDNA 5, mRNA sequence",
ILMN_119070,110.71837,113.584526,108.81743,100.952705,,AW451016,,"UI-H-BI3-ala-e-05-0-UI.s1 NCI_CGAP_Sub5 Homo sapiens cDNA clone IMAGE:2736104 3, mRNA sequence",
ILMN_18005,115.77056,101.20555,185.12816,182.22134,KIAA1727,NM_033393.1,,"Homo sapiens KIAA1727 protein (KIAA1727), mRNA.",
ILMN_91016,107.49265,105.000084,97.40875,110.924194,EBPL,BG035021,,"602325102F1 NIH_MGC_90 Homo sapiens cDNA clone IMAGE:4413240 5, mRNA sequence",
ILMN_16490,310.66766,283.3875,345.01764,408.24036,RER1,NM_007033.2,,"Homo sapiens RER1 retention in endoplasmic reticulum 1 homolog (S. cerevisiae) (RER1), mRNA.",
ILMN_138659,170.3989,161.93105,159.15211,131.84125,SNX13,NM_015132.2,,"Homo sapiens sorting nexin 13 (SNX13), mRNA.",
ILMN_14647,151.85901,169.26869,127.71419,106.59716,GIT2,NM_139201.1,,"Homo sapiens G protein-coupled receptor kinase interactor 2 (GIT2), transcript variant 4, mRNA.",
ILMN_2691,111.779045,115.07274,108.57662,99.24986,DOPEY1,NM_015018.2,,"Homo sapiens dopey family member 1 (DOPEY1), mRNA.",
ILMN_75940,109.14773,110.763626,114.33818,118.53536,,AA813475,,"ai67a03.s1 Soares_testis_NHT Homo sapiens cDNA clone 1375852 3, mRNA sequence",
ILMN_40461,107.980644,112.63479,105.63596,105.71891,LOC651682,XM_944869.1,,"PREDICTED: Homo sapiens similar to myosin XVB pseudogene (LOC651682), mRNA.",
ILMN_22726,683.7052,729.6073,644.87415,543.88794,UBE1C,NM_198197.1,,"Homo sapiens ubiquitin-activating enzyme E1C (UBA3 homolog, yeast) (UBE1C), transcript variant 3, mRNA.",
ILMN_22596,195.70697,192.18576,122.49038,101.624,PCAF,NM_003884.3,,"Homo sapiens p300/CBP-associated factor (PCAF), mRNA.",
ILMN_18286,194.83534,185.84653,139.51303,131.89066,CBLB,NM_170662.3,,"Homo sapiens Cas-Br-M (murine) ecotropic retroviral transforming sequence b (CBLB), mRNA.",
ILMN_27350,150.52371,162.48082,149.14415,153.90807,FEM1B,NM_015322.3,,"Homo sapiens fem-1 homolog b (C. elegans) (FEM1B), mRNA.",
ILMN_95679,104.62086,115.900085,109.276566,101.87503,SLIT2,CB962414,,"AGENCOURT_13444160 NIH_MGC_187 Homo sapiens cDNA clone IMAGE:30319801 5, mRNA sequence",
ILMN_1807,211.95222,223.71112,429.6927,417.70035,NR1H3,NM_005693.1,,"Homo sapiens nuclear receptor subfamily 1, group H, member 3 (NR1H3), mRNA.",
ILMN_17551,101.533905,96.389755,89.52845,99.09877,GPR120,NM_181745.2,,"Homo sapiens G protein-coupled receptor 120 (GPR120), mRNA.",
ILMN_5111,207.55122,178.35959,286.4148,329.4438,PSMD13,NM_002817.2,,"Homo sapiens proteasome (prosome, macropain) 26S subunit, non-ATPase, 13 (PSMD13), transcript variant 1, mRNA.",
ILMN_8434,676.58,719.8456,897.75543,745.61914,SEC23B,NM_032985.3,,"Homo sapiens Sec23 homolog B (S. cerevisiae) (SEC23B), transcript variant 2, mRNA.",
ILMN_42764,110.472885,113.47836,124.20107,118.59789,LOC654151,XM_940045.1,,"PREDICTED: Homo sapiens similar to OTU domain, ubiquitin aldehyde binding 2 (LOC654151), mRNA.",
ILMN_40570,113.19097,114.133255,107.448685,100.7489,LOC644829,XM_932429.1,,"PREDICTED: Homo sapiens hypothetical protein LOC644829 (LOC644829), mRNA.",
ILMN_40400,125.71888,117.793076,125.878555,110.34779,LOC642293,XM_925836.1,,"PREDICTED: Homo sapiens similar to Beta-defensin 128 precursor (Beta-defensin 28) (DEFB-28) (LOC642293), mRNA.",
ILMN_107674,97.35841,99.87868,87.70936,99.42175,,CB238801,,"SRA06 human lung adenocarcinoma Homo sapiens cDNA, mRNA sequence",
ILMN_37504,771.9572,763.4324,737.7625,737.2199,LOC652864,XM_942571.1,,"PREDICTED: Homo sapiens similar to Mitochondrial import inner membrane translocase subunit Tim23 (LOC652864), mRNA.",
ILMN_4819,140.75974,127.33116,95.574814,90.69801,CCL4L1,NM_001001435.2,,"Homo sapiens chemokine (C-C motif) ligand 4-like 1 (CCL4L1), mRNA.",
ILMN_483,209.76538,190.0773,195.44734,139.24234,TAF9,NM_016283.4,,"Homo sapiens TAF9 RNA polymerase II, TATA box binding protein (TBP)-associated factor, 32kDa (TAF9), transcript variant 2, mRNA.",
ILMN_9320,161.565,154.87506,189.35521,181.4816,AKAP12,NM_005100.2,,"Homo sapiens A kinase (PRKA) anchor protein (gravin) 12 (AKAP12), transcript variant 1, mRNA.",
ILMN_26106,246.95116,263.59637,190.25629,159.64313,LHFPL2,NM_005779.1,,"Homo sapiens lipoma HMGIC fusion partner-like 2 (LHFPL2), mRNA.",
ILMN_3908,259.96768,258.14038,273.0922,240.12067,ADD3,NM_016824.3,,"Homo sapiens adducin 3 (gamma) (ADD3), transcript variant 1, mRNA.",
ILMN_3221,615.39075,742.95026,206.08733,332.88702,CPT1C,NM_152359.1,,"Homo sapiens carnitine palmitoyltransferase 1C (CPT1C), mRNA.",
ILMN_16900,718.1252,745.6248,632.61346,418.33398,HMMR,NM_012485.1,,"Homo sapiens hyaluronan-mediated motility receptor (RHAMM) (HMMR), transcript variant 2, mRNA.",
ILMN_138448,127.5481,128.13136,124.3255,133.88475,VMAC,NM_001017921.1,,"Homo sapiens vimentin-type IF-associated coiled-coil protein (VMAC), mRNA.",
ILMN_16697,445.26837,397.88864,424.0011,532.15137,PAFAH1B3,NM_002573.2,,"Homo sapiens platelet-activating factor acetylhydrolase, isoform Ib, gamma subunit 29kDa (PAFAH1B3), mRNA.",
ILMN_16909,216.7282,190.92445,166.72423,166.3088,GATAD2B,NM_020699.1,,"Homo sapiens GATA zinc finger domain containing 2B (GATAD2B), mRNA.",
ILMN_25068,1359.5027,1347.5382,1924.4933,1685.3419,TMEM66,NM_016127.4,,"Homo sapiens transmembrane protein 66 (TMEM66), mRNA.",
ILMN_11991,291.34583,292.54303,364.26358,340.37976,AUP1,NM_012103.2,,"Homo sapiens ancient ubiquitous protein 1 (AUP1), transcript variant 1, mRNA.",
ILMN_117909,103.411896,109.59447,105.845314,114.65845,,BM993070,,"UI-H-DT0-atw-k-03-0-UI.s1 NCI_CGAP_DT0 Homo sapiens cDNA clone IMAGE:5865338 3, mRNA sequence",
ILMN_104616,99.445984,112.36239,111.51159,114.76079,,BE217788,,"hv29g09.x1 NCI_CGAP_Lu24 Homo sapiens cDNA clone IMAGE:3174880 3, mRNA sequence",
ILMN_3897,258.01904,264.34277,125.93271,131.63269,BIRC3,NM_001165.3,,"Homo sapiens baculoviral IAP repeat-containing 3 (BIRC3), transcript variant 1, mRNA.",
ILMN_21352,203.23326,198.83374,260.4608,309.1907,SLC26A2,NM_000112.2,,"Homo sapiens solute carrier family 26 (sulfate transporter), member 2 (SLC26A2), mRNA.",
ILMN_9924,105.60293,101.86483,132.26596,139.01433,ANKRD5,NM_022096.4,,"Homo sapiens ankyrin repeat domain 5 (ANKRD5), transcript variant 1, mRNA.",
ILMN_9466,265.54016,279.89023,350.93213,262.8433,CDC40,NM_015891.2,,"Homo sapiens cell division cycle 40 homolog (yeast) (CDC40), mRNA.",
ILMN_115642,101.521706,115.92634,92.65355,122.6224,,BX096749,,"BX096749 NCI_CGAP_Ut1 Homo sapiens cDNA clone IMAGp998B065668, mRNA sequence",
ILMN_138705,98.637886,93.48886,97.79914,90.833694,MANEA,XM_938989.1,,"PREDICTED: Homo sapiens mannosidase, endo-alpha (MANEA), mRNA.",
ILMN_25900,236.79742,190.3699,269.31854,277.0645,ARMC7,NM_024585.2,,"Homo sapiens armadillo repeat containing 7 (ARMC7), mRNA.",
ILMN_1347,159.30731,150.04837,174.56552,153.86214,TMTC4,NM_032813.1,,"Homo sapiens transmembrane and tetratricopeptide repeat containing 4 (TMTC4), mRNA.",
ILMN_100261,97.78249,100.9932,103.587,113.728745,,AA757077,,"ah55c12.s1 Soares_testis_NHT Homo sapiens cDNA clone 1309558 3, mRNA sequence",
ILMN_15630,433.5893,444.13388,125.20737,107.13834,SATB2,NM_015265.1,,"Homo sapiens SATB family member 2 (SATB2), mRNA.",
ILMN_38707,117.63737,123.58956,115.02062,108.42731,LOC644295,XM_927468.1,,"PREDICTED: Homo sapiens similar to T25G3.1 (LOC644295), mRNA.",
ILMN_1781,117.001305,108.56751,105.41255,112.591835,WT1,NM_024425.2,,"Homo sapiens Wilms tumor 1 (WT1), transcript variant C, mRNA.",
ILMN_137811,132.75603,120.418785,152.14278,142.76457,FLJ45909,NM_198445.1,,"Homo sapiens FLJ45909 protein (FLJ45909), mRNA.",
ILMN_10940,852.24274,834.1619,1086.1282,1221.1663,C11orf2,NM_013265.2,,"Homo sapiens chromosome 11 open reading frame2 (C11orf2), mRNA.",
ILMN_14998,118.2823,106.22695,123.185295,115.694565,TSN,NM_004622.2,,"Homo sapiens translin (TSN), mRNA.",
ILMN_12587,291.3236,280.3258,355.19345,411.26117,HTRA2,NM_145074.2,,"Homo sapiens HtrA serine peptidase 2 (HTRA2), nuclear gene encoding mitochondrial protein, transcript variant 2, mRNA.",
ILMN_89512,108.31099,105.536934,111.633575,100.207886,,BU507485,,"AGENCOURT_10309904 NIH_MGC_71 Homo sapiens cDNA clone IMAGE:6501425 5, mRNA sequence",
ILMN_83418,119.9102,106.79059,118.34639,112.97646,,BE504334,,"hv88f05.x1 NCI_CGAP_Lu24 Homo sapiens cDNA clone IMAGE:3180513 3, mRNA sequence",
ILMN_104869,104.8344,98.72259,92.01562,89.14276,,AI859493,,"wm12e06.x1 NCI_CGAP_Ut4 Homo sapiens cDNA clone IMAGE:2435746 3, mRNA sequence",
ILMN_25076,313.11203,301.39658,414.16727,421.67917,AARSD1,NM_025267.2,,"Homo sapiens alanyl-tRNA synthetase domain containing 1 (AARSD1), mRNA.",
ILMN_85050,103.77418,108.774994,112.44445,115.10721,,BX109067,,"BX109067 Soares_NFL_T_GBC_S1 Homo sapiens cDNA clone IMAGp998I033812, mRNA sequence",
ILMN_138645,141.89944,147.61548,153.4064,171.76721,CCDC5,XM_938131.1,,"PREDICTED: Homo sapiens coiled-coil domain containing 5 (spindle associated) (CCDC5), mRNA.",
ILMN_16991,413.07343,371.02847,362.5764,284.69806,NEK6,NM_014397.3,,"Homo sapiens NIMA (never in mitosis gene a)-related kinase 6 (NEK6), mRNA.",
ILMN_8568,370.2724,362.61893,232.02477,246.79153,FAM40A,NM_033088.2,,"Homo sapiens family with sequence similarity 40, member A (FAM40A), mRNA.",
ILMN_5938,91.94325,84.0078,166.23799,129.86205,PPFIBP2,NM_003621.1,,"Homo sapiens PTPRF interacting protein, binding protein 2 (liprin beta 2) (PPFIBP2), mRNA.",
ILMN_19081,238.86278,252.91571,240.7626,183.81612,YOD1,NM_018566.3,,"Homo sapiens YOD1 OTU deubiquinating enzyme 1 homolog ( yeast) (YOD1), mRNA.",
ILMN_17085,115.756424,108.115524,105.52732,100.67192,SNF1LK2,NM_015191.1,,"Homo sapiens SNF1-like kinase 2 (SNF1LK2), mRNA.",
ILMN_15906,107.28834,110.2577,108.57341,114.49422,SLC4A10,NM_022058.2,,"Homo sapiens solute carrier family 4, sodium bicarbonate transporter-like, member 10 (SLC4A10), mRNA.",
ILMN_4439,1360.8232,1255.1935,1791.7631,1464.5801,TSC22D4,NM_030935.3,,"Homo sapiens TSC22 domain family, member 4 (TSC22D4), mRNA.",
ILMN_3511,23380.377,22753.918,23876.781,23103.822,RPS16,NM_001020.4,,"Homo sapiens ribosomal protein S16 (RPS16), mRNA.",
ILMN_138086,103.33269,104.824394,102.43511,96.60247,SMYD2,XM_937363.1,,"PREDICTED: Homo sapiens SET and MYND domain containing 2 (SMYD2), mRNA.",
ILMN_7299,280.3687,279.90332,196.25356,238.18887,IFT52,NM_016004.2,,"Homo sapiens intraflagellar transport 52 homolog (Chlamydomonas) (IFT52), mRNA.",
ILMN_25973,187.07047,200.88353,137.50421,143.66402,ASB3,NM_016115.3,,"Homo sapiens ankyrin repeat and SOCS box-containing 3 (ASB3), transcript variant 1, mRNA.",
ILMN_12832,383.78455,387.37326,354.02908,329.64633,PES1,NM_014303.2,,"Homo sapiens pescadillo homolog 1, containing BRCT domain (zebrafish) (PES1), mRNA.",
ILMN_13820,353.57526,376.4866,315.05194,336.51495,C22orf19,NM_001002878.1,,"Homo sapiens chromosome 22 open reading frame 19 (C22orf19), transcript variant 1, mRNA.",
ILMN_87950,99.67452,107.51398,107.13047,98.68578,SHOC2,AK124771,,"Homo sapiens cDNA FLJ42781 fis, clone BRAWH3005534",
ILMN_95576,97.53062,99.225395,105.17457,94.85257,,BX953862,,"DKFZp781A2450_s1 781 (synonym: hlcc4) Homo sapiens cDNA clone DKFZp781A2450 3, mRNA sequence",
ILMN_21488,601.053,543.233,415.1456,496.80927,CANT1,NM_138793.2,,"Homo sapiens calcium activated nucleotidase 1 (CANT1), mRNA.",
ILMN_28435,353.683,379.19125,99.26344,86.48974,FRMD4A,NM_018027.2,,"Homo sapiens FERM domain containing 4A (FRMD4A), mRNA.",
ILMN_138961,108.18726,114.32357,116.079506,138.05615,PGPEP1,NM_017712.1,,"Homo sapiens pyroglutamyl-peptidase I (PGPEP1), mRNA.",
ILMN_6261,294.3412,308.5412,291.58347,223.42776,NFX1,NM_147134.1,,"Homo sapiens nuclear transcription factor, X-box binding 1 (NFX1), transcript variant 3, mRNA.",
ILMN_110129,135.25362,119.22057,130.36938,128.09372,,BM722888,,"UI-E-EJ0-aie-o-05-0-UI.r1 UI-E-EJ0 Homo sapiens cDNA clone UI-E-EJ0-aie-o-05-0-UI 5, mRNA sequence",
ILMN_776,194.63208,184.20868,189.18599,172.7851,LPGAT1,NM_014873.1,,"Homo sapiens lysophosphatidylglycerol acyltransferase 1 (LPGAT1), mRNA.",
ILMN_125204,103.52631,95.779526,106.353355,111.28758,,BC036682,,Homo sapiens cDNA clone IMAGE:4828683,
ILMN_20893,264.79846,261.06186,166.79292,164.37038,PHF20,NM_016436.3,,"Homo sapiens PHD finger protein 20 (PHF20), mRNA.",
ILMN_9891,114.767075,115.07877,115.04948,105.26247,TIAM2,NM_001010927.2,,"Homo sapiens T-cell lymphoma invasion and metastasis 2 (TIAM2), transcript variant 2, mRNA.",
ILMN_30664,109.52822,107.52023,100.56311,101.52331,LOC441698,XM_497423.2,,"PREDICTED: Homo sapiens similar to RAP2C, member of RAS oncogene family (LOC441698), mRNA.",
ILMN_4548,585.8624,644.11536,404.07605,351.8235,E2F7,NM_203394.1,,"Homo sapiens E2F transcription factor 7 (E2F7), mRNA.",
ILMN_29979,2708.5588,2639.751,2862.3718,2786.1738,TMED3,NM_007364.2,,"Homo sapiens transmembrane emp24 protein transport domain containing 3 (TMED3), mRNA.",
ILMN_2847,500.569,472.37762,448.58542,418.1926,WDR46,NM_005452.4,,"Homo sapiens WD repeat domain 46 (WDR46), mRNA.",
ILMN_2647,180.04749,184.24487,126.06014,134.34314,DCLRE1B,NM_022836.2,,"Homo sapiens DNA cross-link repair 1B (PSO2 homolog, S. cerevisiae) (DCLRE1B), mRNA.",
ILMN_22255,1945.8179,2272.5476,1095.8036,1040.8029,C22orf13,NM_031444.2,,"Homo sapiens chromosome 22 open reading frame 13 (C22orf13), mRNA.",
ILMN_23011,181.996,175.35056,119.609085,110.37326,CCDC77,NM_032358.2,,"Homo sapiens coiled-coil domain containing 77 (CCDC77), mRNA.",
ILMN_18540,163.24669,146.96246,199.2846,169.82419,TUSC1,NM_001004125.1,,"Homo sapiens tumor suppressor candidate 1 (TUSC1), mRNA.",
ILMN_42347,602.4897,632.3924,595.6951,640.94586,LOC644330,XM_934365.1,,"PREDICTED: Homo sapiens similar to tropomyosin 3 isoform 2, transcript variant 2 (LOC644330), mRNA.",
ILMN_33562,111.96052,115.686455,107.44987,113.833725,DDX12,XM_931839.1,,"PREDICTED: Homo sapiens DEAD/H (Asp-Glu-Ala-Asp/His) box polypeptide 12 (CHL1-like helicase homolog, S. cerevisiae), transcript variant 6 (DDX12), mRNA.",
ILMN_20331,832.3529,786.6405,516.4706,590.9836,RTN3,NM_006054.2,,"Homo sapiens reticulon 3 (RTN3), transcript variant 1, mRNA.",
ILMN_12107,564.8344,523.02124,634.98834,628.2444,SDCBP,NM_001007069.1,,"Homo sapiens syndecan binding protein (syntenin) (SDCBP), transcript variant 4, mRNA.",
ILMN_16553,193.0577,205.53893,226.91917,227.89912,CRSP8,NM_004269.2,,"Homo sapiens cofactor required for Sp1 transcriptional activation, subunit 8, 34kDa (CRSP8), mRNA.",
ILMN_19166,4436.915,4537.3276,6297.3115,6729.9146,COX7A2,NM_001865.2,,"Homo sapiens cytochrome c oxidase subunit VIIa polypeptide 2 (liver) (COX7A2), mRNA.",
ILMN_111395,167.24353,184.88371,197.0696,222.92058,,AW511112,,"hd43d10.x1 Soares_NFL_T_GBC_S1 Homo sapiens cDNA clone IMAGE:2912275 3, mRNA sequence",
ILMN_7617,649.56573,729.9532,854.3105,834.7078,PCNP,NM_020357.1,,"Homo sapiens PEST-containing nuclear protein (PCNP), mRNA.",
ILMN_114603,113.16366,111.12336,108.30081,108.03132,,BX106571,,"BX106571 Soares_testis_NHT Homo sapiens cDNA clone IMAGp998N234418, mRNA sequence",
ILMN_12959,387.33984,355.81845,354.22632,402.5274,C16orf9,NM_032039.1,,"Homo sapiens chromosome 16 open reading frame 9 (C16orf9), mRNA.",
ILMN_4225,231.69673,227.0666,178.98988,150.38374,HBP1,NM_012257.3,,"Homo sapiens HMG-box transcription factor 1 (HBP1), mRNA.",
ILMN_107225,111.59387,99.05861,101.2504,93.32019,,BG942054,,"ax20e10.x1 Proliferating Human Erythroid Cells (LCB:ax library) Homo sapiens cDNA clone ax20e10 random, mRNA sequence",
ILMN_30009,669.3848,613.2681,641.7095,638.24646,ADFP,NM_001122.2,,"Homo sapiens adipose differentiation-related protein (ADFP), mRNA.",
ILMN_122074,120.75649,124.23507,116.51799,119.5723,TTMA,CX865360,,"HESC4_2_G08.g1_A037 NIH_MGC_262 Homo sapiens cDNA clone IMAGE:30929775 5, mRNA sequence",
ILMN_120893,145.36324,140.63904,158.42986,199.22656,,DA188950,,"DA188950 BRAMY3 Homo sapiens cDNA clone BRAMY3010483 5, mRNA sequence",
ILMN_23777,167.06587,163.45981,150.66682,164.41962,GGCX,NM_000821.3,,"Homo sapiens gamma-glutamyl carboxylase (GGCX), mRNA.",
ILMN_31569,121.13654,117.440865,124.35023,113.307724,LOC648951,XM_945144.1,,"PREDICTED: Homo sapiens hypothetical protein LOC648951, transcript variant 1 (LOC648951), mRNA.",
ILMN_39391,94.63775,95.22568,87.17706,88.96102,LOC652610,XM_942142.1,,"PREDICTED: Homo sapiens similar to replication factor C 5 isoform 2 (LOC652610), mRNA.",
ILMN_25728,127.227135,130.95554,117.86656,132.40921,DSCR1L1,NM_005822.1,,"Homo sapiens Down syndrome critical region gene 1-like 1 (DSCR1L1), mRNA.",
ILMN_21381,132.21072,135.96097,127.52293,123.799065,SLC25A26,NM_173471.1,,"Homo sapiens solute carrier family 25, member 26 (SLC25A26), transcript variant 2, mRNA.",
ILMN_40487,129.12485,112.14149,157.275,162.76564,LOC642250,XM_925774.1,,"PREDICTED: Homo sapiens similar to 60S ribosomal protein L17 (L23), transcript variant 1 (LOC642250), mRNA.",
ILMN_136467,107.56167,112.34782,124.443474,122.91967,,AA621750,,"af06c04.s1 Soares_testis_NHT Homo sapiens cDNA clone IMAGE:1030854 3, mRNA sequence",
ILMN_15482,123.884865,124.798706,135.17154,122.632805,ATAD3B,NM_031921.4,,"Homo sapiens ATPase family, AAA domain containing 3B (ATAD3B), mRNA.",
ILMN_39446,99.03603,93.43337,103.12383,108.46992,LOC645964,XM_928931.1,,"PREDICTED: Homo sapiens similar to glutathione S-transferase, theta 3 (LOC645964), mRNA.",
ILMN_44607,94.31078,101.53497,95.904655,114.903915,LOC653983,XM_937504.1,,"PREDICTED: Homo sapiens similar to Cyclin G-associated kinase (LOC653983), mRNA.",
ILMN_26496,99.7234,92.449265,108.75249,102.99341,FLJ43879,NM_001001698.1,,"Homo sapiens FLJ43879 protein (FLJ43879), mRNA.",
ILMN_16201,158.5324,156.77885,160.90733,140.18001,LOC391356,NM_001013663.1,,"Homo sapiens similar to CG14903-PA (LOC391356), mRNA.",
ILMN_1653,303.12222,311.88776,404.3351,358.83136,RAP2A,NM_021033.4,,"Homo sapiens RAP2A, member of RAS oncogene family (RAP2A), mRNA.",
ILMN_27275,780.4838,772.2948,553.8963,510.01874,SPPL2A,NM_032802.2,,"Homo sapiens signal peptide peptidase-like 2A (SPPL2A), mRNA.",
ILMN_26867,112.231735,108.19841,114.274956,116.13232,PCDHAC2,NM_031883.2,,"Homo sapiens protocadherin alpha subfamily C, 2 (PCDHAC2), transcript variant 2, mRNA.",
ILMN_18939,99.60012,100.54101,121.191086,117.178406,PLEKHH1,NM_020715.1,,"Homo sapiens pleckstrin homology domain containing, family H (with MyTH4 domain) member 1 (PLEKHH1), mRNA.",
ILMN_39801,1772.8907,1885.6942,1675.5325,1502.879,LOC643430,XM_928115.1,,"PREDICTED: Homo sapiens similar to Endoplasmin precursor (94 kDa glucose-regulated protein) (GRP94) (gp96 homolog) (Tumor rejection antigen 1) (LOC643430), mRNA.",
ILMN_75857,100.47621,90.618,99.27296,104.264275,,AK055514,,"Homo sapiens cDNA FLJ30952 fis, clone HCASM1000130",
ILMN_27238,91.21148,96.10722,100.76644,92.295845,MGC35154,NM_152614.1,,"Homo sapiens hypothetical protein MGC35154 (MGC35154), mRNA.",
ILMN_3094,101.49339,101.29646,102.88645,94.81952,KLHL11,NM_018143.1,,"Homo sapiens kelch-like 11 (Drosophila) (KLHL11), mRNA.",
ILMN_3064,113.212234,117.77679,117.859146,111.55844,BAG2,NM_004282.2,,"Homo sapiens BCL2-associated athanogene 2 (BAG2), mRNA.",
ILMN_33240,109.91848,115.607216,91.60061,93.87956,LOC651772,XM_940995.1,,"PREDICTED: Homo sapiens hypothetical protein LOC651772 (LOC651772), mRNA.",
ILMN_21034,236.33696,252.30476,254.8053,289.9596,PEX14,NM_004565.1,,"Homo sapiens peroxisomal biogenesis factor 14 (PEX14), mRNA.",
ILMN_119022,120.1997,121.748985,121.96903,126.34629,,BX955517,,"DKFZp781A1072_s1 781 (synonym: hlcc4) Homo sapiens cDNA clone DKFZp781A1072 3, mRNA sequence",
ILMN_34227,17663.824,18796.518,17445.984,20062.748,LOC441876,XM_946278.1,,"PREDICTED: Homo sapiens similar to 40S ribosomal protein S16, transcript variant 4 (LOC441876), mRNA.",
ILMN_24513,378.02863,327.0807,378.28107,344.486,C6orf129,NM_138493.1,,"Homo sapiens chromosome 6 open reading frame 129 (C6orf129), mRNA.",
ILMN_2961,163.28438,155.05478,247.18394,296.3787,FLJ21749,NM_025124.1,,"Homo sapiens hypothetical protein FLJ21749 (FLJ21749), mRNA.",
ILMN_139215,5413.4585,4788.796,5863.9043,4940.5684,EIF3S6,NM_001568.1,,"Homo sapiens eukaryotic translation initiation factor 3, subunit 6 48kDa (EIF3S6), mRNA.",
ILMN_8162,476.06982,504.26437,520.22626,334.22815,HNRPH3,NM_012207.1,,"Homo sapiens heterogeneous nuclear ribonucleoprotein H3 (2H9) (HNRPH3), transcript variant 2H9, mRNA.",
ILMN_577,654.34076,643.76996,483.74304,441.4615,DDX50,NM_024045.1,,"Homo sapiens DEAD (Asp-Glu-Ala-Asp) box polypeptide 50 (DDX50), mRNA.",
ILMN_110839,107.47123,115.276825,97.59467,112.00378,,BC037907,,Homo sapiens cDNA clone IMAGE:5276673,
ILMN_11644,533.53125,495.3422,955.4347,1030.6676,C16orf57,NM_024598.2,,"Homo sapiens chromosome 16 open reading frame 57 (C16orf57), mRNA.",
ILMN_441,84.85494,93.90396,103.118034,112.37981,C6orf54,NM_014354.1,,"Homo sapiens chromosome 6 open reading frame 54 (C6orf54), mRNA.",
ILMN_38026,100.129364,114.66987,105.19253,103.11218,LOC647460,XM_936525.1,,"PREDICTED: Homo sapiens similar to Ig kappa chain V-I region HK101 precursor (LOC647460), mRNA.",
ILMN_44133,145.7358,144.44083,144.07947,159.53262,LOC654155,XM_940103.1,,"PREDICTED: Homo sapiens similar to HLA class II histocompatibility antigen, DR-W53 beta chain precursor (LOC654155), mRNA.",
ILMN_7540,542.20276,472.49207,440.49127,515.55524,SEPN1,NM_206926.1,,"Homo sapiens selenoprotein N, 1 (SEPN1), transcript variant 2, mRNA.",
ILMN_23854,165.77887,162.66176,136.61774,141.62804,SRPX2,NM_014467.1,,"Homo sapiens sushi-repeat-containing protein, X-linked 2 (SRPX2), mRNA.",
ILMN_17051,131.54321,124.91921,141.62074,158.081,SH3GL3,NM_003027.2,,"Homo sapiens SH3-domain GRB2-like 3 (SH3GL3), mRNA.",
ILMN_26090,430.50525,394.87717,401.84543,481.48135,RAF1,NM_002880.2,,"Homo sapiens v-raf-1 murine leukemia viral oncogene homolog 1 (RAF1), mRNA.",
ILMN_97341,120.661865,123.585434,119.48937,130.10074,,BX354960,,"BX354960 Homo sapiens NEUROBLASTOMA COT 25-NORMALIZED Homo sapiens cDNA clone CS0DC027YN23 3-PRIME, mRNA sequence",
ILMN_90625,101.328735,108.38626,95.827446,109.21739,HIST1H4H,CD050439,,"AGENCOURT_13981036 NIH_MGC_173 Homo sapiens cDNA 5, mRNA sequence",
ILMN_1754,253.76567,236.8007,201.29921,176.3753,RNF13,NM_183382.1,,"Homo sapiens ring finger protein 13 (RNF13), transcript variant 2, mRNA.",
ILMN_117073,107.919235,111.198944,106.077736,115.00999,,AW452818,,"UI-H-BI3-aly-a-05-0-UI.s1 NCI_CGAP_Sub5 Homo sapiens cDNA clone IMAGE:3068840 3, mRNA sequence",
ILMN_18547,104.62744,93.563156,97.66548,113.41496,LRP6,NM_002336.1,,"Homo sapiens low density lipoprotein receptor-related protein 6 (LRP6), mRNA.",
ILMN_20631,131.67023,135.52652,140.90619,148.04547,MGC13040,NM_032930.1,,"Homo sapiens hypothetical protein MGC13040 (MGC13040), mRNA.",
ILMN_14596,1403.432,1402.3477,1673.7343,1409.7885,C7orf30,NM_138446.1,,"Homo sapiens chromosome 7 open reading frame 30 (C7orf30), mRNA.",
ILMN_16123,310.76248,318.81204,184.5227,172.35448,GTF2IRD2,NM_173537.2,,"Homo sapiens GTF2I repeat domain containing 2 (GTF2IRD2), mRNA.",
ILMN_11910,99.07505,99.2634,114.67551,117.386505,DYRK3,NM_001004023.1,,"Homo sapiens dual-specificity tyrosine-(Y)-phosphorylation regulated kinase 3 (DYRK3), transcript variant 2, mRNA.",
ILMN_8678,126.64818,123.89981,120.42396,114.75854,TTLL7,NM_024686.3,,"Homo sapiens tubulin tyrosine ligase-like family, member 7 (TTLL7), mRNA.",
ILMN_5724,185.42288,183.74722,175.31276,165.39925,GPATC1,NM_018025.2,,"Homo sapiens G patch domain containing 1 (GPATC1), mRNA.",
ILMN_32135,111.538284,105.78295,96.85371,91.14287,LOC642017,XM_936085.1,,"PREDICTED: Homo sapiens hypothetical protein LOC642017 (LOC642017), mRNA.",
ILMN_19723,104.588135,88.866135,166.17856,153.05948,SLC16A9,NM_194298.1,,"Homo sapiens solute carrier family 16 (monocarboxylic acid transporters), member 9 (SLC16A9), mRNA.",
ILMN_16225,198.69366,214.94237,152.48093,162.37254,STC1,NM_003155.2,,"Homo sapiens stanniocalcin 1 (STC1), mRNA.",
ILMN_21704,115.57194,114.979385,120.17781,112.84698,LOC401898,NM_001013691.1,,"Homo sapiens similar to hypothetical protein FLJ38281 (LOC401898), mRNA.",
ILMN_8960,109.92754,104.31619,118.93372,106.631424,RUNX3,NM_001031680.1,,"Homo sapiens runt-related transcription factor 3 (RUNX3), transcript variant 1, mRNA.",
ILMN_12682,117.09155,122.761284,115.27446,121.01525,SEC24C,NM_004922.2,,"Homo sapiens SEC24 related gene family, member C (S. cerevisiae) (SEC24C), transcript variant 1, mRNA.",
ILMN_39289,14119.353,14795.91,16573.305,19313.965,LOC440589,XM_945956.1,,"PREDICTED: Homo sapiens similar to ribosomal protein S2, transcript variant 4 (LOC440589), mRNA.",
ILMN_117556,96.333786,101.84802,96.68505,116.67394,,AA732356,,"nz84b05.s1 NCI_CGAP_GCB1 Homo sapiens cDNA clone IMAGE:1302129 3, mRNA sequence",
ILMN_33238,220.12143,208.54486,263.748,277.47095,LOC648081,XM_937132.1,,"PREDICTED: Homo sapiens similar to SET protein (Phosphatase 2A inhibitor I2PP2A) (I-2PP2A) (Template-activating factor I) (TAF-I) (HLA-DR associated protein II) (PHAPII) (Inhibitor of granzyme A-activated DNase) (IGAAD) (LOC648081), mRNA.",
ILMN_117101,102.52884,97.64686,104.600006,121.704926,,BQ185080,,"UI-E-EJ1-ajo-b-20-0-UI.s1 UI-E-EJ1 Homo sapiens cDNA clone UI-E-EJ1-ajo-b-20-0-UI 3, mRNA sequence",
ILMN_85903,110.09363,111.70179,113.809845,107.454475,,AL138417,,"DKFZp434B1729_r1 434 (synonym: htes3) Homo sapiens cDNA clone DKFZp434B1729 5, mRNA sequence",
ILMN_113771,217.64534,220.12038,241.15118,303.35822,,AI251690,,"qv45e03.x1 NCI_CGAP_Ov32 Homo sapiens cDNA clone IMAGE:1984540 3, mRNA sequence",
ILMN_9095,189.32199,189.19041,172.55603,132.53156,LOC150223,NM_001017964.1,,"Homo sapiens hypothetical protein LOC150223 (LOC150223), transcript variant 1, mRNA.",
ILMN_27936,136.00629,132.96555,132.41249,111.65258,CDK8,NM_001260.1,,"Homo sapiens cyclin-dependent kinase 8 (CDK8), mRNA.",
ILMN_43872,163.52327,177.42075,180.71262,180.35416,LOC645649,XM_928663.1,,"PREDICTED: Homo sapiens hypothetical protein LOC645649 (LOC645649), mRNA.",
ILMN_1197,111.69849,111.472244,115.83809,114.85467,TLE6,NM_024760.1,,"Homo sapiens transducin-like enhancer of split 6 (E(sp1) homolog, Drosophila) (TLE6), mRNA.",
ILMN_16950,181.39188,183.2083,302.1686,254.08023,C7orf10,NM_024728.1,,"Homo sapiens chromosome 7 open reading frame 10 (C7orf10), mRNA.",
ILMN_6471,118.36863,113.87922,182.93158,265.02863,LSR,NM_015925.5,,"Homo sapiens lipolysis stimulated lipoprotein receptor (LSR), transcript variant 1, mRNA.",
ILMN_108331,186.6136,195.85541,240.11917,324.44482,,AI419812,,"tg52a04.x1 Soares_NFL_T_GBC_S1 Homo sapiens cDNA clone IMAGE:2112366 3 similar to contains PTR5.t3 PTR5 repetitive element ;, mRNA sequence",
ILMN_3056,2621.6875,2539.1033,1762.2197,1643.3441,PARP1,NM_001618.2,,"Homo sapiens poly (ADP-ribose) polymerase family, member 1 (PARP1), mRNA.",
ILMN_6815,325.4928,338.4641,463.97275,391.46472,LOC91137,NM_138773.1,,"Homo sapiens hypothetical protein BC017169 (LOC91137), mRNA.",
ILMN_22531,174.10664,208.90814,267.32565,309.8695,LRRFIP1,NM_004735.2,,"Homo sapiens leucine rich repeat (in FLII) interacting protein 1 (LRRFIP1), mRNA.",
ILMN_21714,252.53442,248.7556,146.86243,171.0964,TMEM118,NM_032814.1,,"Homo sapiens transmembrane protein 118 (TMEM118), mRNA.",
ILMN_35197,128.147,123.00105,163.82452,184.99403,LOC391692,XM_373031.3,,"PREDICTED: Homo sapiens similar to tubulin, beta 8 (LOC391692), mRNA.",
ILMN_18896,127.209785,126.64498,184.19463,195.467,PTPRF,NM_130440.1,,"Homo sapiens protein tyrosine phosphatase, receptor type, F (PTPRF), transcript variant 2, mRNA.",
ILMN_6477,470.1314,445.1323,532.61237,632.69916,CYFIP1,NM_001033028.1,,"Homo sapiens cytoplasmic FMR1 interacting protein 1 (CYFIP1), transcript variant 2, mRNA.",
ILMN_110935,115.54538,123.07885,116.192696,106.50469,,CX782731,,"HESC3_16_H10.b1_A036 Human embryonic stem cells Homo sapiens cDNA clone IMAGE:7477126 3, mRNA sequence",
ILMN_4662,231.36574,236.60127,239.64722,221.76039,MAP4K4,NM_145686.2,,"Homo sapiens mitogen-activated protein kinase kinase kinase kinase 4 (MAP4K4), transcript variant 2, mRNA.",
ILMN_14880,230.49,237.72377,302.094,323.9832,NFIL3,NM_005384.2,,"Homo sapiens nuclear factor, interleukin 3 regulated (NFIL3), mRNA.",
ILMN_29529,370.4822,396.50925,202.90182,156.28653,SCHIP1,NM_014575.1,,"Homo sapiens schwannomin interacting protein 1 (SCHIP1), mRNA.",
ILMN_78244,109.67058,110.63224,111.370766,106.98651,,BX118447,,"BX118447 NCI_CGAP_Kid5 Homo sapiens cDNA clone IMAGp998K064656, mRNA sequence",
ILMN_31109,98.992836,118.93553,101.19706,109.949776,LOC440226,XM_496030.2,,"PREDICTED: Homo sapiens similar to breast cancer anti-estrogen resistance 1 (LOC440226), mRNA.",
ILMN_3023,1062.3876,959.89526,1146.0012,1079.9897,HN1,NM_016185.2,,"Homo sapiens hematological and neurological expressed 1 (HN1), transcript variant 1, mRNA.",
ILMN_81871,90.32322,107.45438,107.18091,121.12898,,BG205446,,"RST24824 Athersys RAGE Library Homo sapiens cDNA, mRNA sequence",
ILMN_29702,1067.0691,1117.6461,632.377,550.03076,DTL,NM_016448.1,,"Homo sapiens denticleless homolog (Drosophila) (DTL), mRNA.",
ILMN_3459,1479.8422,1467.1522,736.0727,715.5479,TM9SF4,NM_014742.2,,"Homo sapiens transmembrane 9 superfamily protein member 4 (TM9SF4), mRNA.",
ILMN_31075,233.83586,221.75807,183.86993,188.53238,LOC145853,XM_096885.8,,"PREDICTED: Homo sapiens hypothetical LOC145853 (LOC145853), mRNA.",
ILMN_19426,101.16102,99.80555,219.45143,238.306,PRSS3,NM_002771.2,,"Homo sapiens protease, serine, 3 (mesotrypsin) (PRSS3), mRNA.",
ILMN_117646,110.70998,104.773926,117.80521,102.58288,,CA310444,,"UI-H-FE1-bei-h-14-0-UI.s2 NCI_CGAP_FE1 Homo sapiens cDNA clone UI-H-FE1-bei-h-14-0-UI 3, mRNA sequence",
ILMN_15004,177.06805,181.8077,208.3863,218.31462,SLC25A26,NM_001009937.1,,"Homo sapiens solute carrier family 25, member 26 (SLC25A26), transcript variant 1, mRNA.",
ILMN_8207,99.75883,108.7697,127.47514,125.64876,PTPRU,NM_133178.1,,"Homo sapiens protein tyrosine phosphatase, receptor type, U (PTPRU), transcript variant 1, mRNA.",
ILMN_33612,106.53766,115.87279,111.35797,114.67113,SDCCAG3L,XM_371118.2,,"PREDICTED: Homo sapiens serologically defined colon cancer antigen 3-like (SDCCAG3L), mRNA.",
ILMN_113030,97.66623,107.77391,116.05531,113.03779,,AW593187,,"hg10e03.x1 Soares_NFL_T_GBC_S1 Homo sapiens cDNA clone IMAGE:2945212 3, mRNA sequence",
ILMN_105394,98.42111,103.62514,107.71344,113.47642,,BM692543,,"UI-E-CL1-afd-l-12-0-UI.r1 UI-E-CL1 Homo sapiens cDNA clone UI-E-CL1-afd-l-12-0-UI 5, mRNA sequence",
ILMN_13688,376.5243,436.03482,272.10806,238.83487,FANCE,NM_021922.2,,"Homo sapiens Fanconi anemia, complementation group E (FANCE), mRNA.",
ILMN_138762,144.8088,150.45302,143.14561,143.17723,CDC42SE2,NM_020240.1,,"Homo sapiens CDC42 small effector 2 (CDC42SE2), mRNA.",
ILMN_132611,114.20675,104.84969,107.007225,110.19867,,AI361285,,"qy47a08.x1 NCI_CGAP_Brn23 Homo sapiens cDNA clone IMAGE:2015126 3, mRNA sequence",
ILMN_28101,127.80301,112.580666,118.31852,110.56263,LOC201164,NM_178836.2,,"Homo sapiens similar to CG12314 gene product (LOC201164), mRNA.",
ILMN_44880,100.646385,108.47996,98.00763,106.439964,LOC646360,XM_933553.1,,"PREDICTED: Homo sapiens hypothetical protein LOC646360 (LOC646360), mRNA.",
ILMN_19365,437.3844,446.1891,346.8051,338.96674,FBXL10,NM_032590.3,,"Homo sapiens F-box and leucine-rich repeat protein 10 (FBXL10), transcript variant 1, mRNA.",
ILMN_19220,106.657364,115.015854,109.31284,114.704704,OR4C6,NM_001004704.1,,"Homo sapiens olfactory receptor, family 4, subfamily C, member 6 (OR4C6), mRNA.",
ILMN_40206,124.33938,126.40414,143.66928,136.20053,LOC648176,XM_937221.1,,"PREDICTED: Homo sapiens similar to RAS and EF hand domain containing (LOC648176), mRNA.",
ILMN_73348,113.11403,118.44287,120.891365,108.520775,,BX108364,,"BX108364 Soares_pregnant_uterus_NbHPU Homo sapiens cDNA clone IMAGp998G021164, mRNA sequence",
ILMN_76990,111.016106,113.830956,107.83215,116.21807,LOC441167,CN430612,,"17000600014402 GRN_PREHEP Homo sapiens cDNA 5, mRNA sequence",
ILMN_26146,102.33615,107.77966,110.623856,117.05555,ADCY4,NM_139247.2,,"Homo sapiens adenylate cyclase 4 (ADCY4), mRNA.",
ILMN_132964,107.26133,99.59789,102.00059,96.52199,,AI682232,,"wa71e11.x1 Soares_NFL_T_GBC_S1 Homo sapiens cDNA clone IMAGE:2301644 3, mRNA sequence",
ILMN_8944,101.1127,98.55693,97.628235,102.3099,CACNA1B,NM_000718.1,,"Homo sapiens calcium channel, voltage-dependent, L type, alpha 1B subunit (CACNA1B), mRNA.",
ILMN_118592,110.72016,127.1868,109.50436,96.795074,,AA398379,,"zt62c06.s1 Soares_testis_NHT Homo sapiens cDNA clone IMAGE:726922 3 similar to contains L1.t3 L1 repetitive element ;, mRNA sequence",
ILMN_20261,130.62158,138.17331,124.98326,117.76601,CTBP2,NM_001329.1,,"Homo sapiens C-terminal binding protein 2 (CTBP2), transcript variant 1, mRNA.",
ILMN_1536,263.6537,278.65417,203.87378,195.86017,NVL,NM_002533.2,,"Homo sapiens nuclear VCP-like (NVL), transcript variant 1, mRNA.",
ILMN_5320,139.53133,140.88536,156.90518,177.63313,SSBP2,NM_012446.2,,"Homo sapiens single-stranded DNA binding protein 2 (SSBP2), mRNA.",
ILMN_7557,515.7842,489.6446,408.8932,447.9117,PET112L,NM_004564.1,,"Homo sapiens PET112-like (yeast) (PET112L), mRNA.",
ILMN_15045,114.10202,111.08606,130.58035,121.45216,ZNF649,NM_023074.2,,"Homo sapiens zinc finger protein 649 (ZNF649), mRNA.",
ILMN_19017,124.874664,131.6721,120.85811,146.09544,TNKS2,NM_025235.2,,"Homo sapiens tankyrase, TRF1-interacting ankyrin-related ADP-ribose polymerase 2 (TNKS2), mRNA.",
ILMN_9648,447.73447,435.40363,834.83044,784.0969,SPA17,NM_017425.2,,"Homo sapiens sperm autoantigenic protein 17 (SPA17), mRNA.",
ILMN_5890,115.255714,98.80623,110.659836,120.22452,TMEM86A,NM_153347.1,,"Homo sapiens transmembrane protein 86A (TMEM86A), mRNA.",
ILMN_4623,140.3871,152.75674,91.36043,118.14995,MYEOV,NM_138768.2,,"Homo sapiens myeloma overexpressed gene (in a subset of t(11;14) positive multiple myelomas) (MYEOV), mRNA.",
ILMN_18025,2639.3357,2449.998,1824.6089,1863.1868,ADD1,NM_001119.3,,"Homo sapiens adducin 1 (alpha) (ADD1), transcript variant 1, mRNA.",
ILMN_20707,702.2496,666.8896,204.78154,190.86874,ZNF217,NM_006526.2,,"Homo sapiens zinc finger protein 217 (ZNF217), mRNA.",
ILMN_20213,128.97993,136.67747,122.49862,91.184166,APRIN,NM_015032.1,,"Homo sapiens androgen-induced proliferation inhibitor (APRIN), mRNA.",
ILMN_6602,215.93802,224.5278,260.9884,240.69327,BNIP1,NM_013978.1,,"Homo sapiens BCL2/adenovirus E1B 19kDa interacting protein 1 (BNIP1), transcript variant BNIP1-a, mRNA.",
ILMN_7806,511.00244,477.79184,795.79474,804.162,RPL26L1,NM_016093.2,,"Homo sapiens ribosomal protein L26-like 1 (RPL26L1), mRNA.",
ILMN_121860,106.01665,122.31231,112.577446,120.35954,GNAO1,AK093105,,"Homo sapiens cDNA FLJ35786 fis, clone TESTI2005630",
ILMN_24282,466.38254,483.15472,368.33603,337.2996,CCDC32,NM_052849.2,,"Homo sapiens coiled-coil domain containing 32 (CCDC32), mRNA.",
ILMN_26050,391.38855,419.02417,396.94342,442.40933,MBD6,NM_052897.3,,"Homo sapiens methyl-CpG binding domain protein 6 (MBD6), mRNA.",
ILMN_124739,102.56977,101.16913,115.51001,97.21669,,DB305200,,"DB305200 BRAWH3 Homo sapiens cDNA clone BRAWH3019198 3, mRNA sequence",
ILMN_126482,127.19002,121.5138,129.20886,136.21028,,AI476668,,"tm23c08.x1 Soares_NFL_T_GBC_S1 Homo sapiens cDNA clone IMAGE:2157422 3, mRNA sequence",
ILMN_5074,170.98769,172.13223,145.2381,131.79247,RFXAP,NM_000538.2,,"Homo sapiens regulatory factor X-associated protein (RFXAP), mRNA.",
ILMN_108265,124.83752,116.25477,124.055405,119.0262,MTERF,AI590574,,"tw13h08.x1 NCI_CGAP_Brn52 Homo sapiens cDNA clone IMAGE:2259615 3, mRNA sequence",
ILMN_16050,336.78528,338.4294,978.5904,1080.0939,BAIAP2L1,NM_018842.3,,"Homo sapiens BAI1-associated protein 2-like 1 (BAIAP2L1), mRNA.",
ILMN_34787,108.40989,101.63554,119.364716,102.54918,LOC650950,XM_940046.1,,"PREDICTED: Homo sapiens similar to Y43F4A.1a (LOC650950), mRNA.",
ILMN_28574,106.4017,113.35398,126.1089,113.73297,NUP43,NM_198887.1,,"Homo sapiens nucleoporin 43kDa (NUP43), transcript variant 1, mRNA.",
ILMN_25903,139.54164,141.66411,129.64989,112.77904,OSGEPL1,NM_022353.1,,"Homo sapiens O-sialoglycoprotein endopeptidase-like 1 (OSGEPL1), mRNA.",
ILMN_1976,940.4938,916.56323,800.79504,611.4939,EXOSC8,NM_181503.1,,"Homo sapiens exosome component 8 (EXOSC8), mRNA.",
ILMN_108812,109.11057,98.36725,103.878586,103.536285,,AW002881,,"wr02b03.x1 NCI_CGAP_GC6 Homo sapiens cDNA clone IMAGE:2480333 3, mRNA sequence",
ILMN_4741,193.12361,194.38815,527.46655,665.90295,KIAA1598,NM_018330.3,,"Homo sapiens KIAA1598 (KIAA1598), mRNA.",
ILMN_7654,92.65854,91.22374,4051.8955,4099.5444,KRT5,NM_000424.2,,"Homo sapiens keratin 5 (epidermolysis bullosa simplex, Dowling-Meara/Kobner/Weber-Cockayne types) (KRT5), mRNA.",
ILMN_119377,109.99241,106.38927,102.93008,106.71159,,BP423917,,"BP423917 Homo sapiens small intestine Homo sapiens cDNA clone HIE07498r 3, mRNA sequence",
ILMN_93732,103.80729,96.91307,103.772446,106.83969,LOC727878,CR747917,,"CR747917 Soares_NFL_T_GBC_S1 Homo sapiens cDNA clone IMAGp971A13106 ; IMAGE:1325923 5, mRNA sequence",
ILMN_35952,111.77153,103.9429,99.09967,109.56604,LOC654096,XM_939253.1,,"PREDICTED: Homo sapiens similar to Ovarian cancer-related protein 10-2 (OVC10-2) (LOC654096), mRNA.",
ILMN_29129,113.75857,116.556335,105.33839,111.237495,PCDHA10,NM_031859.1,,"Homo sapiens protocadherin alpha 10 (PCDHA10), transcript variant 2, mRNA.",
ILMN_79982,104.73202,92.51183,99.71122,98.4766,,CB242622,,"UI-CF-FN0-afs-c-14-0-UI.s1 UI-CF-FN0 Homo sapiens cDNA clone UI-CF-FN0-afs-c-14-0-UI 3, mRNA sequence",
ILMN_40784,113.454346,104.50927,105.56768,110.56975,LOC651286,XM_940414.1,,"PREDICTED: Homo sapiens similar to Ig gamma-2B chain C region, membrane-bound form (LOC651286), mRNA.",
ILMN_21310,147.24149,133.32196,130.25667,135.41425,CREBL1,NM_004381.3,,"Homo sapiens cAMP responsive element binding protein-like 1 (CREBL1), mRNA.",
ILMN_138397,111.11689,107.065,112.28253,113.28309,C16orf50,XM_945357.1,,"PREDICTED: Homo sapiens chromosome 16 open reading frame 50, transcript variant 3 (C16orf50), mRNA.",
ILMN_18248,148.28534,148.68637,131.24754,125.21334,C15orf41,NM_032499.3,,"Homo sapiens chromosome 15 open reading frame 41 (C15orf41), mRNA.",
ILMN_104139,100.48881,101.69933,96.68717,113.209755,,BI481116,,"H2RPE-1111 Human Retinal Pigment Epithelium (2) Homo sapiens cDNA 5 similar to chr. 11q, mRNA sequence",
ILMN_3663,96.419266,91.0006,140.33745,182.69516,MAFB,NM_005461.3,,"Homo sapiens v-maf musculoaponeurotic fibrosarcoma oncogene homolog B (avian) (MAFB), mRNA.",
ILMN_28034,94.79881,101.95935,219.83151,192.75864,SLC2A9,NM_001001290.1,,"Homo sapiens solute carrier family 2 (facilitated glucose transporter), member 9 (SLC2A9), transcript variant 2, mRNA.",
ILMN_2433,231.67674,222.95448,167.29738,147.55313,OGFRL1,NM_024576.3,,"Homo sapiens opioid growth factor receptor-like 1 (OGFRL1), mRNA.",
ILMN_7868,172.41614,181.65553,226.0137,264.17606,SPRR1A,NM_005987.2,,"Homo sapiens small proline-rich protein 1A (SPRR1A), mRNA.",
ILMN_20834,524.22095,581.433,434.98483,555.1713,CXXC1,NM_014593.2,,"Homo sapiens CXXC finger 1 (PHD domain) (CXXC1), mRNA.",
ILMN_3509,379.24316,353.96255,748.1413,815.4026,TUBB4Q,NM_020040.3,,"Homo sapiens tubulin, beta polypeptide 4, member Q (TUBB4Q), mRNA.",
ILMN_18653,101.82812,103.9097,88.88012,81.35923,MMP13,NM_002427.2,,"Homo sapiens matrix metallopeptidase 13 (collagenase 3) (MMP13), mRNA.",
ILMN_25878,142.83606,149.63396,254.68248,229.94551,PER2,NM_022817.1,,"Homo sapiens period homolog 2 (Drosophila) (PER2), transcript variant 1, mRNA.",
ILMN_10247,125.08748,131.25255,124.93446,118.743774,LAT,NM_001014988.1,,"Homo sapiens linker for activation of T cells (LAT), transcript variant 3, mRNA.",
ILMN_25241,794.3571,850.6257,425.41223,347.77786,MLKL,NM_152649.1,,"Homo sapiens mixed lineage kinase domain-like (MLKL), mRNA.",
ILMN_123579,136.98329,139.46555,145.05911,166.81505,DENND3,BF737789,,"CM4-KT0035-131200-610-c01 KT0035 Homo sapiens cDNA, mRNA sequence",
ILMN_6504,87.23786,91.174385,176.25096,233.54524,PPL,NM_002705.3,,"Homo sapiens periplakin (PPL), mRNA.",
ILMN_13058,123.00504,113.204895,122.65111,134.99364,NR2E3,NM_014249.2,,"Homo sapiens nuclear receptor subfamily 2, group E, member 3 (NR2E3), transcript variant 2, mRNA.",
ILMN_621,106.91715,100.74501,94.50355,99.7068,FLJ45300,NM_001001681.1,,"Homo sapiens FLJ45300 protein (FLJ45300), mRNA.",
ILMN_5201,154.11157,156.50243,121.3438,129.8158,RTP4,NM_022147.2,,"Homo sapiens receptor transporter protein 4 (RTP4), mRNA.",
ILMN_129997,120.4845,110.87438,116.16954,117.028755,,CR745891,,"CR745891 Soares_testis_NHT Homo sapiens cDNA clone IMAGp971N2059 ; IMAGE:1409837 5, mRNA sequence",
ILMN_106004,96.50818,100.61261,109.78349,103.31845,,AI493040,,"qz49a08.x1 NCI_CGAP_Kid11 Homo sapiens cDNA clone IMAGE:2030198 3 similar to gb:S49006 IG KAPPA CHAIN C REGION (HUMAN);, mRNA sequence",
ILMN_136550,112.135925,110.7585,111.53913,105.93327,,DB310535,,"DB310535 BRSTN2 Homo sapiens cDNA clone BRSTN2003973 3, mRNA sequence",
ILMN_107823,100.63794,104.75369,104.98792,114.72527,,AA568968,,"nm28c06.s1 NCI_CGAP_Lip2 Homo sapiens cDNA clone IMAGE:1061482, mRNA sequence",
ILMN_9132,364.93204,353.86603,183.99132,156.50945,KIAA0406,NM_014657.1,,"Homo sapiens KIAA0406 gene product (KIAA0406), mRNA.",
ILMN_21398,221.55598,209.4942,167.08961,135.986,CXCL5,NM_002994.3,,"Homo sapiens chemokine (C-X-C motif) ligand 5 (CXCL5), mRNA.",
ILMN_45893,147.32317,146.29948,194.62994,164.45615,LOC644790,XM_927887.1,,"PREDICTED: Homo sapiens similar to ribosomal protein S15a (LOC644790), mRNA.",
ILMN_18508,154.97346,161.3402,399.05853,403.18494,ARHGEF3,NM_019555.1,,"Homo sapiens Rho guanine nucleotide exchange factor (GEF) 3 (ARHGEF3), mRNA.",
ILMN_19524,104.024124,108.570045,104.63473,113.317665,ECAT11,NM_019079.2,,"Homo sapiens hypothetical protein FLJ10884 (ECAT11), mRNA.",
ILMN_13504,214.8817,230.61687,239.17825,190.2768,COX15,NM_078470.2,,"Homo sapiens COX15 homolog, cytochrome c oxidase assembly protein (yeast) (COX15), nuclear gene encoding mitochondrial protein, transcript variant 1, mRNA.",
ILMN_43282,110.559944,123.83059,85.70573,91.28963,LOC648075,XM_943636.1,,"PREDICTED: Homo sapiens hypothetical protein LOC648075, transcript variant 1 (LOC648075), mRNA.",
ILMN_23590,128.36876,133.19862,106.80867,101.43093,EYA3,NM_172098.1,,"Homo sapiens eyes absent homolog 3 (Drosophila) (EYA3), transcript variant 2, mRNA.",
ILMN_129986,112.13128,113.93685,106.76646,112.79689,,AA883091,,"am24b12.s1 Soares_NFL_T_GBC_S1 Homo sapiens cDNA clone IMAGE:1467743 3 similar to contains MER28.b2 MER28 repetitive element ;, mRNA sequence",
ILMN_19370,227.49382,226.03322,190.07213,183.31308,CLDN14,NM_012130.2,,"Homo sapiens claudin 14 (CLDN14), transcript variant 2, mRNA.",
ILMN_12660,113.096016,110.71895,128.1175,136.24574,PITPNC1,NM_181671.1,,"Homo sapiens phosphatidylinositol transfer protein, cytoplasmic 1 (PITPNC1), transcript variant 2, mRNA.",
ILMN_3993,109.832924,101.877945,116.34233,114.889015,ZIC3,NM_003413.2,,"Homo sapiens Zic family member 3 heterotaxy 1 (odd-paired homolog, Drosophila) (ZIC3), mRNA.",
ILMN_16442,125.25287,123.0105,132.9845,113.28211,SLC9A7,NM_032591.1,,"Homo sapiens solute carrier family 9 (sodium/hydrogen exchanger), member 7 (SLC9A7), mRNA.",
ILMN_16420,331.986,324.7115,274.14417,271.79996,CCNB1IP1,NM_021178.2,,"Homo sapiens cyclin B1 interacting protein 1 (CCNB1IP1), transcript variant 1, mRNA.",
ILMN_28779,137.04163,152.7767,103.13328,97.55764,URB,NM_199511.1,,"Homo sapiens steroid sensitive gene 1 (URB), transcript variant 1, mRNA.",
ILMN_33934,91.19138,91.40087,77.66666,88.10766,LOC649965,XM_939049.1,,"PREDICTED: Homo sapiens similar to stereocilin (LOC649965), mRNA.",
ILMN_7887,89.91495,93.007805,92.52194,93.47067,TTTY21,NR_001535.1,,"Homo sapiens testis-specific transcript, Y-linked 21 (TTTY21) on chromosome Y.",
ILMN_28177,125.27145,122.23779,198.63077,223.00743,MCPH1,NM_024596.1,,"Homo sapiens microcephaly, primary autosomal recessive 1 (MCPH1), mRNA.",
ILMN_15549,412.8269,392.16943,377.09784,282.28754,RBM34,NM_015014.1,,"Homo sapiens RNA binding motif protein 34 (RBM34), mRNA.",
ILMN_82230,101.469246,110.68654,105.963585,119.3168,,AW069577,,"cr47c06.x1 Human bone marrow stromal cells Homo sapiens cDNA clone HBMSC_cr47c06 3, mRNA sequence",
ILMN_4617,103.7115,109.84905,108.58719,109.19052,FBXO9,NM_033481.2,,"Homo sapiens F-box protein 9 (FBXO9), transcript variant 3, mRNA.",
ILMN_80908,97.92938,98.545654,83.9246,103.25516,CAPZB,BX097039,,"BX097039 Soares fetal liver spleen 1NFLS Homo sapiens cDNA clone IMAGp998A0785, mRNA sequence",
ILMN_22629,190.43782,151.06688,128.29887,135.19063,NFIC,NM_205843.1,,"Homo sapiens nuclear factor I/C (CCAAT-binding transcription factor) (NFIC), transcript variant 2, mRNA.",
ILMN_43954,102.69765,99.903015,111.3611,110.933876,LOC647661,XM_936718.1,,"PREDICTED: Homo sapiens hypothetical protein LOC647661 (LOC647661), mRNA.",
ILMN_10063,201.42307,202.43129,203.11536,184.09453,CNOT8,NM_004779.4,,"Homo sapiens CCR4-NOT transcription complex, subunit 8 (CNOT8), mRNA.",
ILMN_85341,106.66225,106.47915,110.24366,104.77612,,DA305235,,"DA305235 BRHIP2 Homo sapiens cDNA clone BRHIP2021416 5, mRNA sequence",
ILMN_4002,223.02806,254.1956,149.51292,181.1052,CDC2L1,NM_033493.1,,"Homo sapiens cell division cycle 2-like 1 (PITSLRE proteins) (CDC2L1), transcript variant 9, mRNA.",
ILMN_118642,108.047554,107.54403,111.66707,99.681656,,AW294141,,"UI-H-BI2-ahg-f-07-0-UI.s1 NCI_CGAP_Sub4 Homo sapiens cDNA clone IMAGE:2726916 3, mRNA sequence",
ILMN_11197,201.02449,209.40831,195.30685,145.92104,GLRX2,NM_016066.3,,"Homo sapiens glutaredoxin 2 (GLRX2), transcript variant 1, mRNA.",
ILMN_133862,107.62765,100.0084,111.00234,90.880486,,CD689072,,"EST5594 human nasopharynx Homo sapiens cDNA, mRNA sequence",
ILMN_31988,2484.8994,2349.8154,3905.9414,3970.2786,LOC654194,XM_942669.1,,"PREDICTED: Homo sapiens similar to ribosomal protein S27 (LOC654194), mRNA.",
ILMN_4328,869.6785,944.7931,246.66365,327.76642,ERRFI1,NM_018948.2,,"Homo sapiens ERBB receptor feedback inhibitor 1 (ERRFI1), mRNA.",
ILMN_104476,103.79709,99.07496,94.58289,102.40586,,AA778784,,"zj45e10.s1 Soares_fetal_liver_spleen_1NFLS_S1 Homo sapiens cDNA clone IMAGE:453258 3, mRNA sequence",
ILMN_23253,438.19333,434.45728,266.66235,233.9291,ZWINT,NM_032997.2,,"Homo sapiens ZW10 interactor (ZWINT), transcript variant 2, mRNA.",
ILMN_21765,191.45421,198.84749,164.2578,146.00476,LRRC40,NM_017768.3,,"Homo sapiens leucine rich repeat containing 40 (LRRC40), mRNA.",
ILMN_26157,236.6938,242.74837,264.1651,274.2081,LRRC28,NM_144598.2,,"Homo sapiens leucine rich repeat containing 28 (LRRC28), mRNA.",
ILMN_19769,178.56569,160.25052,145.03049,144.01373,ADCY9,NM_001116.2,,"Homo sapiens adenylate cyclase 9 (ADCY9), mRNA.",
ILMN_16764,135.05777,123.51639,162.61227,139.1741,TUBD1,NM_016261.2,,"Homo sapiens tubulin, delta 1 (TUBD1), mRNA.",
ILMN_28661,451.42062,432.47922,394.91257,316.40735,C1orf123,NM_017887.1,,"Homo sapiens chromosome 1 open reading frame 123 (C1orf123), mRNA.",
ILMN_95916,103.57559,96.91242,96.914734,107.76723,LOC729040,AF452720,,Homo sapiens clone KU010717 unknown mRNA,
ILMN_13031,155.73045,144.4464,212.60866,325.22223,MGC45840,NM_173584.2,,"Homo sapiens hypothetical protein MGC45840 (MGC45840), mRNA.",
ILMN_139088,187.29565,192.17284,287.1538,248.44681,BRI3BP,XM_941876.1,,"PREDICTED: Homo sapiens BRI3 binding protein (BRI3BP), mRNA.",
ILMN_35115,3031.9988,3363.5054,3952.3906,4493.4224,LOC347544,XM_293412.3,,"PREDICTED: Homo sapiens similar to ribosomal protein L18a (LOC347544), mRNA.",
ILMN_28602,746.43445,783.79865,366.7083,412.4871,TMEM46,NM_001007538.1,,"Homo sapiens transmembrane protein 46 (TMEM46), mRNA.",
ILMN_18646,102.87478,100.35693,134.86226,117.05705,POU5F1P1,NR_002304.1,,"Homo sapiens POU domain, class 5, transcription factor 1 pseudogene 1 (POU5F1P1) on chromosome 8.",
ILMN_21815,107.129456,102.73908,90.87867,101.87921,TAS2R1,NM_019599.2,,"Homo sapiens taste receptor, type 2, member 1 (TAS2R1), mRNA.",
ILMN_109095,119.851326,107.53572,105.08699,102.96871,,AA541410,,"ni77g03.s1 NCI_CGAP_Pr12 Homo sapiens cDNA clone IMAGE:982900, mRNA sequence",
ILMN_91625,141.9056,145.78291,122.34031,108.07331,,CN304251,,"17000532640995 GRN_ES Homo sapiens cDNA 5, mRNA sequence",
ILMN_39162,151.31827,167.89642,186.37172,163.94495,LRRC58,XM_938862.1,,"PREDICTED: Homo sapiens leucine rich repeat containing 58 (LRRC58), mRNA.",
ILMN_19993,771.569,742.0078,494.65652,408.8653,CSPG6,NM_005445.3,,"Homo sapiens chondroitin sulfate proteoglycan 6 (bamacan) (CSPG6), mRNA.",
ILMN_18421,139.21771,132.08911,109.4664,106.65294,DOC1,NM_182909.1,,"Homo sapiens downregulated in ovarian cancer 1 (DOC1), transcript variant 1, mRNA.",
ILMN_80272,95.324036,101.38876,105.24169,91.33944,C21orf34,AI493349,,"tg70f04.x1 Soares_NhHMPu_S1 Homo sapiens cDNA clone IMAGE:2114143 3, mRNA sequence",
ILMN_21598,156.07697,166.87862,90.78282,106.28107,NAV3,NM_014903.3,,"Homo sapiens neuron navigator 3 (NAV3), mRNA.",
ILMN_21963,128.1167,141.2804,106.51648,110.01984,CD74,NM_001025159.1,,"Homo sapiens CD74 antigen (invariant polypeptide of major histocompatibility complex, class II antigen-associated) (CD74), transcript variant 1, mRNA.",
ILMN_36887,88.65717,98.36397,97.96665,97.33066,LOC652766,XM_942406.1,,"PREDICTED: Homo sapiens similar to KARP-1-binding protein (LOC652766), mRNA.",
ILMN_8711,123.011375,117.512344,98.12346,98.25633,GEFT,NM_182947.1,,"Homo sapiens RAC/CDC42 exchange factor (GEFT), transcript variant 1, mRNA.",
ILMN_23573,104.06203,93.93307,107.09686,114.949455,GDA,NM_004293.2,,"Homo sapiens guanine deaminase (GDA), mRNA.",
ILMN_111088,108.66757,115.80849,121.41615,120.6404,,AA416615,,"zu18e09.s1 Soares_NhHMPu_S1 Homo sapiens cDNA clone IMAGE:738376 3, mRNA sequence",
ILMN_113842,110.78544,117.983246,106.182846,107.472664,,BI494384,,"df109g01.w1 Morton Fetal Cochlea Homo sapiens cDNA clone IMAGE:2539176 3, mRNA sequence",
ILMN_112911,115.018654,130.12419,112.96052,105.05898,,DA042938,,"DA042938 BLADE2 Homo sapiens cDNA clone BLADE2004724 5, mRNA sequence",
ILMN_30846,95.2895,103.95163,109.05009,103.7574,LOC643595,XM_926899.1,,"PREDICTED: Homo sapiens similar to solute carrier family 29 (nucleoside transporters), member 4 (LOC643595), mRNA.",
ILMN_29519,107.218475,97.6078,99.557434,102.60269,C12orf38,NM_024809.2,,"Homo sapiens chromosome 12 open reading frame 38 (C12orf38), mRNA.",
ILMN_6372,118.28935,98.554955,131.85406,135.17593,KIAA1161,NM_020702.1,,"Homo sapiens KIAA1161 (KIAA1161), mRNA.",
ILMN_95068,110.09441,102.681,117.95225,109.35361,,CA420307,,"UI-H-FG0-bcp-k-15-0-UI.s1 NCI_CGAP_EN1_2 Homo sapiens cDNA clone UI-H-FG0-bcp-k-15-0-UI 3, mRNA sequence",
ILMN_861,124.6259,122.43684,126.823494,128.24567,LSAMP,NM_002338.2,,"Homo sapiens limbic system-associated membrane protein (LSAMP), mRNA.",
ILMN_19787,199.65804,193.36171,157.90335,170.40352,C9orf127,NM_016446.2,,"Homo sapiens chromosome 9 open reading frame 127 (C9orf127), mRNA.",
ILMN_34511,171.97635,176.43317,128.45032,138.19664,LOC643367,XM_928286.1,,"PREDICTED: Homo sapiens region containing SMA4; hypothetical protein LOC153561, transcript variant 1 (LOC643367), mRNA.",
ILMN_21141,137.19142,127.37501,147.12961,188.67311,HIP1,NM_005338.4,,"Homo sapiens huntingtin interacting protein 1 (HIP1), mRNA.",
ILMN_7695,191.3634,244.51488,273.09323,266.1942,ET,NM_024311.2,,"Homo sapiens hypothetical protein ET (ET), mRNA.",
ILMN_608,140.76758,143.78937,184.91466,180.92816,PRDM10,NM_020228.2,,"Homo sapiens PR domain containing 10 (PRDM10), transcript variant 1, mRNA.",
ILMN_9775,437.6692,426.89236,410.44736,294.15836,GTF2H4,NM_001517.4,,"Homo sapiens general transcription factor IIH, polypeptide 4, 52kDa (GTF2H4), mRNA.",
ILMN_89308,85.09652,89.754135,85.44555,90.701645,,CB242476,,"UI-CF-FN0-afx-h-05-0-UI.s1 UI-CF-FN0 Homo sapiens cDNA clone UI-CF-FN0-afx-h-05-0-UI 3, mRNA sequence",
ILMN_23960,464.91443,473.81238,534.2115,448.9946,SYBL1,NM_005638.3,,"Homo sapiens synaptobrevin-like 1 (SYBL1), mRNA.",
ILMN_37556,89.85717,99.026024,111.5302,113.73861,LOC651285,XM_940413.1,,"PREDICTED: Homo sapiens hypothetical protein LOC651285 (LOC651285), mRNA.",
ILMN_20087,74.71841,82.780304,413.619,515.7291,COL17A1,NM_000494.2,,"Homo sapiens collagen, type XVII, alpha 1 (COL17A1), transcript variant long, mRNA.",
ILMN_7808,326.45978,308.54266,351.8349,318.48856,CHST3,NM_004273.2,,"Homo sapiens carbohydrate (chondroitin 6) sulfotransferase 3 (CHST3), mRNA.",
ILMN_11820,128.93474,134.35089,130.52432,112.249985,SLC30A6,NM_017964.2,,"Homo sapiens solute carrier family 30 (zinc transporter), member 6 (SLC30A6), mRNA.",
ILMN_22916,107.68591,121.71816,103.89033,118.14696,SLC25A24,NM_213651.1,,"Homo sapiens solute carrier family 25 (mitochondrial carrier; phosphate carrier), member 24 (SLC25A24), transcript variant 2, mRNA.",
ILMN_75900,106.24155,104.570786,125.34907,103.66033,,BQ021435,,"UI-H-DH1-axg-m-05-0-UI.s1 NCI_CGAP_DH1 Homo sapiens cDNA clone IMAGE:5828524 3, mRNA sequence",
ILMN_107007,113.63626,109.924034,104.38665,108.403786,,AW237129,,"xm65h05.x1 NCI_CGAP_GC6 Homo sapiens cDNA clone IMAGE:2689113 3, mRNA sequence",
ILMN_21995,125.18719,117.7285,143.00072,154.897,C10orf83,NM_178832.2,,"Homo sapiens chromosome 10 open reading frame 83 (C10orf83), mRNA.",
ILMN_118335,120.79053,117.38656,117.83689,107.20017,,AI650890,,"wa95g11.x1 NCI_CGAP_GC6 Homo sapiens cDNA clone IMAGE:2303972 3, mRNA sequence",
ILMN_16614,121.48136,115.11835,115.42302,113.15503,ZNF336,NM_022482.3,,"Homo sapiens zinc finger protein 336 (ZNF336), mRNA.",
ILMN_78150,120.80573,115.2594,108.28894,121.84731,7A5,CV372189,,"PM3-CT0805-210501-009-b08 CT0805 Homo sapiens cDNA, mRNA sequence",
ILMN_19931,104.22143,115.92396,109.28595,102.62623,IL2RB,NM_000878.2,,"Homo sapiens interleukin 2 receptor, beta (IL2RB), mRNA.",
ILMN_16290,274.82135,266.08417,234.34743,233.84746,BAZ1B,NM_023005.2,,"Homo sapiens bromodomain adjacent to zinc finger domain, 1B (BAZ1B), transcript variant 1, mRNA.",
ILMN_10252,83.32694,100.700775,110.429855,115.79529,ABCB9,NM_019624.2,,"Homo sapiens ATP-binding cassette, sub-family B (MDR/TAP), member 9 (ABCB9), transcript variant 2, mRNA.",
ILMN_104796,98.18613,101.98624,101.57613,94.978714,,L04461,,Human dinucleotide repeat sequence on chromosome 14,
ILMN_5590,282.78763,286.65146,392.9931,535.65265,MLLT3,NM_004529.1,,"Homo sapiens myeloid/lymphoid or mixed-lineage leukemia (trithorax homolog, Drosophila); translocated to, 3 (MLLT3), mRNA.",
ILMN_15104,184.1933,195.44054,198.07632,175.45268,FAM54A,NM_138419.2,,"Homo sapiens family with sequence similarity 54, member A (FAM54A), mRNA.",
ILMN_109237,101.82486,111.59563,101.86153,96.59948,,AW081116,,"xc29d02.x1 NCI_CGAP_Co18 Homo sapiens cDNA clone IMAGE:2585667 3, mRNA sequence",
ILMN_102826,111.711426,120.2837,108.003975,105.53265,,AA813228,,"aj32g07.s1 Soares_testis_NHT Homo sapiens cDNA clone 1392060 3 similar to gb:L20860 PLATELET GLYCOPROTEIN IB BETA CHAIN PRECURSOR (HUMAN);, mRNA sequence",
ILMN_106043,113.42914,111.82948,120.99603,105.45378,,T81027,,"yd25c02.s1 Soares fetal liver spleen 1NFLS Homo sapiens cDNA clone IMAGE:109250 3, mRNA sequence",
ILMN_109413,102.74982,106.19145,96.332085,93.58993,,AK129633,,"Homo sapiens cDNA FLJ26122 fis, clone SYN00634",
ILMN_111989,278.13406,298.46942,131.05487,130.16464,NR6A1,AB074162,,"Homo sapiens primary neuroblastoma cDNA, clone:Nbla10527, full insert sequence",
ILMN_95822,182.93733,161.44872,154.43274,134.34384,LOC25845; PP7080; DKFZp564I1171,AK023178,,"Homo sapiens cDNA FLJ13116 fis, clone NT2RP3002659",14702039; 12477932
ILMN_9056,144.05241,141.05846,133.45566,130.25784,ZNF174,NM_001032292.1,,"Homo sapiens zinc finger protein 174 (ZNF174), transcript variant 2, mRNA.",
ILMN_11805,121.04722,123.137085,149.76802,138.10942,ZFP37,NM_003408.1,,"Homo sapiens zinc finger protein 37 homolog (mouse) (ZFP37), mRNA.",
ILMN_18826,563.9931,584.14185,653.1512,468.5847,TMEM126B,NM_018480.2,,"Homo sapiens transmembrane protein 126B (TMEM126B), mRNA.",
ILMN_91707,109.54452,117.145615,114.76357,124.7952,,BQ018438,,"UI-H-DH1-awq-p-13-0-UI.s1 NCI_CGAP_DH1 Homo sapiens cDNA clone IMAGE:5893116 3, mRNA sequence",
ILMN_38163,126.18601,128.38461,208.55948,280.26257,VPS37D,XM_376631.3,,"PREDICTED: Homo sapiens vacuolar protein sorting 37D (yeast) (VPS37D), mRNA.",
ILMN_91897,136.30058,131.90778,128.60463,148.73997,,AW118646,,"xd94h08.x1 Soares_NFL_T_GBC_S1 Homo sapiens cDNA clone IMAGE:2605311 3 similar to contains Alu repetitive element;, mRNA sequence",
ILMN_9880,105.64906,106.95469,100.02338,90.66515,EMR3,NM_032571.2,,"Homo sapiens egf-like module containing, mucin-like, hormone receptor-like 3 (EMR3), transcript variant 1, mRNA.",
ILMN_30252,128.37929,140.11078,158.58533,163.39685,COG7,NM_153603.1,,"Homo sapiens component of oligomeric golgi complex 7 (COG7), mRNA.",
ILMN_106952,104.31615,102.55754,104.914604,109.107666,,N52083,,"yz09g03.s1 Soares_multiple_sclerosis_2NbHMSP Homo sapiens cDNA clone IMAGE:282580 3, mRNA sequence",
ILMN_118567,108.794914,103.20889,105.367325,100.29154,,AW016203,,"UI-H-BI0p-abk-f-03-0-UI.s1 NCI_CGAP_Sub2 Homo sapiens cDNA clone IMAGE:2712316 3, mRNA sequence",
ILMN_7609,117.78768,112.03091,122.44039,123.286606,XPNPEP2,NM_003399.4,,"Homo sapiens X-prolyl aminopeptidase (aminopeptidase P) 2, membrane-bound (XPNPEP2), mRNA.",
ILMN_115396,121.05634,124.77455,120.33521,125.95709,KIAA1026,BQ447175,,"UI-H-EU1-bad-i-16-0-UI.s1 NCI_CGAP_Ct1 Homo sapiens cDNA clone UI-H-EU1-bad-i-16-0-UI 3, mRNA sequence",
ILMN_813,339.29095,327.26917,340.60022,387.64267,ACTR1B,NM_005735.2,,"Homo sapiens ARP1 actin-related protein 1 homolog B, centractin beta (yeast) (ACTR1B), mRNA.",
ILMN_33325,85.65804,94.19704,296.18005,432.08594,LOC648526,XM_937579.1,,"PREDICTED: Homo sapiens similar to epiplakin 1 (LOC648526), mRNA.",
ILMN_2261,633.13916,662.33746,775.48016,919.78424,BCAT2,NM_001190.2,,"Homo sapiens branched chain aminotransferase 2, mitochondrial (BCAT2), mRNA.",
ILMN_13776,93.55388,94.02081,93.81544,101.5863,IRX4,NM_016358.1,,"Homo sapiens iroquois homeobox protein 4 (IRX4), mRNA.",
ILMN_17263,3742.2908,4061.7534,2255.3313,1851.6224,EHD1,NM_006795.2,,"Homo sapiens EH-domain containing 1 (EHD1), mRNA.",
ILMN_40077,93.21799,87.24818,91.51888,100.20181,LOC341346,XM_292021.5,,"PREDICTED: Homo sapiens hypothetical LOC341346 (LOC341346), mRNA.",
ILMN_137176,114.37739,107.71852,103.18704,97.70838,FSD1,XM_940073.1,,"PREDICTED: Homo sapiens fibronectin type III and SPRY domain containing 1 (FSD1), mRNA.",
ILMN_7659,6169.1235,6360.723,4231.4814,3012.1067,CALM2,NM_001743.3,,"Homo sapiens calmodulin 2 (phosphorylase kinase, delta) (CALM2), mRNA.",
ILMN_75266,97.90566,102.39268,97.34157,101.7165,,AA701649,,"zi43f01.s1 Soares_fetal_liver_spleen_1NFLS_S1 Homo sapiens cDNA clone IMAGE:433561 3 similar to contains Alu repetitive element;, mRNA sequence",
ILMN_4648,94.97884,89.42494,95.3249,83.92328,PDE1B,NM_000924.2,,"Homo sapiens phosphodiesterase 1B, calmodulin-dependent (PDE1B), mRNA.",
ILMN_3973,195.97731,180.8345,172.71573,169.23956,RBM16,NM_014892.3,,"Homo sapiens RNA binding motif protein 16 (RBM16), mRNA.",
ILMN_9627,509.0287,467.0809,299.81625,242.16014,RRS1,NM_015169.3,,"Homo sapiens RRS1 ribosome biogenesis regulator homolog (S. cerevisiae) (RRS1), mRNA.",
ILMN_11844,238.14764,267.916,245.0857,218.25217,FANCD2,NM_001018115.1,,"Homo sapiens Fanconi anemia, complementation group D2 (FANCD2), transcript variant 2, mRNA.",
ILMN_7391,102.740944,107.14166,106.6055,110.71483,NPAS3,NM_173159.1,,"Homo sapiens neuronal PAS domain protein 3 (NPAS3), transcript variant 2, mRNA.",
ILMN_9446,641.00635,687.4083,550.7191,666.8349,ASPSCR1,NM_024083.2,,"Homo sapiens alveolar soft part sarcoma chromosome region, candidate 1 (ASPSCR1), mRNA.",
ILMN_25365,295.6185,276.31052,394.84818,379.20428,MGC13096,NM_032346.1,,"Homo sapiens hypothetical protein MGC13096 (MGC13096), mRNA.",
ILMN_20910,173.60931,156.41626,112.41512,131.60005,ECE1,NM_001397.1,,"Homo sapiens endothelin converting enzyme 1 (ECE1), mRNA.",
ILMN_90925,136.54062,133.07895,136.12904,144.40143,TNS3,BQ707750,,"AGENCOURT_8351627 NIH_MGC_113 Homo sapiens cDNA clone IMAGE:6282349 5, mRNA sequence",
ILMN_25554,130.48668,124.39886,197.45148,178.10599,LPXN,NM_004811.1,,"Homo sapiens leupaxin (LPXN), mRNA.",
ILMN_2271,1064.3865,1016.7611,1501.5717,1616.5693,RPL13,NM_033251.1,,"Homo sapiens ribosomal protein L13 (RPL13), transcript variant 2, mRNA.",
ILMN_4273,107.383224,100.415764,110.92933,119.34167,ANKRD41,NM_152363.2,,"Homo sapiens ankyrin repeat domain 41 (ANKRD41), mRNA.",
ILMN_1152,4824.16,4406.8813,6151.2876,4836.2104,G3BP,NM_005754.2,,"Homo sapiens Ras-GTPase-activating protein SH3-domain-binding protein (G3BP), transcript variant 1, mRNA.",
ILMN_109638,121.28514,111.62331,118.41842,114.187096,,AA237095,,"zs01f08.r1 NCI_CGAP_GCB1 Homo sapiens cDNA clone IMAGE:683943 5, mRNA sequence",
ILMN_95287,103.26609,107.49173,112.128174,98.16436,,BQ009159,,"UI-H-ED1-axx-g-24-0-UI.s1 NCI_CGAP_ED1 Homo sapiens cDNA clone IMAGE:5834927 3, mRNA sequence",
ILMN_9875,218.15768,215.28372,212.85039,229.01978,MCRS1,NM_006337.3,,"Homo sapiens microspherule protein 1 (MCRS1), transcript variant 1, mRNA.",
ILMN_6866,664.9729,519.89496,662.74976,820.0551,TRIM28,NM_005762.2,,"Homo sapiens tripartite motif-containing 28 (TRIM28), mRNA.",
ILMN_27683,303.95593,379.752,197.05324,188.0887,GABBR1,NM_021905.1,,"Homo sapiens gamma-aminobutyric acid (GABA) B receptor, 1 (GABBR1), transcript variant 4, mRNA.",
ILMN_29455,883.5576,883.99677,234.5764,206.02553,TAP2,NM_000544.3,,"Homo sapiens transporter 2, ATP-binding cassette, sub-family B (MDR/TAP) (TAP2), transcript variant 1, mRNA.",
ILMN_114854,107.980385,102.996605,114.88063,116.1568,,BQ574670,,"UI-H-EZ1-bba-f-06-0-UI.s1 NCI_CGAP_Ch2 Homo sapiens cDNA clone UI-H-EZ1-bba-f-06-0-UI 3, mRNA sequence",
ILMN_107424,103.34126,100.745636,105.17587,123.386055,,CK431177,,"oj58h04.y1 Human lacrimal gland, unamplified: oj Homo sapiens cDNA clone oj58h04 5, mRNA sequence",
ILMN_4311,107.57429,100.207886,196.96513,180.1599,HOOK1,NM_015888.3,,"Homo sapiens hook homolog 1 (Drosophila) (HOOK1), mRNA.",
ILMN_41345,114.05948,110.4634,115.50456,120.95208,LOC644580,XM_932253.1,,"PREDICTED: Homo sapiens hypothetical protein LOC644580 (LOC644580), mRNA.",
ILMN_107891,110.176704,112.93618,120.627975,110.09068,,AI334326,,"qq31a07.x1 Soares_NhHMPu_S1 Homo sapiens cDNA clone IMAGE:1934100 3, mRNA sequence",
ILMN_44772,109.24656,96.101585,102.625786,97.93181,LOC651832,XM_941087.1,,"PREDICTED: Homo sapiens similar to hydrocephalus inducing (LOC651832), mRNA.",
ILMN_27024,118.70188,120.94377,111.71894,123.3213,RORC,NM_001001523.1,,"Homo sapiens RAR-related orphan receptor C (RORC), transcript variant 2, mRNA.",
ILMN_99542,115.512215,116.173584,109.239006,101.17559,,AK124789,,"Homo sapiens cDNA FLJ42799 fis, clone BRAWH3009285",
ILMN_26308,607.4184,389.38705,676.8156,590.04254,PPP3R1,NM_000945.3,,"Homo sapiens protein phosphatase 3 (formerly 2B), regulatory subunit B, 19kDa, alpha isoform (calcineurin B, type I) (PPP3R1), mRNA.",
ILMN_138479,7390.1597,7339.974,8210.142,8727.14,EEF1G,XM_935970.1,,"PREDICTED: Homo sapiens eukaryotic translation elongation factor 1 gamma, transcript variant 4 (EEF1G), mRNA.",
ILMN_138832,117.10797,106.00553,108.35464,100.70534,SLC7A11,NM_014331.2,,"Homo sapiens solute carrier family 7, (cationic amino acid transporter, y+ system) member 11 (SLC7A11), mRNA.",
ILMN_14952,823.439,1101.1101,645.38696,686.9273,PIGQ,NM_004204.2,,"Homo sapiens phosphatidylinositol glycan, class Q (PIGQ), transcript variant 2, mRNA.",
ILMN_20346,837.6428,974.21765,1630.3192,1689.991,SLC9A1,NM_003047.2,,"Homo sapiens solute carrier family 9 (sodium/hydrogen exchanger), member 1 (antiporter, Na+/H+, amiloride sensitive) (SLC9A1), mRNA.",
ILMN_86793,93.895905,101.64212,105.49512,98.1163,,BC039338,,Homo sapiens cDNA clone IMAGE:5268518,
ILMN_12999,105.704895,111.85647,101.66529,103.98276,FLJ41841,NM_207499.1,,"Homo sapiens FLJ41841 protein (FLJ41841), mRNA.",
ILMN_10472,330.73492,362.93896,208.66353,232.79587,E2F1,NM_005225.1,,"Homo sapiens E2F transcription factor 1 (E2F1), mRNA.",
ILMN_29273,322.53165,314.8474,400.17975,361.337,C2orf26,NM_023016.2,,"Homo sapiens chromosome 2 open reading frame 26 (C2orf26), mRNA.",
ILMN_21741,104.49263,107.56905,109.77574,112.5431,RPS6KA1,NM_002953.3,,"Homo sapiens ribosomal protein S6 kinase, 90kDa, polypeptide 1 (RPS6KA1), transcript variant 1, mRNA.",
ILMN_127422,101.076546,108.90391,111.10884,91.17656,ADAMTS16,CD706264,,"EST22791 human nasopharynx Homo sapiens cDNA, mRNA sequence",
ILMN_35366,109.441765,111.40912,102.753296,113.46181,FLJ41481,XM_944401.1,,"PREDICTED: Homo sapiens hypothetical gene supported by AK123475 (FLJ41481), mRNA.",
ILMN_28582,122.07016,123.51262,117.556175,122.93902,SPRR2F,NM_001014450.1,,"Homo sapiens small proline-rich protein 2F (SPRR2F), mRNA.",
ILMN_19958,187.3287,168.51546,136.13748,171.85094,IGSF4C,NM_145296.1,,"Homo sapiens immunoglobulin superfamily, member 4C (IGSF4C), mRNA.",
ILMN_118353,101.149635,103.17877,101.215065,93.05749,,AW182682,,"xj45e05.x1 Soares_NFL_T_GBC_S1 Homo sapiens cDNA clone IMAGE:2660192 3, mRNA sequence",
ILMN_27568,161.26897,154.98972,134.1587,130.84525,CLSPN,NM_022111.2,,"Homo sapiens claspin homolog (Xenopus laevis) (CLSPN), mRNA.",
ILMN_105534,97.91313,88.08498,86.20194,81.9198,,AI369950,,"ta67d03.x1 Soares_total_fetus_Nb2HF8_9w Homo sapiens cDNA clone IMAGE:2049125 3, mRNA sequence",
ILMN_27377,124.01022,112.71071,110.211174,131.97226,MAPK8IP1,NM_005456.2,,"Homo sapiens mitogen-activated protein kinase 8 interacting protein 1 (MAPK8IP1), mRNA.",
ILMN_21158,147.05008,137.5168,132.2191,110.984085,BCCIP,NM_078469.1,,"Homo sapiens BRCA2 and CDKN1A interacting protein (BCCIP), transcript variant C, mRNA.",
ILMN_81345,113.840836,116.0183,106.26302,107.374725,,BG193634,,"RST12768 Athersys RAGE Library Homo sapiens cDNA, mRNA sequence",
ILMN_138455,150.32365,162.07411,156.5899,159.98192,XKR6,NM_173683.2,,"Homo sapiens XK, Kell blood group complex subunit-related family, member 6 (XKR6), transcript variant 2, mRNA.",
ILMN_128356,120.31192,114.41999,110.06465,109.03158,,BQ447064,,"UI-H-EU1-bad-c-17-0-UI.s1 NCI_CGAP_Ct1 Homo sapiens cDNA clone UI-H-EU1-bad-c-17-0-UI 3, mRNA sequence",
ILMN_6798,103.87443,98.21493,213.72086,188.66808,C20orf19,NM_018474.2,,"Homo sapiens chromosome 20 open reading frame 19 (C20orf19), mRNA.",
ILMN_17008,264.52878,259.33008,754.0349,817.9447,TSPAN13,NM_014399.3,,"Homo sapiens tetraspanin 13 (TSPAN13), mRNA.",
ILMN_80221,107.026215,106.43149,108.60329,110.52299,,BX111476,,"BX111476 Soares_NFL_T_GBC_S1 Homo sapiens cDNA clone IMAGp998B215327, mRNA sequence",
ILMN_23465,270.99164,238.60243,218.22438,248.09981,TBCD,NM_005993.3,,"Homo sapiens tubulin-specific chaperone d (TBCD), transcript variant 1, mRNA.",
ILMN_137958,263.96515,272.46692,358.64868,335.6872,C20orf7,NM_024120.2,,"Homo sapiens chromosome 20 open reading frame 7 (C20orf7), transcript variant 1, mRNA.",
ILMN_2244,297.0125,291.41196,225.02127,197.84006,SEPHS2,NM_012248.2,,"Homo sapiens selenophosphate synthetase 2 (SEPHS2), mRNA.",
ILMN_95400,233.26033,234.08464,301.6564,441.14078,,BQ185088,,"UI-E-EJ1-ajo-d-18-0-UI.s1 UI-E-EJ1 Homo sapiens cDNA clone UI-E-EJ1-ajo-d-18-0-UI 3, mRNA sequence",
ILMN_39954,97.06898,94.09473,103.00588,98.26177,LOC439945,XM_936659.1,,"PREDICTED: Homo sapiens similar to Interleukin-9 receptor precursor (IL-9R) (CD129 antigen) (LOC439945), mRNA.",
ILMN_115677,114.39473,119.481224,101.0036,103.818375,,AA766646,,"oa38d07.s1 NCI_CGAP_GCB1 Homo sapiens cDNA clone IMAGE:1307245 3, mRNA sequence",
ILMN_23649,2395.7,2477.0017,3514.1155,3340.47,UROD,NM_000374.3,,"Homo sapiens uroporphyrinogen decarboxylase (UROD), mRNA.",
ILMN_19052,795.8126,760.24426,959.0694,911.0946,NT5C2,NM_012229.2,,"Homo sapiens 5'-nucleotidase, cytosolic II (NT5C2), mRNA.",
ILMN_137447,106.087494,113.94174,117.424904,115.692856,GPR24,NM_005297.2,,"Homo sapiens G protein-coupled receptor 24 (GPR24), mRNA.",
ILMN_1200,182.3673,175.59488,188.0914,184.41838,C1orf159,NM_017891.2,,"Homo sapiens chromosome 1 open reading frame 159 (C1orf159), mRNA.",
ILMN_1106,267.64426,267.3561,184.42409,211.36473,DOM3Z,NM_005510.3,,"Homo sapiens dom-3 homolog Z (C. elegans) (DOM3Z), mRNA.",
ILMN_139401,554.97577,575.15857,496.92773,534.34064,ARIH2,NM_006321.1,,"Homo sapiens ariadne homolog 2 (Drosophila) (ARIH2), mRNA.",
ILMN_17644,378.0679,362.93307,243.57263,261.27206,FLJ22709,NM_024578.1,,"Homo sapiens hypothetical protein FLJ22709 (FLJ22709), mRNA.",
ILMN_2166,887.3631,827.1745,551.19727,425.1709,SDAD1,NM_018115.1,,"Homo sapiens SDA1 domain containing 1 (SDAD1), mRNA.",
ILMN_43699,96.07181,90.4687,106.64821,99.16835,LOC648900,XM_943499.1,,"PREDICTED: Homo sapiens hypothetical protein LOC648900 (LOC648900), mRNA.",
ILMN_675,3188.569,3448.2505,2157.936,1873.7133,NUP62,NM_153719.2,,"Homo sapiens nucleoporin 62kDa (NUP62), transcript variant 1, mRNA.",
ILMN_127882,106.716576,99.67086,126.00755,124.69652,,CA334854,,"NISC_lt02c02.y1 COGENE 8.5 EPT Homo sapiens cDNA clone IMAGE:5605611 5, mRNA sequence",
ILMN_14365,112.810555,112.75016,102.41079,110.16441,C6orf199,NM_145025.2,,"Homo sapiens chromosome 6 open reading frame 199 (C6orf199), mRNA.",
ILMN_116039,116.0157,111.18929,119.176926,118.66883,,BM715905,,"UI-E-EJ0-ahj-b-12-0-UI.r2 UI-E-EJ0 Homo sapiens cDNA clone UI-E-EJ0-ahj-b-12-0-UI 5, mRNA sequence",
ILMN_36810,103.71951,109.02035,104.3859,106.33627,LOC390829,XM_939386.1,,"PREDICTED: Homo sapiens hypothetical LOC390829 (LOC390829), mRNA.",
ILMN_115591,112.654076,115.17858,106.96427,104.5,,AW364673,,"PM3-DT0037-231299-001-e06 DT0037 Homo sapiens cDNA, mRNA sequence",
ILMN_121065,107.017845,93.849884,106.25953,118.34165,,DA450786,,"DA450786 CTONG2 Homo sapiens cDNA clone CTONG2023022 5, mRNA sequence",
ILMN_13968,128.25893,137.25018,143.90013,113.64742,C1RL,NM_016546.1,,"Homo sapiens complement component 1, r subcomponent-like (C1RL), mRNA.",
ILMN_9378,93.35504,105.78608,102.65398,112.753876,ZMAT1,NM_001011656.1,,"Homo sapiens zinc finger, matrin type 1 (ZMAT1), transcript variant 2, mRNA.",
ILMN_4831,409.4022,397.91653,397.662,418.68344,LGTN,NM_006893.2,,"Homo sapiens ligatin (LGTN), mRNA.",
ILMN_117684,112.25073,115.49195,108.47649,117.91244,,BG944801,,"ax55a04.x1 Proliferating Human Erythroid Cells (LCB:ax library) Homo sapiens cDNA clone ax55a04 random, mRNA sequence",
ILMN_11472,113.20225,110.05909,100.37378,114.232025,TIGD6,NM_030953.2,,"Homo sapiens tigger transposable element derived 6 (TIGD6), mRNA.",
ILMN_25625,172.93832,139.38936,148.24835,168.52422,PHC1,NM_004426.2,,"Homo sapiens polyhomeotic-like 1 (Drosophila) (PHC1), mRNA.",
ILMN_23137,391.35684,429.50873,365.17816,345.44266,AARSL,NM_020745.1,,"Homo sapiens alanyl-tRNA synthetase like (AARSL), mRNA.",
ILMN_31966,105.266785,89.52666,91.52158,95.53253,LOC653092,XM_925944.1,,"PREDICTED: Homo sapiens similar to SLIT and NTRK-like family, member 2 (LOC653092), mRNA.",
ILMN_458,305.656,300.45255,313.08054,360.92355,PSENEN,NM_172341.1,,"Homo sapiens presenilin enhancer 2 homolog (C. elegans) (PSENEN), mRNA.",
ILMN_19739,298.93634,287.12286,341.85718,319.74286,THOC1,NM_005131.1,,"Homo sapiens THO complex 1 (THOC1), mRNA.",
ILMN_1262,100.474724,99.7301,125.17465,117.09407,FBXO16,NM_172366.2,,"Homo sapiens F-box protein 16 (FBXO16), mRNA.",
ILMN_25394,443.32077,442.86566,372.79517,336.95203,CCDC53,NM_016053.1,,"Homo sapiens coiled-coil domain containing 53 (CCDC53), mRNA.",
ILMN_33529,512.6824,527.74835,1204.8732,1229.0591,LOC91561,XM_934176.1,,"PREDICTED: Homo sapiens similar to ribosomal protein S2, transcript variant 3 (LOC91561), mRNA.",
ILMN_22987,124.66049,119.91581,115.73231,127.189896,THYN1,NM_014174.2,,"Homo sapiens thymocyte nuclear protein 1 (THYN1), transcript variant 1, mRNA.",
ILMN_33901,419.38235,420.62125,321.54486,251.25055,LOC648293,XM_944019.1,,"PREDICTED: Homo sapiens similar to RNA-binding motif, single-stranded interacting protein 1 (Single-stranded DNA-binding protein MSSP-1) (Suppressor of CDC2 with RNA binding motif 2), transcript variant 2 (LOC648293), mRNA.",
ILMN_35120,110.05132,99.49047,103.1289,116.44123,LOC285484,XM_938853.1,,"PREDICTED: Homo sapiens hypothetical protein LOC285484 (LOC285484), mRNA.",
ILMN_26932,169.17001,169.80054,454.75513,453.40253,SLC43A2,NM_152346.1,,"Homo sapiens solute carrier family 43, member 2 (SLC43A2), mRNA.",
ILMN_76228,145.77638,150.40166,157.81543,163.61374,,AA868629,,"ak53c10.s1 Soares_testis_NHT Homo sapiens cDNA clone IMAGE:1409682 3, mRNA sequence",
ILMN_16211,529.4063,487.13135,396.99188,363.26895,BLCAP,NM_006698.2,,"Homo sapiens bladder cancer associated protein (BLCAP), mRNA.",
ILMN_4190,315.8716,332.02527,412.17386,352.80292,SERPINB8,NM_001031848.1,,"Homo sapiens serpin peptidase inhibitor, clade B (ovalbumin), member 8 (SERPINB8), transcript variant 3, mRNA.",
ILMN_10692,103.93587,103.42734,110.105545,109.39257,PFKFB2,NM_001018053.1,,"Homo sapiens 6-phosphofructo-2-kinase/fructose-2,6-biphosphatase 2 (PFKFB2), transcript variant 2, mRNA.",
ILMN_38116,118.114624,111.042,107.096664,123.23994,LOC645435,XM_930458.1,,"PREDICTED: Homo sapiens hypothetical protein LOC645435 (LOC645435), mRNA.",
ILMN_85632,114.11786,108.86674,101.69701,111.64822,,AK026751,,"Homo sapiens cDNA: FLJ23098 fis, clone LNG07440",
ILMN_137281,151.53221,154.06256,130.29071,118.90259,ARL4,NM_005738.2,,"Homo sapiens ADP-ribosylation factor-like 4 (ARL4), transcript variant 1, mRNA.",
ILMN_3964,173.22653,168.73529,189.62285,181.52469,LRRC37B,NM_052888.2,,"Homo sapiens leucine rich repeat containing 37B (LRRC37B), mRNA.",
ILMN_544,469.99872,475.3222,463.52826,424.74576,GTF2B,NM_001514.3,,"Homo sapiens general transcription factor IIB (GTF2B), mRNA.",
ILMN_10363,91.58253,113.61519,97.8449,101.532555,TAS2R50,NM_176890.1,,"Homo sapiens taste receptor, type 2, member 50 (TAS2R50), mRNA.",
ILMN_46208,118.04486,117.658966,116.09184,110.71251,LOC643943,XM_934575.1,,"PREDICTED: Homo sapiens region containing hypothetical protein LOC283970; similar to nuclear pore complex interacting protein, transcript variant 2 (LOC643943), mRNA.",
ILMN_29689,107.16675,113.07725,116.300896,119.245476,FGF18,NM_033649.1,,"Homo sapiens fibroblast growth factor 18 (FGF18), transcript variant 2, mRNA.",
ILMN_20079,130.93051,120.67803,133.95486,135.47844,LOC286187,NM_001013626.1,,"Homo sapiens similar to RIKEN cDNA 1700011J18 (LOC286187), mRNA.",
ILMN_12815,416.0437,401.45032,357.94547,327.73203,CP110,NM_014711.3,,"Homo sapiens CP110 protein (CP110), mRNA.",
ILMN_17049,193.16368,219.77238,170.45879,190.64871,UBE2O,NM_022066.2,,"Homo sapiens ubiquitin-conjugating enzyme E2O (UBE2O), mRNA.",
ILMN_33684,125.66949,115.18506,118.035126,119.38282,LOC653297,XM_926730.1,,"PREDICTED: Homo sapiens similar to CSAG family, member 2 (LOC653297), mRNA.",
ILMN_103647,109.40086,110.79225,99.319786,109.26073,SSX2IP,AI826409,,"wk15h02.x1 NCI_CGAP_Lym12 Homo sapiens cDNA clone IMAGE:2412435 3, mRNA sequence",
ILMN_11322,468.09763,514.0816,623.2959,604.0287,CDK9,NM_001261.2,,"Homo sapiens cyclin-dependent kinase 9 (CDC2-related kinase) (CDK9), mRNA.",
ILMN_22693,229.71667,211.06058,242.32138,203.48685,ZDHHC13,NM_001001483.1,,"Homo sapiens zinc finger, DHHC-type containing 13 (ZDHHC13), transcript variant 2, mRNA.",
ILMN_124464,166.02838,187.03069,223.3321,294.1696,,AA913861,,"om21g03.s2 Soares_NFL_T_GBC_S1 Homo sapiens cDNA clone IMAGE:1541716 3, mRNA sequence",
ILMN_138271,113.444176,103.60997,104.91286,101.745705,FLJ90757,NM_001004336.1,,"Homo sapiens hypothetical protein LOC440465 (FLJ90757), mRNA.",
ILMN_91830,110.0446,118.49224,104.43963,101.668686,ONECUT2,BE467392,,"hz65d04.x1 NCI_CGAP_Lu24 Homo sapiens cDNA clone IMAGE:3212839 3, mRNA sequence",
ILMN_25762,414.84027,408.32834,718.52527,653.71234,GAPVD1,NM_015635.2,,"Homo sapiens GTPase activating protein and VPS9 domains 1 (GAPVD1), mRNA.",
ILMN_30179,116.2035,112.8218,110.88882,108.827805,KIAA1715,NM_030650.1,,"Homo sapiens KIAA1715 (KIAA1715), mRNA.",
ILMN_96740,105.08043,106.07945,107.5269,109.05414,TRA@,AA401046,,"zu50f04.r1 Soares ovary tumor NbHOT Homo sapiens cDNA clone IMAGE:741439 5 similar to gb:M12959 T-CELL RECEPTOR ALPHA CHAIN C REGION (HUMAN);, mRNA sequence",
ILMN_11389,118.73075,117.306435,121.02586,113.09515,CC2D1B,NM_032449.1,,"Homo sapiens coiled-coil and C2 domain containing 1B (CC2D1B), mRNA.",
ILMN_43239,103.948006,106.13182,103.73217,106.747215,LOC653047,XM_925801.1,,"PREDICTED: Homo sapiens similar to TBC1 domain family member 3 (Rab GTPase-activating protein PRC17) (Prostate cancer gene 17 protein) (TRE17 alpha protein), transcript variant 1 (LOC653047), mRNA.",
ILMN_92702,101.96372,104.36774,99.05932,100.41069,,AA994750,,"ou18h02.s1 Soares_NFL_T_GBC_S1 Homo sapiens cDNA clone IMAGE:1626675 3, mRNA sequence",
ILMN_77341,103.28717,105.51097,110.27563,120.7288,,BX090767,,"BX090767 Soares_NFL_T_GBC_S1 Homo sapiens cDNA clone IMAGp998G063911 ; IMAGE:1544093, mRNA sequence",
ILMN_123005,119.08103,109.74424,112.27424,120.573235,SCFD2,BC042091,,"Homo sapiens, clone IMAGE:5761701, mRNA",
ILMN_8791,714.5247,602.97253,1192.7522,1078.5323,EI24,NM_004879.3,,"Homo sapiens etoposide induced 2.4 mRNA (EI24), transcript variant 1, mRNA.",
ILMN_24792,4254.571,4099.5444,2979.5737,2911.8625,WDR54,NM_032118.2,,"Homo sapiens WD repeat domain 54 (WDR54), mRNA.",
ILMN_10102,162.05812,160.71034,189.82405,226.541,SLC27A6,NM_014031.3,,"Homo sapiens solute carrier family 27 (fatty acid transporter), member 6 (SLC27A6), transcript variant 1, mRNA.",
ILMN_36535,124.294266,109.873146,106.63778,107.62046,LOC646561,XM_929496.1,,"PREDICTED: Homo sapiens similar to WW45 protein (LOC646561), mRNA.",
ILMN_78729,106.53324,94.11604,100.69958,114.19782,,BX117990,,"BX117990 Soares_testis_NHT Homo sapiens cDNA clone IMAGp998E224408, mRNA sequence",
ILMN_28017,118.9829,118.85106,113.60766,110.00725,AKAP13,NM_007200.3,,"Homo sapiens A kinase (PRKA) anchor protein 13 (AKAP13), transcript variant 2, mRNA.",
ILMN_14907,114.956696,111.209015,100.237564,114.63483,CRYGN,NM_144727.1,,"Homo sapiens crystallin, gamma N (CRYGN), mRNA.",
ILMN_1183,600.18207,547.0398,1153.9397,1321.3912,H2AFY,NM_004893.2,,"Homo sapiens H2A histone family, member Y (H2AFY), transcript variant 2, mRNA.",
ILMN_139203,161.024,141.36983,133.05814,105.158775,ZNF384,NM_133476.2,,"Homo sapiens zinc finger protein 384 (ZNF384), mRNA.",
ILMN_103438,107.623436,103.48254,107.4367,107.8931,,BE466563,,"hz22d05.x1 NCI_CGAP_GC6 Homo sapiens cDNA clone IMAGE:3208713 3, mRNA sequence",
ILMN_7040,166.77583,155.22818,130.19432,113.577484,TLOC1,NM_003262.3,,"Homo sapiens translocation protein 1 (TLOC1), mRNA.",
ILMN_11446,327.35468,314.72537,339.8922,308.35028,LARS2,NM_015340.3,,"Homo sapiens leucyl-tRNA synthetase 2, mitochondrial (LARS2), nuclear gene encoding mitochondrial protein, mRNA.",
ILMN_80851,124.08813,114.59122,111.04777,108.873795,,DA167554,,"DA167554 BRAMY2 Homo sapiens cDNA clone BRAMY2029052 5, mRNA sequence",
ILMN_32717,120.54679,107.30307,110.99996,106.791664,LOC442726,XM_939008.1,,"PREDICTED: Homo sapiens similar to ribosomal protein S17 (LOC442726), mRNA.",
ILMN_21373,185.58069,191.9428,134.21835,145.04895,CAMK1,NM_003656.3,,"Homo sapiens calcium/calmodulin-dependent protein kinase I (CAMK1), mRNA.",
ILMN_21803,111.93276,120.23513,198.90762,207.1898,C9orf45,NM_030814.4,,"Homo sapiens chromosome 9 open reading frame 45 (C9orf45), mRNA.",
ILMN_11535,149.76445,152.34212,128.36766,128.53635,LOC285989,NM_001013258.1,,"Homo sapiens hypothetical protein LOC285989 (LOC285989), transcript variant 2, mRNA.",
ILMN_139054,199.82556,210.0111,304.0797,260.59445,FAM82B,XM_936333.1,,"PREDICTED: Homo sapiens family with sequence similarity 82, member B (FAM82B), mRNA.",
ILMN_23401,133.26514,126.56892,224.56165,221.20804,UBE2H,NM_003344.2,,"Homo sapiens ubiquitin-conjugating enzyme E2H (UBC8 homolog, yeast) (UBE2H), transcript variant 1, mRNA.",
ILMN_7513,104.84359,117.65128,111.29634,123.8006,PROKR2,NM_144773.2,,"Homo sapiens prokineticin receptor 2 (PROKR2), mRNA.",
ILMN_24671,238.56955,237.66756,207.91763,180.32457,KIAA1737,NM_033426.2,,"Homo sapiens KIAA1737 (KIAA1737), mRNA.",
ILMN_4922,155.88292,148.66617,138.73315,131.50809,PPAPDC2,NM_203453.2,,"Homo sapiens phosphatidic acid phosphatase type 2 domain containing 2 (PPAPDC2), mRNA.",
ILMN_21982,122.50224,120.66848,281.04974,437.54233,BAIAP2L2,NM_025045.3,,"Homo sapiens BAI1-associated protein 2-like 2 (BAIAP2L2), mRNA.",
ILMN_28189,117.01079,110.543495,112.80991,109.62467,TSSK1,NM_032028.2,,"Homo sapiens testis-specific serine kinase 1 (TSSK1), mRNA.",
ILMN_2656,305.46176,304.204,208.03445,169.96182,TLK2,NM_006852.2,,"Homo sapiens tousled-like kinase 2 (TLK2), mRNA.",
ILMN_102871,118.40402,110.56421,102.80495,111.56451,,DA445279,,"DA445279 CTONG2 Homo sapiens cDNA clone CTONG2015814 5, mRNA sequence",
ILMN_12036,127.12308,122.55219,146.13829,138.8583,ZNF432,NM_014650.2,,"Homo sapiens zinc finger protein 432 (ZNF432), mRNA.",
ILMN_91090,105.66629,90.67894,99.553925,101.59154,FLJ20645; bA243J16.5,AK000652,,"Homo sapiens cDNA FLJ20645 fis, clone KAT02255",
ILMN_25532,353.95853,349.2526,222.73782,247.4376,FAF1,NM_007051.2,,"Homo sapiens Fas (TNFRSF6) associated factor 1 (FAF1), transcript variant 1, mRNA.",
ILMN_111290,96.63357,91.36208,101.149925,101.42126,SLC38A6,AV752268,,"AV752268 NPD Homo sapiens cDNA clone NPDBHF01 5, mRNA sequence",
ILMN_35462,109.50289,114.25817,94.936195,111.86735,LOC653920,XM_936776.1,,"PREDICTED: Homo sapiens similar to Protein cTAGE-6 (cTAGE family member 6) (LOC653920), mRNA.",
ILMN_13662,119.48408,128.0765,149.77058,113.129776,C9orf41,NM_152420.1,,"Homo sapiens chromosome 9 open reading frame 41 (C9orf41), mRNA.",
ILMN_37054,107.97287,100.69017,93.40264,121.47145,LOC652011,XM_941308.1,,"PREDICTED: Homo sapiens hypothetical protein LOC652011 (LOC652011), mRNA.",
ILMN_24370,200.39742,194.45407,234.44434,264.69595,MIPEP,NM_005932.1,,"Homo sapiens mitochondrial intermediate peptidase (MIPEP), nuclear gene encoding mitochondrial protein, mRNA.",
ILMN_26276,409.59277,574.73413,1070.331,945.03687,TUBB6,NM_032525.1,,"Homo sapiens tubulin, beta 6 (TUBB6), mRNA.",
ILMN_32265,97.42561,109.22567,99.07061,92.92181,LOC390245,XM_372429.4,,"PREDICTED: Homo sapiens similar to jumonji domain containing 2D (LOC390245), mRNA.",
ILMN_27830,469.615,530.39124,225.2059,232.6303,NRBP2,NM_178564.2,,"Homo sapiens nuclear receptor binding protein 2 (NRBP2), mRNA.",
ILMN_85194,705.79425,693.1315,932.54584,799.15936,,AK022936,,"Homo sapiens cDNA FLJ12874 fis, clone NT2RP2003769",
ILMN_6893,129.04889,118.43807,121.86637,128.42276,RNF180,NM_178532.2,,"Homo sapiens ring finger protein 180 (RNF180), mRNA.",
ILMN_10756,108.84327,114.6133,121.32332,128.44162,GSDM1,NM_178171.2,,"Homo sapiens gasdermin 1 (GSDM1), mRNA.",
ILMN_34086,94.69399,98.72522,105.19503,112.52759,LOC283050,XM_944265.1,,"PREDICTED: Homo sapiens hypothetical protein LOC283050 (LOC283050), mRNA.",
ILMN_38501,115.631805,111.666855,96.25302,99.64473,ZNF292,XM_943726.1,,"PREDICTED: Homo sapiens zinc finger protein 292, transcript variant 5 (ZNF292), mRNA.",
ILMN_25683,193.9689,190.47487,103.4222,94.19654,SYNC1,NM_030786.1,,"Homo sapiens syncoilin, intermediate filament 1 (SYNC1), mRNA.",
ILMN_9527,292.6993,294.94983,381.2796,469.04767,NUDT15,NM_018283.1,,"Homo sapiens nudix (nucleoside diphosphate linked moiety X)-type motif 15 (NUDT15), mRNA.",
ILMN_17237,134.42029,140.2331,146.69585,126.8518,ZNF226,NM_001032374.1,,"Homo sapiens zinc finger protein 226 (ZNF226), transcript variant 3, mRNA.",
ILMN_99219,104.08317,111.85417,112.06724,113.72207,,CD689785,,"EST6308 human nasopharynx Homo sapiens cDNA, mRNA sequence",
ILMN_125113,136.40039,135.06099,143.31302,139.04549,,BF432939,,"7n28g05.x1 NCI_CGAP_Lu24 Homo sapiens cDNA clone IMAGE:3566024 3, mRNA sequence",
ILMN_24167,1476.226,1544.5859,1537.5734,1522.8053,PLAU,NM_002658.2,,"Homo sapiens plasminogen activator, urokinase (PLAU), mRNA.",
ILMN_14911,95.41021,109.34636,89.84672,88.33137,POLR2J2,NM_145325.2,,"Homo sapiens DNA directed RNA polymerase II polypeptide J-related gene (POLR2J2), transcript variant 1, mRNA.",
ILMN_21408,365.40216,347.8238,886.71173,862.5223,C1orf106,NM_018265.1,,"Homo sapiens chromosome 1 open reading frame 106 (C1orf106), mRNA.",
ILMN_24825,264.86185,287.77393,344.33292,282.5822,SERINC1,NM_020755.2,,"Homo sapiens serine incorporator 1 (SERINC1), mRNA.",
ILMN_13076,816.6236,744.094,613.484,697.9751,DPF2,NM_006268.3,,"Homo sapiens D4, zinc and double PHD fingers family 2 (DPF2), mRNA.",
ILMN_23313,234.37581,220.74484,239.15305,208.15958,MAP2K4,NM_003010.2,,"Homo sapiens mitogen-activated protein kinase kinase 4 (MAP2K4), mRNA.",
ILMN_7116,125.514145,123.57612,125.32863,112.81346,DKFZp686I1569,NM_001024596.1,,"Homo sapiens similar to hypothetical protein FLJ23506 (DKFZp686I1569), mRNA.",
ILMN_12123,114.36353,119.95058,115.30893,116.28171,SS18L1,NM_198935.1,,"Homo sapiens synovial sarcoma translocation gene on chromosome 18-like 1 (SS18L1), transcript variant 1, mRNA.",
ILMN_31659,113.07563,116.12196,109.23192,115.63996,LOC150759,XR_000661.1,,"PREDICTED: Homo sapiens hypothetical protein LOC150759 (LOC150759), misc RNA.",
ILMN_422,470.46378,522.64233,491.19995,485.8425,CSNK2A1,NM_001895.3,,"Homo sapiens casein kinase 2, alpha 1 polypeptide (CSNK2A1), transcript variant 2, mRNA.",
ILMN_23524,97.334785,92.26302,107.3523,132.72128,KRT16,NM_005557.2,,"Homo sapiens keratin 16 (focal non-epidermolytic palmoplantar keratoderma) (KRT16), mRNA.",
ILMN_17251,163.74017,155.90804,171.91354,176.99352,TES,NM_015641.2,,"Homo sapiens testis derived transcript (3 LIM domains) (TES), transcript variant 1, mRNA.",
ILMN_115081,98.83931,89.5235,113.83237,106.27731,FAM49B,AW850211,,"IL3-CT0219-281099-024-G08 CT0219 Homo sapiens cDNA, mRNA sequence",
ILMN_26451,97.140884,94.50607,92.11562,95.99391,CXCR4,NM_001008540.1,,"Homo sapiens chemokine (C-X-C motif) receptor 4 (CXCR4), transcript variant 1, mRNA.",
ILMN_2770,770.9662,773.12494,988.9126,766.94055,SC4MOL,NM_006745.3,,"Homo sapiens sterol-C4-methyl oxidase-like (SC4MOL), transcript variant 1, mRNA.",
ILMN_100007,96.335396,90.99978,92.127396,98.18922,LOC727677,AW183883,,"xj89a11.x1 Soares_NFL_T_GBC_S1 Homo sapiens cDNA clone IMAGE:2664380 3, mRNA sequence",16682969
ILMN_36687,130.69286,131.93759,140.53297,146.42763,LOC650667,XM_939756.1,,"PREDICTED: Homo sapiens similar to aconitase 2 precursor (LOC650667), mRNA.",
ILMN_1216,266.13266,273.37582,138.74573,137.80641,GM632,NM_020713.1,,"Homo sapiens KIAA1196 protein (GM632), mRNA.",
ILMN_14708,192.01529,195.87567,159.88782,146.06123,CSRP2BP,NM_020536.2,,"Homo sapiens CSRP2 binding protein (CSRP2BP), transcript variant 1, mRNA.",
ILMN_16593,114.85571,114.23066,111.676384,113.59075,C16orf54,NM_175900.2,,"Homo sapiens chromosome 16 open reading frame 54 (C16orf54), mRNA.",
ILMN_4442,82.7837,84.60522,86.56912,81.98013,MMP10,NM_002425.1,,"Homo sapiens matrix metallopeptidase 10 (stromelysin 2) (MMP10), mRNA.",
ILMN_99573,111.41762,124.7905,322.42755,482.38907,,AW003529,,"wq98a06.x1 NCI_CGAP_GC6 Homo sapiens cDNA clone IMAGE:2480050 3, mRNA sequence",
ILMN_16271,1048.2815,1018.2127,680.4885,615.43536,MGC13170,NM_199249.1,,"Homo sapiens multidrug resistance-related protein (MGC13170), mRNA.",
ILMN_124281,102.10545,108.36073,110.363525,101.28666,,AB120699,,"Homo sapiens RNA transcript, HERV-F pol, isolate:CFP18-2",
ILMN_14523,1624.4124,1562.2484,1096.4241,1114.2032,DUSP3,NM_004090.2,,"Homo sapiens dual specificity phosphatase 3 (vaccinia virus phosphatase VH1-related) (DUSP3), mRNA.",
ILMN_10123,145.91115,134.2873,181.64531,197.15616,IPO13,NM_014652.2,,"Homo sapiens importin 13 (IPO13), mRNA.",
ILMN_13981,105.81806,113.64721,106.5806,96.94995,IFNA4,NM_021068.1,,"Homo sapiens interferon, alpha 4 (IFNA4), mRNA.",
ILMN_126864,120.21512,114.096146,110.84731,107.86028,,DA855529,,"DA855529 PLACE7 Homo sapiens cDNA clone PLACE7006275 5, mRNA sequence",
ILMN_3602,125.86649,147.44284,345.89645,340.55737,TMEM40,NM_018306.2,,"Homo sapiens transmembrane protein 40 (TMEM40), mRNA.",
ILMN_82138,121.9163,127.4687,124.1646,116.31343,,AW139760,,"UI-H-BI1-aeb-f-03-0-UI.s1 NCI_CGAP_Sub3 Homo sapiens cDNA clone IMAGE:2718845 3, mRNA sequence",
ILMN_12500,115.97018,109.44182,105.55601,108.787964,ZNF157,NM_003446.2,,"Homo sapiens zinc finger protein 157 (HZF22) (ZNF157), mRNA.",
ILMN_18276,113.76638,116.366905,104.12169,118.46869,MS4A2,NM_000139.2,,"Homo sapiens membrane-spanning 4-domains, subfamily A, member 2 (Fc fragment of IgE, high affinity I, receptor for; beta polypeptide) (MS4A2), mRNA.",
ILMN_110886,112.350815,112.12502,112.06382,111.51605,,BU949159,,"in66g07.x1 HR85 islet Homo sapiens cDNA clone IMAGE:6127285 3 similar to TR:Q26195 Q26195 PVA1 GENE. ;, mRNA sequence",
ILMN_2681,297.13007,312.3408,646.46216,629.85693,SLC17A5,NM_012434.3,,"Homo sapiens solute carrier family 17 (anion/sugar transporter), member 5 (SLC17A5), mRNA.",
ILMN_89093,116.815445,113.812775,104.72093,104.1198,,BC038426,,Homo sapiens cDNA clone IMAGE:4824668,
ILMN_18668,98.90899,101.07871,103.89722,99.768814,OR6A2,NM_003696.2,,"Homo sapiens olfactory receptor, family 6, subfamily A, member 2 (OR6A2), mRNA.",
ILMN_119256,86.698715,90.25666,99.42948,110.41737,,BU741833,,"UI-E-EO1-aix-c-19-0-UI.s1 UI-E-EO1 Homo sapiens cDNA clone UI-E-EO1-aix-c-19-0-UI 3, mRNA sequence",
ILMN_17361,95.56374,112.30004,90.84903,107.60681,CGB5,NM_033043.1,,"Homo sapiens chorionic gonadotropin, beta polypeptide 5 (CGB5), mRNA.",
ILMN_4246,161.2789,151.80957,130.98152,148.55803,PCBP4,NM_033008.1,,"Homo sapiens poly(rC) binding protein 4 (PCBP4), transcript variant 3, mRNA.",
ILMN_29861,254.9244,257.7544,190.3554,216.94221,SUV420H1,NM_016028.4,,"Homo sapiens suppressor of variegation 4-20 homolog 1 (Drosophila) (SUV420H1), transcript variant 2, mRNA.",
ILMN_2068,115.84417,116.15486,122.26047,110.501175,TNFSF15,NM_005118.2,,"Homo sapiens tumor necrosis factor (ligand) superfamily, member 15 (TNFSF15), mRNA.",
ILMN_4751,261.02426,253.73639,155.88878,134.21431,RFP,NM_030950.2,,"Homo sapiens ret finger protein (RFP), transcript variant beta, mRNA.",
ILMN_18496,131.07706,127.45593,131.30933,130.58621,C15orf40,NM_144597.1,,"Homo sapiens chromosome 15 open reading frame 40 (C15orf40), mRNA.",
ILMN_45887,135.68066,138.05055,97.40434,100.83325,LOC23117,XM_933864.1,,"PREDICTED: Homo sapiens KIAA0220-like protein, transcript variant 24 (LOC23117), mRNA.",
ILMN_2508,606.6094,551.2383,577.41595,594.94116,MRPS18A,NM_018135.2,,"Homo sapiens mitochondrial ribosomal protein S18A (MRPS18A), nuclear gene encoding mitochondrial protein, mRNA.",
ILMN_20137,771.60944,775.44763,1295.4786,1220.8268,ARD1A,NM_003491.2,,"Homo sapiens ARD1 homolog A, N-acetyltransferase (S. cerevisiae) (ARD1A), mRNA.",
ILMN_6350,178.21608,183.11066,151.59631,141.02074,WDR37,NM_014023.3,,"Homo sapiens WD repeat domain 37 (WDR37), mRNA.",
ILMN_118398,123.95016,132.1915,128.21613,133.7218,,AA758656,,"ah67d02.s1 Soares_testis_NHT Homo sapiens cDNA clone 1320675 3, mRNA sequence",
ILMN_27190,105.46595,103.56868,96.13312,117.41623,HIST1H2BL,NM_003519.3,,"Homo sapiens histone 1, H2bl (HIST1H2BL), mRNA.",
ILMN_10378,112.12903,127.45138,107.32641,121.257965,PPP2R3A,NM_181897.1,,"Homo sapiens protein phosphatase 2 (formerly 2A), regulatory subunit B'', alpha (PPP2R3A), transcript variant 2, mRNA.",
ILMN_2190,413.90192,423.65872,315.5401,300.62726,PAPD4,NM_173797.2,,"Homo sapiens PAP associated domain containing 4 (PAPD4), mRNA.",
ILMN_34466,122.86213,122.33389,130.85641,118.14995,LOC650224,XM_939316.1,,"PREDICTED: Homo sapiens similar to CG11699-PA (LOC650224), mRNA.",
ILMN_14461,120.79168,130.02892,125.039,122.50715,P2RX2,NM_170683.2,,"Homo sapiens purinergic receptor P2X, ligand-gated ion channel, 2 (P2RX2), transcript variant 4, mRNA.",
ILMN_17393,969.73303,896.84705,1394.3749,1121.0706,MRPL13,NM_014078.4,,"Homo sapiens mitochondrial ribosomal protein L13 (MRPL13), nuclear gene encoding mitochondrial protein, mRNA.",
ILMN_13907,470.9515,478.5616,257.6621,202.33661,METTL3,NM_019852.2,,"Homo sapiens methyltransferase like 3 (METTL3), mRNA.",
ILMN_71844,114.173645,114.20664,111.43759,113.02771,,BX092987,,"BX092987 Soares placenta Nb2HP Homo sapiens cDNA clone IMAGp998D05183 ; IMAGE:131668, mRNA sequence",
ILMN_31941,155.46388,156.18431,199.78459,191.04102,LOC441408,XM_497029.2,,"PREDICTED: Homo sapiens hypothetical LOC441408, transcript variant 1 (LOC441408), mRNA.",
ILMN_25809,117.6386,124.48561,132.58174,124.07712,IPF1,NM_000209.1,,"Homo sapiens insulin promoter factor 1, homeodomain transcription factor (IPF1), mRNA.",
ILMN_21054,1090.1526,1067.3251,656.06537,461.45264,ALCAM,NM_001627.2,,"Homo sapiens activated leukocyte cell adhesion molecule (ALCAM), mRNA.",
ILMN_29794,274.67593,280.51996,272.3895,294.003,RNF123,NM_022064.2,,"Homo sapiens ring finger protein 123 (RNF123), mRNA.",
ILMN_7411,130.23648,123.740166,147.35303,174.13097,KLF4,NM_004235.3,,"Homo sapiens Kruppel-like factor 4 (gut) (KLF4), mRNA.",
ILMN_129833,118.34441,112.19267,114.88337,106.974625,LOC729204,BQ432732,,"AGENCOURT_7905577 NIH_MGC_82 Homo sapiens cDNA clone IMAGE:6105778 5, mRNA sequence",
ILMN_15283,416.91376,397.95734,380.3709,424.34717,FOXO3A,NM_001455.2,,"Homo sapiens forkhead box O3A (FOXO3A), transcript variant 1, mRNA.",
ILMN_15498,516.1941,541.6198,464.54965,352.07288,PMM2,NM_000303.1,,"Homo sapiens phosphomannomutase 2 (PMM2), mRNA.",
ILMN_19976,2971.1323,2986.5522,3443.4263,3578.8694,DDX39,NM_005804.2,,"Homo sapiens DEAD (Asp-Glu-Ala-Asp) box polypeptide 39 (DDX39), transcript variant 1, mRNA.",
ILMN_26015,111.72912,103.5468,117.5865,112.280876,OSBPL6,NM_032523.2,,"Homo sapiens oxysterol binding protein-like 6 (OSBPL6), transcript variant 1, mRNA.",
ILMN_15424,198.35873,198.24556,182.32808,208.94499,SPAG4,NM_003116.1,,"Homo sapiens sperm associated antigen 4 (SPAG4), mRNA.",
ILMN_30874,107.751915,109.2401,102.344055,102.15688,LOC644652,XM_932285.1,,"PREDICTED: Homo sapiens hypothetical protein LOC644652 (LOC644652), mRNA.",
ILMN_116111,98.950264,90.57126,96.683945,94.98541,,AI377764,,"te62b02.x1 Soares_NFL_T_GBC_S1 Homo sapiens cDNA clone IMAGE:2091243 3, mRNA sequence",
ILMN_76328,111.17906,116.21242,104.25771,110.6829,,BX113658,,"BX113658 NCI_CGAP_Kid3 Homo sapiens cDNA clone IMAGp998I133936, mRNA sequence",
ILMN_138621,126.30864,127.57073,129.50049,145.8391,LOC388969,NM_001013649.1,,"Homo sapiens hypothetical LOC388969 (LOC388969), mRNA.",
ILMN_2918,462.19473,471.34286,314.1724,286.05994,FLJ12788,NM_022492.2,,"Homo sapiens hypothetical protein FLJ12788 (FLJ12788), mRNA.",
ILMN_113732,110.728294,110.18595,98.3847,97.67978,TMEM22,BU528399,,"AGENCOURT_10188298 NIH_MGC_101 Homo sapiens cDNA clone IMAGE:6538341 5, mRNA sequence",
ILMN_17704,105.23562,105.15872,97.02932,110.33148,BMF,NM_001003940.1,,"Homo sapiens Bcl2 modifying factor (BMF), transcript variant 1, mRNA.",
ILMN_79545,108.555504,124.47611,104.07632,127.66718,RYK,AL133627,,Homo sapiens mRNA; cDNA DKFZp434K0722 (from clone DKFZp434K0722),
ILMN_25679,221.14804,226.08409,295.85004,385.50937,MOS,NM_005372.1,,"Homo sapiens v-mos Moloney murine sarcoma viral oncogene homolog (MOS), mRNA.",
ILMN_116791,114.474396,113.461,115.96642,129.16617,,AW510838,,"hd40c12.x1 Soares_NFL_T_GBC_S1 Homo sapiens cDNA clone IMAGE:2911990 3, mRNA sequence",
ILMN_16808,218.25143,210.55525,166.9426,138.72514,CDCA1,NM_031423.2,,"Homo sapiens cell division cycle associated 1 (CDCA1), transcript variant 2, mRNA.",
ILMN_11547,148.841,152.5925,127.06768,105.3833,MLSTD2,NM_032228.4,,"Homo sapiens male sterility domain containing 2 (MLSTD2), mRNA.",
ILMN_1614,136.8993,145.23131,143.56116,138.48412,VSIG9,NM_173799.2,,"Homo sapiens V-set and immunoglobulin domain containing 9 (VSIG9), mRNA.",
ILMN_19046,351.52365,388.35162,368.45056,347.41833,TARBP2,NM_134323.1,,"Homo sapiens Tar (HIV-1) RNA binding protein 2 (TARBP2), transcript variant 1, mRNA.",
ILMN_75680,111.75128,120.25376,102.82348,99.549934,,AI056599,,"oz10f04.x1 Soares_fetal_liver_spleen_1NFLS_S1 Homo sapiens cDNA clone IMAGE:1674943 3, mRNA sequence",
ILMN_98236,102.52884,108.22607,96.92841,98.89489,,XM_380148,,"PREDICTED: Homo sapiens hypothetical LOC402598 (LOC402598), mRNA",
ILMN_91216,115.52152,117.669235,116.21331,117.36092,LOC340073,BC045187,,"Homo sapiens hypothetical protein LOC340073, mRNA (cDNA clone IMAGE:5296163)",12477932
ILMN_137313,115.543785,102.84544,114.43909,100.28284,LYPLA2P1,NR_001444.1,,Homo sapiens lysophospholipase II pseudogene 1 (LYPLA2P1) on chromosome 6.,
ILMN_26197,428.5362,439.17334,410.29337,291.80673,ARL1,NM_001177.3,,"Homo sapiens ADP-ribosylation factor-like 1 (ARL1), mRNA.",
ILMN_5806,175.00107,175.32547,315.37253,279.12653,CMTM4,NM_178818.2,,"Homo sapiens CKLF-like MARVEL transmembrane domain containing 4 (CMTM4), transcript variant 1, mRNA.",
ILMN_10406,107.823975,102.32366,99.02093,98.46712,ZNF222,NM_013360.1,,"Homo sapiens zinc finger protein 222 (ZNF222), mRNA.",
ILMN_13398,352.57504,370.37976,626.391,678.55865,PPP3CB,NM_021132.1,,"Homo sapiens protein phosphatase 3 (formerly 2B), catalytic subunit, beta isoform (calcineurin A beta) (PPP3CB), mRNA.",
ILMN_122522,104.87409,103.514465,111.77654,99.24735,RBM39,CD643880,,"AGENCOURT_14550654 NIA Homo sapiens cDNA clone IMAGE:30426301 5, mRNA sequence",
ILMN_16661,303.48004,250.32281,229.48874,318.04208,AKT1,NM_001014431.1,,"Homo sapiens v-akt murine thymoma viral oncogene homolog 1 (AKT1), transcript variant 3, mRNA.",
ILMN_82602,103.71694,103.97751,100.37885,107.254166,,BF194934,,"7o90f09.x1 NCI_CGAP_Kid11 Homo sapiens cDNA clone IMAGE:3643553 3, mRNA sequence",
ILMN_26249,127.5919,127.86049,236.2707,265.92868,NQO2,NM_000904.1,,"Homo sapiens NAD(P)H dehydrogenase, quinone 2 (NQO2), mRNA.",
ILMN_11692,964.7027,889.1068,842.86224,917.4259,U2AF1,NM_001025204.1,,"Homo sapiens U2(RNU2) small nuclear RNA auxiliary factor 1 (U2AF1), transcript variant c, mRNA.",
ILMN_6296,162.98706,173.00835,179.31245,176.41441,ACN9,NM_020186.1,,"Homo sapiens ACN9 homolog (S. cerevisiae) (ACN9), mRNA.",
ILMN_20042,97.72544,102.90932,127.84555,113.10394,CADPS2,NM_017954.8,,"Homo sapiens Ca2+-dependent activator protein for secretion 2 (CADPS2), transcript variant 1, mRNA.",
ILMN_10996,106.96203,119.78962,109.46734,106.21303,PLD3,NM_012268.1,,"Homo sapiens phospholipase D family, member 3 (PLD3), transcript variant 2, mRNA.",
ILMN_18362,121.72257,126.260765,132.41867,149.07007,LHX6,NM_014368.2,,"Homo sapiens LIM homeobox 6 (LHX6), transcript variant 1, mRNA.",
ILMN_8667,107.54218,111.4461,109.627396,106.87026,C15orf26,NM_173528.1,,"Homo sapiens chromosome 15 open reading frame 26 (C15orf26), mRNA.",
ILMN_138303,101.732605,103.62084,109.76035,116.0422,KIF3A,NM_007054.4,,"Homo sapiens kinesin family member 3A (KIF3A), mRNA.",
ILMN_7429,98.070694,101.62293,107.61513,98.31708,BAAT,NM_001701.2,,"Homo sapiens bile acid Coenzyme A: amino acid N-acyltransferase (glycine N-choloyltransferase) (BAAT), mRNA.",
ILMN_22060,224.954,233.88046,174.02853,187.24878,PARVA,NM_018222.2,,"Homo sapiens parvin, alpha (PARVA), mRNA.",
ILMN_116580,122.59153,121.68172,118.78013,125.631325,,AA926956,,"om68h05.s1 NCI_CGAP_GC4 Homo sapiens cDNA clone IMAGE:1552377 3 similar to contains L1.t3 L1 repetitive element ;, mRNA sequence",
ILMN_14288,286.62384,255.85417,218.32285,190.17648,KIAA0179,NM_015056.1,,"Homo sapiens KIAA0179 (KIAA0179), mRNA.",
ILMN_22842,237.67877,177.48743,195.46867,209.826,RPAP1,NM_015540.2,,"Homo sapiens RNA polymerase II associated protein 1 (RPAP1), mRNA.",
ILMN_26679,115.65243,114.2305,106.05002,113.718056,ANGPTL2,NM_012098.2,,"Homo sapiens angiopoietin-like 2 (ANGPTL2), mRNA.",
ILMN_109507,110.24902,106.81432,110.28709,101.60094,,CN479898,,"UI-H-EU0-azk-h-02-0-UI.s1 NCI_CGAP_Car1 Homo sapiens cDNA clone UI-H-EU0-azk-h-02-0-UI 3, mRNA sequence",
ILMN_11790,143.96321,136.92961,156.98204,139.81952,AHNAK,NM_024060.2,,"Homo sapiens AHNAK nucleoprotein (desmoyokin) (AHNAK), transcript variant 2, mRNA.",
ILMN_106358,98.12664,105.43789,99.18192,104.304955,,AW873709,,"hq29a12.x1 NCI_CGAP_Adr1 Homo sapiens cDNA clone IMAGE:3120766 3, mRNA sequence",
ILMN_25543,248.09366,180.04465,356.4092,401.51044,ITPK1,NM_014216.3,,"Homo sapiens inositol 1,3,4-triphosphate 5/6 kinase (ITPK1), mRNA.",
ILMN_114723,99.923935,85.623375,108.42245,98.35403,,BQ024767,,"UI-1-BB1p-ats-a-06-0-UI.s1 NCI_CGAP_Pl6 Homo sapiens cDNA clone UI-1-BB1p-ats-a-06-0-UI 3, mRNA sequence",
ILMN_91129,112.85715,111.90389,104.974556,117.26807,,BC047077,,Homo sapiens cDNA clone IMAGE:5267471,
ILMN_89554,109.36336,104.45073,114.92797,119.84984,DSCR1L2,CA432630,,"UI-H-FL1-bgs-l-07-0-UI.s1 NCI_CGAP_FL1 Homo sapiens cDNA clone UI-H-FL1-bgs-l-07-0-UI 3, mRNA sequence",
ILMN_22471,103.76305,121.858986,99.34091,104.92081,C20orf71,NM_178466.2,,"Homo sapiens chromosome 20 open reading frame 71 (C20orf71), transcript variant 2, mRNA.",
ILMN_25795,378.54,379.8826,288.63516,305.9313,POLR1C,NM_004875.2,,"Homo sapiens polymerase (RNA) I polypeptide C, 30kDa (POLR1C), transcript variant 2, mRNA.",
ILMN_41252,104.64062,107.783775,106.059326,110.75971,LOC649524,XM_938604.1,,"PREDICTED: Homo sapiens hypothetical protein LOC649524 (LOC649524), mRNA.",
ILMN_26228,1202.7034,1158.8412,406.1153,403.6501,UGCG,NM_003358.1,,"Homo sapiens UDP-glucose ceramide glucosyltransferase (UGCG), mRNA.",
ILMN_41055,127.05581,108.71121,87.378075,95.352356,LOC653610,XM_928387.1,,"PREDICTED: Homo sapiens similar to Histone H2A.o (H2A/o) (H2A.2) (H2a-615) (LOC653610), mRNA.",
ILMN_2199,598.37317,547.7179,505.3837,640.8166,SAP130,NM_024545.2,,"Homo sapiens Sin3A-associated protein, 130kDa (SAP130), mRNA.",
ILMN_82121,110.19037,114.70848,111.69316,90.84626,LOC730126,AI765731,,"wi83h01.x1 NCI_CGAP_Kid12 Homo sapiens cDNA clone IMAGE:2399953 3, mRNA sequence",
ILMN_75486,817.6912,761.3678,950.95135,749.3684,LOC401397,CR625886,,full-length cDNA clone CS0DI004YA15 of Placenta Cot 25-normalized of Homo sapiens (human),
ILMN_7932,268.80765,232.93954,336.01245,350.93747,CHD1L,NM_004284.2,,"Homo sapiens chromodomain helicase DNA binding protein 1-like (CHD1L), mRNA.",
ILMN_17345,185.56644,202.96704,243.4,209.15054,NDFIP1,NM_030571.2,,"Homo sapiens Nedd4 family interacting protein 1 (NDFIP1), mRNA.",
ILMN_30159,149.94351,151.51898,123.89036,105.33236,SRPK2,NM_182692.1,,"Homo sapiens SFRS protein kinase 2 (SRPK2), transcript variant 1, mRNA.",
ILMN_13595,1408.2727,1331.2942,1347.4122,1368.2452,LOC51035,NM_015853.3,,"Homo sapiens unknown protein LOC51035 (LOC51035), mRNA.",
ILMN_11079,104.081474,94.2915,165.21779,220.50024,ENTPD2,NM_001246.2,,"Homo sapiens ectonucleoside triphosphate diphosphohydrolase 2 (ENTPD2), transcript variant 2, mRNA.",
ILMN_115746,112.149994,118.310394,106.03156,106.028275,,BM666794,,"UI-E-CL1-aez-c-22-0-UI.s1 UI-E-CL1 Homo sapiens cDNA clone UI-E-CL1-aez-c-22-0-UI 3, mRNA sequence",
ILMN_118277,164.09628,174.21675,185.83147,229.53821,,DA877611,,"DA877611 PROST2 Homo sapiens cDNA clone PROST2016121 5, mRNA sequence",
ILMN_16372,422.09903,338.54126,965.4261,1310.44,TNFAIP2,NM_006291.2,,"Homo sapiens tumor necrosis factor, alpha-induced protein 2 (TNFAIP2), mRNA.",
ILMN_114421,147.83145,162.83946,144.18889,154.58717,ZNF776,BQ932438,,"AGENCOURT_8805267 Lupski_sciatic_nerve Homo sapiens cDNA clone IMAGE:6197110 5, mRNA sequence",
ILMN_20999,97.95993,103.78749,109.992775,104.35072,TSPAN12,NM_012338.3,,"Homo sapiens tetraspanin 12 (TSPAN12), mRNA.",
ILMN_2733,170.11385,162.61476,202.53923,165.77019,C14orf104,NM_018139.1,,"Homo sapiens chromosome 14 open reading frame 104 (C14orf104), mRNA.",
ILMN_20787,186.74373,214.34883,93.4176,93.738075,FGF2,NM_002006.3,,"Homo sapiens fibroblast growth factor 2 (basic) (FGF2), mRNA.",
ILMN_108703,108.74574,100.40298,113.893936,101.05703,,AI148996,,"qc71d03.x1 Soares_placenta_8to9weeks_2NbHP8to9W Homo sapiens cDNA clone IMAGE:1715045 3, mRNA sequence",
ILMN_110947,107.192505,99.475624,97.42301,105.376976,PFKFB3,BP398124,,"BP398124 Homo sapiens pancreatic islet Homo sapiens cDNA clone htp-15-25 3, mRNA sequence",
ILMN_95611,112.97011,107.71102,106.67181,104.644905,,BQ417405,,"ik37e11.y1 HR85 islet Homo sapiens cDNA clone IMAGE: 5783156 5, mRNA sequence",
ILMN_22807,288.7135,413.19833,460.19705,480.9107,LOC442578,NM_001013739.1,,"Homo sapiens similar to Cohesin subunit SA-3 (Stromal antigen 3) (Stromalin 3) (SCC3 homolog 3) (LOC442578), mRNA.",
ILMN_27967,164.94244,157.20107,150.4874,135.60382,KIAA0241,NM_015060.1,,"Homo sapiens KIAA0241 (KIAA0241), mRNA.",
ILMN_130497,113.6419,110.06969,119.89774,115.41752,,AW197795,,"xn88f12.x1 Soares_NFL_T_GBC_S1 Homo sapiens cDNA clone IMAGE:2701583 3, mRNA sequence",
ILMN_137438,2079.4114,2291.7993,2617.715,2832.658,ATP6V0C,XM_939787.1,,"PREDICTED: Homo sapiens ATPase, H+ transporting, lysosomal 16kDa, V0 subunit c (ATP6V0C), mRNA.",
ILMN_135196,101.619446,96.79341,104.162506,111.51084,,AI797651,,"we82d06.x1 Soares_NFL_T_GBC_S1 Homo sapiens cDNA clone IMAGE:2347595 3, mRNA sequence",
ILMN_18452,111.77724,108.462265,132.70021,132.38231,FAM40B,NM_020704.1,,"Homo sapiens family with sequence similarity 40, member B (FAM40B), mRNA.",
ILMN_40822,107.889496,104.49402,100.420364,106.16052,LOC389676,XM_374276.2,,"PREDICTED: Homo sapiens hypothetical LOC389676 (LOC389676), mRNA.",
ILMN_2862,340.25674,355.46997,324.1266,331.43906,ZNF38,NM_145914.2,,"Homo sapiens zinc finger protein 38 (ZNF38), mRNA.",
ILMN_115467,84.45705,95.48922,80.0129,94.23544,,N66356,,"yz38h07.s1 Morton Fetal Cochlea Homo sapiens cDNA clone IMAGE:285373 3, mRNA sequence",
ILMN_416,246.082,266.9998,246.38399,194.95355,ACSL3,NM_004457.3,,"Homo sapiens acyl-CoA synthetase long-chain family member 3 (ACSL3), transcript variant 1, mRNA.",
ILMN_30110,240.9398,221.2973,757.9711,801.24884,LTBR,NM_002342.1,,"Homo sapiens lymphotoxin beta receptor (TNFR superfamily, member 3) (LTBR), mRNA.",
ILMN_27637,155.63715,158.0718,185.97481,239.21338,CALN1,NM_031468.2,,"Homo sapiens calneuron 1 (CALN1), transcript variant 1, mRNA.",
ILMN_29066,827.17334,909.6516,794.72314,796.43896,CASP3,NM_032991.2,,"Homo sapiens caspase 3, apoptosis-related cysteine peptidase (CASP3), transcript variant beta, mRNA.",
ILMN_20942,280.15756,268.01514,246.6119,229.98718,HSA277841,NM_018553.1,,"Homo sapiens ELG protein (HSA277841), mRNA.",
ILMN_2283,227.14154,227.58952,273.87265,219.78749,SLK,NM_014720.2,,"Homo sapiens STE20-like kinase (yeast) (SLK), mRNA.",
ILMN_10261,685.3039,644.8379,254.57782,217.56337,DDAH1,NM_012137.2,,"Homo sapiens dimethylarginine dimethylaminohydrolase 1 (DDAH1), mRNA.",
ILMN_130591,112.634575,117.485504,103.06745,109.16043,,Z42115,,"HSC09D011 normalized infant brain cDNA Homo sapiens cDNA clone c-09d01, mRNA sequence",
ILMN_15582,116.18643,117.14466,111.24588,107.78758,PGK2,NM_138733.2,,"Homo sapiens phosphoglycerate kinase 2 (PGK2), mRNA.",
ILMN_24586,149.47223,153.2758,114.97797,93.6882,NUDCD1,NM_032869.2,,"Homo sapiens NudC domain containing 1 (NUDCD1), mRNA.",
ILMN_34733,104.92646,105.591644,106.595436,121.84249,LOC643707,XM_933071.1,,"PREDICTED: Homo sapiens similar to cis-Golgi matrix protein GM130, transcript variant 2 (LOC643707), mRNA.",
ILMN_85703,126.20918,122.292595,121.7898,126.72182,,AA458608,,"aa12g07.r1 Soares_NhHMPu_S1 Homo sapiens cDNA clone IMAGE:813084 5, mRNA sequence",
ILMN_10231,112.24512,101.84492,92.431984,101.23751,AIM2,NM_004833.1,,"Homo sapiens absent in melanoma 2 (AIM2), mRNA.",
ILMN_88237,98.8872,106.46671,101.46412,118.989655,LOC650392,BC098409,,Homo sapiens cDNA clone IMAGE:5285809,
ILMN_20378,419.80652,413.88693,496.69983,446.35315,VPS25,NM_032353.2,,"Homo sapiens vacuolar protein sorting 25 (yeast) (VPS25), mRNA.",
ILMN_22026,354.558,344.92188,475.4761,593.84033,TTYH3,NM_025250.2,,"Homo sapiens tweety homolog 3 (Drosophila) (TTYH3), mRNA.",
ILMN_29605,128.75006,131.90627,154.223,139.08514,MAN1A2,NM_006699.3,,"Homo sapiens mannosidase, alpha, class 1A, member 2 (MAN1A2), mRNA.",
ILMN_9390,93.384026,90.43174,127.285934,125.7762,PCDH1,NM_002587.3,,"Homo sapiens protocadherin 1 (cadherin-like 1) (PCDH1), transcript variant 1, mRNA.",
ILMN_103316,108.09022,110.60729,113.33539,110.02383,IGL,AF047276,,"Homo sapiens clone FS8-B3 nonfunctional immunoglobulin light chain (IGL) mRNA, partial sequence",
ILMN_138921,121.47018,136.41905,115.29705,126.9686,NOC4L,XM_946334.1,,"PREDICTED: Homo sapiens nucleolar complex associated 4 homolog (S. cerevisiae), transcript variant 3 (NOC4L), mRNA.",
ILMN_44524,105.76903,108.42483,109.79297,120.76565,C1QDC2,XM_371208.3,,"PREDICTED: Homo sapiens C1q domain containing 2, transcript variant 1 (C1QDC2), mRNA.",
ILMN_1406,243.14966,252.1204,331.75623,302.33493,PPP3CC,NM_005605.3,,"Homo sapiens protein phosphatase 3 (formerly 2B), catalytic subunit, gamma isoform (calcineurin A gamma) (PPP3CC), mRNA.",
ILMN_31173,90.97124,92.37567,110.63229,102.44586,LOC644792,XM_932381.1,,"PREDICTED: Homo sapiens hypothetical protein LOC644792 (LOC644792), mRNA.",
ILMN_33294,122.77042,125.19567,117.233734,116.78938,FLJ38969,XM_928774.1,,"PREDICTED: Homo sapiens hypothetical protein FLJ38969 (FLJ38969), mRNA.",
ILMN_6728,275.23788,189.8197,110.57054,104.51311,FOXC2,NM_005251.1,,"Homo sapiens forkhead box C2 (MFH-1, mesenchyme forkhead 1) (FOXC2), mRNA.",
ILMN_25680,95.98504,109.13118,105.87883,108.85443,FAM47A,NM_203408.1,,"Homo sapiens family with sequence similarity 47, member A (FAM47A), mRNA.",
ILMN_19323,148.88011,128.9528,135.7422,122.30933,KIAA0460,NM_015203.2,,"Homo sapiens KIAA0460 (KIAA0460), mRNA.",
ILMN_129528,114.08777,105.26664,117.749664,120.82532,,AA383317,,"EST96676 Testis I Homo sapiens cDNA 5 end, mRNA sequence",
ILMN_104450,108.72936,99.89792,102.93847,109.73974,,BE089583,,"QV0-BT0703-280400-211-g05 BT0703 Homo sapiens cDNA, mRNA sequence",
ILMN_96476,111.58009,119.731255,118.223656,108.11058,,T59563,,"yb65d04.r1 Stratagene ovary (#937217) Homo sapiens cDNA clone IMAGE:76039 5, mRNA sequence",
ILMN_18346,90.09817,96.609474,129.22821,121.25935,GRHL2,NM_024915.1,,"Homo sapiens grainyhead-like 2 (Drosophila) (GRHL2), mRNA.",
ILMN_6255,240.54181,235.0397,281.5839,227.91315,SVIL,NM_003174.2,,"Homo sapiens supervillin (SVIL), transcript variant 1, mRNA.",
ILMN_17591,562.91785,635.20544,637.4557,645.8943,PRKCD,NM_212539.1,,"Homo sapiens protein kinase C, delta (PRKCD), transcript variant 2, mRNA.",
ILMN_27883,201.64833,221.39789,273.75412,350.24304,TAAR2,NM_001033080.1,,"Homo sapiens trace amine associated receptor 2 (TAAR2), transcript variant 1, mRNA.",
ILMN_4544,1694.1874,1739.1422,1054.6384,900.6595,NAGK,NM_017567.2,,"Homo sapiens N-acetylglucosamine kinase (NAGK), mRNA.",
ILMN_139078,854.5382,798.26965,953.46906,860.1976,DDX3X,NM_001356.2,,"Homo sapiens DEAD (Asp-Glu-Ala-Asp) box polypeptide 3, X-linked (DDX3X), transcript variant 2, mRNA.",
ILMN_112484,162.51762,163.13402,135.99086,148.88396,HSPC176; MGC111156,BC017440,,"Homo sapiens cDNA clone MGC:13035 IMAGE:3613409, complete cds",16189514; 12477932; 11042152
ILMN_11579,140.94202,136.34824,131.90079,139.77992,RDH8,NM_015725.1,,"Homo sapiens retinol dehydrogenase 8 (all-trans) (RDH8), mRNA.",
ILMN_43100,1032.3335,968.68353,1642.5247,1426.8992,LOC643940,XM_927199.1,,"PREDICTED: Homo sapiens similar to HIG1 domain family member 1A (Hypoxia-inducible gene 1 protein) (LOC643940), mRNA.",
ILMN_24331,98.65614,116.32951,103.14867,102.05089,BIRC1,NM_004536.1,,"Homo sapiens baculoviral IAP repeat-containing 1 (BIRC1), mRNA.",
ILMN_75542,105.316795,109.133,117.72238,101.58059,,BF381929,,"601816215F1 NIH_MGC_56 Homo sapiens cDNA clone IMAGE:4050243 5, mRNA sequence",
ILMN_15880,224.17542,219.9177,199.61044,185.64229,SPAG16,NM_001025436.1,,"Homo sapiens sperm associated antigen 16 (SPAG16), transcript variant 2, mRNA.",
ILMN_3753,2988.0566,2881.6294,4412.163,3664.8826,NDUFA4,NM_002489.2,,"Homo sapiens NADH dehydrogenase (ubiquinone) 1 alpha subcomplex, 4, 9kDa (NDUFA4), nuclear gene encoding mitochondrial protein, mRNA.",
ILMN_37636,112.09107,110.83812,108.2562,109.90438,LOC400713,XR_001416.1,,"PREDICTED: Homo sapiens zinc finger-like, transcript variant 3 (LOC400713), misc RNA.",
ILMN_21448,378.81824,385.05045,321.31467,210.54482,UBE2Q2,NM_173469.1,,"Homo sapiens ubiquitin-conjugating enzyme E2Q (putative) 2 (UBE2Q2), mRNA.",
ILMN_8422,126.491325,118.30949,103.24797,96.41632,TMCO4,NM_181719.2,,"Homo sapiens transmembrane and coiled-coil domains 4 (TMCO4), mRNA.",
ILMN_18161,83.12903,89.621605,118.153885,111.56152,RND1,NM_014470.2,,"Homo sapiens Rho family GTPase 1 (RND1), mRNA.",
ILMN_6998,1363.2041,1364.2576,1399.5366,1359.0834,NDUFA9,NM_005002.3,,"Homo sapiens NADH dehydrogenase (ubiquinone) 1 alpha subcomplex, 9, 39kDa (NDUFA9), mRNA.",
ILMN_137401,405.43442,484.57785,361.06247,391.35794,SPG21,XM_945608.1,,"PREDICTED: Homo sapiens spastic paraplegia 21 (autosomal recessive, Mast syndrome), transcript variant 4 (SPG21), mRNA.",
ILMN_116879,111.67122,105.282196,108.45316,116.05272,,AB231706,,"Homo sapiens mRNA for hypothetical protein, partial sequence, clone:Hsa11-digit05-11-01-R",
ILMN_36835,497.11447,492.21753,766.20294,1036.4086,LOC645317,XM_930463.1,,"PREDICTED: Homo sapiens similar to Coiled-coil-helix-coiled-coil-helix domain containing protein 2 (HCV NS2 trans-regulated protein) (NS2TP), transcript variant 1 (LOC645317), mRNA.",
ILMN_136307,103.43809,113.83106,110.70359,106.60372,,DB337791,,"DB337791 TESTI2 Homo sapiens cDNA clone TESTI2027243 3, mRNA sequence",
ILMN_86034,114.99156,99.85153,105.72788,110.79743,,AV720473,,"AV720473 GLC Homo sapiens cDNA clone GLCBZD04 5, mRNA sequence",
ILMN_116108,124.2887,112.53403,104.50508,104.62315,,BQ445862,,"UI-H-EU1-azy-k-13-0-UI.s1 NCI_CGAP_Ct1 Homo sapiens cDNA clone UI-H-EU1-azy-k-13-0-UI 3, mRNA sequence",
ILMN_107362,108.545876,106.74009,104.77397,101.733284,,AW592304,,"hf47g01.x1 Soares_NFL_T_GBC_S1 Homo sapiens cDNA clone IMAGE:2935056 3, mRNA sequence",
ILMN_28901,282.81946,259.5936,190.43637,202.23282,COG4,NM_015386.1,,"Homo sapiens component of oligomeric golgi complex 4 (COG4), mRNA.",
ILMN_137017,244.45822,263.6939,207.02074,183.58469,HIATL2,XM_939817.1,,"PREDICTED: Homo sapiens hippocampus abundant gene transcript-like 2 (HIATL2), mRNA.",
ILMN_105187,105.67405,101.95687,104.836494,114.80463,,BM714806,,"UI-E-EJ0-ahs-h-11-0-UI.r1 UI-E-EJ0 Homo sapiens cDNA clone UI-E-EJ0-ahs-h-11-0-UI 5, mRNA sequence",
ILMN_39834,125.97998,129.4,105.78421,99.10284,LOC653066,XM_930921.1,,"PREDICTED: Homo sapiens similar to inhibitor of growth family, member 5, transcript variant 4 (LOC653066), mRNA.",
ILMN_26466,257.51117,263.75528,201.89424,222.02586,NAGPA,NM_016256.2,,"Homo sapiens N-acetylglucosamine-1-phosphodiester alpha-N-acetylglucosaminidase (NAGPA), mRNA.",
ILMN_18236,602.32715,603.7082,576.8928,567.09485,GPKOW,NM_015698.3,,"Homo sapiens G patch domain and KOW motifs (GPKOW), mRNA.",
ILMN_20358,88.22433,89.86291,98.96844,104.700905,SLC7A9,NM_014270.3,,"Homo sapiens solute carrier family 7 (cationic amino acid transporter, y+ system), member 9 (SLC7A9), mRNA.",
ILMN_23793,90.25959,97.14274,165.79437,235.39806,WNT7B,NM_058238.1,,"Homo sapiens wingless-type MMTV integration site family, member 7B (WNT7B), mRNA.",
ILMN_28215,108.94567,114.27713,110.57391,118.04205,R3HDM2,NM_014925.2,,"Homo sapiens R3H domain containing 2 (R3HDM2), mRNA.",
ILMN_135852,99.76434,103.81125,112.33507,117.68113,,DB298414,,"DB298414 BRACE3 Homo sapiens cDNA clone BRACE3001056 3, mRNA sequence",
ILMN_36130,106.370605,112.28023,119.57498,129.4535,LOC642426,XM_930805.1,,"PREDICTED: Homo sapiens hypothetical protein LOC642426 (LOC642426), mRNA.",
ILMN_5520,217.35971,205.154,195.85924,232.60213,AFMID,NM_001010982.1,,"Homo sapiens arylformamidase (AFMID), mRNA.",
ILMN_15411,192.4496,206.55267,148.7148,121.92647,KRIT1,NM_001013406.1,,"Homo sapiens KRIT1, ankyrin repeat containing (KRIT1), transcript variant 5, mRNA.",
ILMN_26669,89.780075,87.40108,92.24151,115.70339,KRTAP5-4,NM_001012709.1,,"Homo sapiens keratin associated protein 5-4 (KRTAP5-4), mRNA.",
ILMN_45837,128.58685,130.98296,127.359825,122.35244,SYNPO2,XM_942776.1,,"PREDICTED: Homo sapiens synaptopodin 2, transcript variant 3 (SYNPO2), mRNA.",
ILMN_125073,114.745026,111.15134,97.27187,113.122116,,BE675656,,"7f13e12.x1 NCI_CGAP_CLL1 Homo sapiens cDNA clone IMAGE:3294574 3, mRNA sequence",
ILMN_14944,213.45769,196.30486,209.52158,205.60342,FAM98C,NM_174905.2,,"Homo sapiens family with sequence similarity 98, member C (FAM98C), mRNA.",
ILMN_137732,125.27235,120.12492,117.80858,108.66985,MSH5,NM_002441.2,,"Homo sapiens mutS homolog 5 (E. coli) (MSH5), transcript variant 3, mRNA.",
ILMN_113878,106.67232,92.111496,107.19455,124.700325,,AI939617,,"tm62e06.x5 NCI_CGAP_Brn25 Homo sapiens cDNA clone IMAGE:2162722 3, mRNA sequence",
ILMN_104031,116.03003,115.39496,107.33081,113.97097,,AW772570,,"hn05a10.x1 NCI_CGAP_Thy6 Homo sapiens cDNA clone IMAGE:3021210 3, mRNA sequence",
ILMN_115075,107.243324,116.784035,112.11075,108.81982,,BM665447,,"UI-E-CQ1-aex-l-15-0-UI.s1 UI-E-CQ1 Homo sapiens cDNA clone UI-E-CQ1-aex-l-15-0-UI 3, mRNA sequence",
ILMN_4229,373.22507,374.2082,544.996,559.7791,GOSR2,NM_054022.2,,"Homo sapiens golgi SNAP receptor complex member 2 (GOSR2), transcript variant B, mRNA.",
ILMN_24640,571.4415,585.4329,621.87036,663.86725,ZNF672,NM_024836.1,,"Homo sapiens zinc finger protein 672 (ZNF672), mRNA.",
ILMN_3326,113.20414,110.04702,98.56154,97.32379,SLC23A1,NM_152685.2,,"Homo sapiens solute carrier family 23 (nucleobase transporters), member 1 (SLC23A1), transcript variant 2, mRNA.",
ILMN_43495,109.03849,122.14218,112.11994,119.46397,LOC642377,XM_925906.1,,"PREDICTED: Homo sapiens similar to solute carrier family 22 member 4 (LOC642377), mRNA.",
ILMN_27195,114.71248,119.16078,111.95871,128.13747,OR52I1,NM_001005169.1,,"Homo sapiens olfactory receptor, family 52, subfamily I, member 1 (OR52I1), mRNA.",
ILMN_115696,115.36453,115.73882,184.84518,197.6461,,BM671668,,"UI-E-CQ1-agd-e-14-0-UI.s1 UI-E-CQ1 Homo sapiens cDNA clone UI-E-CQ1-agd-e-14-0-UI 3, mRNA sequence",
ILMN_1566,1353.1143,1320.9415,883.4405,841.7019,RBM23,NM_018107.3,,"Homo sapiens RNA binding motif protein 23 (RBM23), mRNA.",
ILMN_587,184.70395,199.66222,207.69992,225.77576,RNF138,NM_016271.3,,"Homo sapiens ring finger protein 138 (RNF138), transcript variant 1, mRNA.",
ILMN_117244,131.04237,128.40108,150.27077,165.04991,,AW517397,,"xq09e05.x1 NCI_CGAP_Ut1 Homo sapiens cDNA clone IMAGE:2750144 3, mRNA sequence",
ILMN_111520,202.97798,208.35074,247.51726,335.7155,LOC139516,DN831967,,"MGC_EST_43764 BD# 636643 Human Total RNA Master Panel II Homo sapiens cDNA, mRNA sequence",
ILMN_24981,206.4233,199.70241,256.74792,358.01135,ZBTB7A,NM_015898.2,,"Homo sapiens zinc finger and BTB domain containing 7A (ZBTB7A), mRNA.",
ILMN_32499,101.2885,101.46489,89.0899,117.858246,C1orf70,XM_294960.4,,"PREDICTED: Homo sapiens chromosome 1 open reading frame 70 (C1orf70), mRNA.",
ILMN_92978,99.04897,99.05942,118.32602,104.260345,,BF510602,,"UI-H-BI4-apk-d-03-0-UI.s1 NCI_CGAP_Sub8 Homo sapiens cDNA clone IMAGE:3087772 3, mRNA sequence",
ILMN_112873,254.55925,257.14392,340.77472,482.4507,,AI798610,,"wc35e01.x1 NCI_CGAP_Pr28 Homo sapiens cDNA clone IMAGE:2317176 3, mRNA sequence",
ILMN_112795,121.54533,110.71008,126.20443,115.63037,,AA080911,,"zn04d01.r1 Stratagene hNT neuron (#937233) Homo sapiens cDNA clone IMAGE:546433 5, mRNA sequence",
ILMN_20125,167.79735,164.46461,143.33331,124.230034,ZNF350,NM_021632.3,,"Homo sapiens zinc finger protein 350 (ZNF350), mRNA.",
ILMN_105315,103.01438,119.00486,107.18806,106.40835,HN1,N63346,,"yz33h12.s1 Morton Fetal Cochlea Homo sapiens cDNA clone IMAGE:284903 3, mRNA sequence",
ILMN_103444,109.51668,115.87753,112.91378,113.72017,HHAT,AI970831,,"wr20d02.x1 NCI_CGAP_Pr28 Homo sapiens cDNA clone IMAGE:2488227 3, mRNA sequence",
ILMN_41564,104.30296,105.39486,95.61652,104.12615,LOC644010,XM_928638.1,,"PREDICTED: Homo sapiens hypothetical protein LOC644009, transcript variant 1 (LOC644010), mRNA.",
ILMN_28782,1291.5214,1350.8965,1384.1487,1479.2728,MPDU1,NM_004870.1,,"Homo sapiens mannose-P-dolichol utilization defect 1 (MPDU1), mRNA.",
ILMN_4323,116.694084,103.45792,92.00439,95.48084,FABP4,NM_001442.1,,"Homo sapiens fatty acid binding protein 4, adipocyte (FABP4), mRNA.",
ILMN_33640,101.39157,94.115814,107.36352,99.9348,LOC652015,XM_945108.1,,"PREDICTED: Homo sapiens hypothetical protein LOC652015 (LOC652015), mRNA.",
ILMN_31663,197.38013,197.40366,208.78137,211.0794,LOC388588,XM_946205.1,,"PREDICTED: Homo sapiens hypothetical LOC388588, transcript variant 3 (LOC388588), mRNA.",
ILMN_25314,120.31318,124.36909,154.51582,136.41235,FZR1,NM_016263.2,,"Homo sapiens fizzy/cell division cycle 20 related 1 (Drosophila) (FZR1), mRNA.",
ILMN_5107,107.88867,106.07045,110.00683,102.12839,RET,NM_020975.3,,"Homo sapiens ret proto-oncogene (multiple endocrine neoplasia and medullary thyroid carcinoma 1, Hirschsprung disease) (RET), transcript variant 2, mRNA.",
ILMN_17752,219.11421,220.41489,116.78783,141.58482,SAMHD1,NM_015474.2,,"Homo sapiens SAM domain and HD domain 1 (SAMHD1), mRNA.",
ILMN_38927,97.59989,103.45382,113.27196,103.60414,LOC653427,XM_933293.1,,"PREDICTED: Homo sapiens similar to forkhead box D4 like 3, transcript variant 2 (LOC653427), mRNA.",
ILMN_15487,387.07672,377.41138,609.10645,613.6964,HARS2,NM_080820.3,,"Homo sapiens histidyl-tRNA synthetase 2 (HARS2), mRNA.",
ILMN_8213,332.38327,341.8684,300.60217,409.01584,CHD4,NM_001273.2,,"Homo sapiens chromodomain helicase DNA binding protein 4 (CHD4), mRNA.",
ILMN_103175,95.61744,110.74281,96.68985,100.479996,,BX109049,,"BX109049 Soares_testis_NHT Homo sapiens cDNA clone IMAGp998E014417, mRNA sequence",
ILMN_133138,118.18201,107.60589,103.34067,116.48671,,DB336981,,"DB336981 TESTI2 Homo sapiens cDNA clone TESTI2013977 3, mRNA sequence",
ILMN_18159,378.30902,385.75522,505.53748,449.6116,DLD,NM_000108.2,,"Homo sapiens dihydrolipoamide dehydrogenase (E3 component of pyruvate dehydrogenase complex, 2-oxo-glutarate complex, branched chain keto acid dehydrogenase complex) (DLD), mRNA.",
ILMN_131551,108.383575,103.69899,120.41873,120.6136,,BE673312,,"7d33a07.x1 NCI_CGAP_Pr28 Homo sapiens cDNA clone IMAGE:3249012 3 similar to contains element TAR1 repetitive element ;, mRNA sequence",
ILMN_35445,112.09952,117.02151,102.74614,106.577545,LOC648907,XM_944923.1,,"PREDICTED: Homo sapiens hypothetical protein LOC648906, transcript variant 2 (LOC648907), mRNA.",
ILMN_18032,106.4989,103.88889,109.74157,114.82116,SLURP1,NM_020427.2,,"Homo sapiens secreted LY6/PLAUR domain containing 1 (SLURP1), mRNA.",
ILMN_3161,126.38232,114.77025,121.60168,94.234726,GTF2I,NM_033001.1,,"Homo sapiens general transcription factor II, i (GTF2I), transcript variant 3, mRNA.",
ILMN_75629,109.04582,101.8456,125.644684,125.74645,,CX869259,,"HESC4_33_E11.g1_A037 NIH_MGC_262 Homo sapiens cDNA clone IMAGE:7474271 5, mRNA sequence",
ILMN_18757,497.94696,468.3481,1044.2683,1180.6531,ARID3A,NM_005224.1,,"Homo sapiens AT rich interactive domain 3A (BRIGHT- like) (ARID3A), mRNA.",
ILMN_20086,109.444374,103.47498,115.0914,116.59002,USH1G,NM_173477.2,,"Homo sapiens Usher syndrome 1G (autosomal recessive) (USH1G), mRNA.",
ILMN_14825,2116.444,2684.257,1184.8903,1162.004,HGS,NM_004712.3,,"Homo sapiens hepatocyte growth factor-regulated tyrosine kinase substrate (HGS), mRNA.",
ILMN_27704,122.58545,123.48399,117.64466,97.77615,ZNF248,NM_021045.1,,"Homo sapiens zinc finger protein 248 (ZNF248), mRNA.",
ILMN_89004,130.38182,142.82803,126.28955,130.39432,KIAA0574,AB011146,,"Homo sapiens mRNA for KIAA0574 protein, partial cds",9628581
ILMN_13487,7361.2217,7174.6704,16380.11,15189.14,RPS12,NM_001016.3,,"Homo sapiens ribosomal protein S12 (RPS12), mRNA.",
ILMN_111769,104.30341,101.69991,107.29202,104.29287,,BQ013294,,"UI-1-BC1p-ayu-h-05-0-UI.s1 NCI_CGAP_Pl3 Homo sapiens cDNA clone UI-1-BC1p-ayu-h-05-0-UI 3, mRNA sequence",
ILMN_79815,106.21708,106.789825,112.04186,119.210625,LOC51057,BX099129,,"BX099129 NCI_CGAP_Br2 Homo sapiens cDNA clone IMAGp998H102409, mRNA sequence",
ILMN_27834,107.79925,106.158394,120.99886,114.64346,TRIM41,NM_033549.3,,"Homo sapiens tripartite motif-containing 41 (TRIM41), transcript variant 1, mRNA.",
ILMN_23347,127.37294,139.87067,105.58873,116.08404,DCBLD1,NM_173674.1,,"Homo sapiens discoidin, CUB and LCCL domain containing 1 (DCBLD1), mRNA.",
ILMN_12215,140.11826,134.73332,141.34859,138.80415,PERLD1,NM_033419.3,,"Homo sapiens per1-like domain containing 1 (PERLD1), mRNA.",
ILMN_138204,216.93529,209.05731,195.94853,208.06897,KIAA0664,NM_015229.2,,"Homo sapiens KIAA0664 (KIAA0664), mRNA.",
ILMN_83494,169.49864,184.0624,190.97398,178.66261,,BG149710,,"nad32f12.x1 NCI_CGAP_Lu24 Homo sapiens cDNA clone IMAGE:3367438 3, mRNA sequence",
ILMN_22670,289.78918,292.12888,189.46214,191.59787,MGC10993,NM_030577.1,,"Homo sapiens hypothetical protein MGC10993 (MGC10993), mRNA.",
ILMN_10159,345.052,347.8563,308.64096,287.89264,HTLF,NM_002158.2,,"Homo sapiens human T-cell leukemia virus enhancer factor (HTLF), mRNA.",
ILMN_14545,700.3134,688.1141,770.62915,605.57446,TMED7,NM_181836.3,,"Homo sapiens transmembrane emp24 protein transport domain containing 7 (TMED7), mRNA.",
ILMN_2585,116.284706,111.04036,100.99383,123.42042,ASRGL1,NM_025080.2,,"Homo sapiens asparaginase like 1 (ASRGL1), mRNA.",
ILMN_6773,114.89291,111.10047,107.413086,104.42688,AP4S1,NM_007077.2,,"Homo sapiens adaptor-related protein complex 4, sigma 1 subunit (AP4S1), mRNA.",
ILMN_111155,98.14386,104.59452,109.38151,109.627815,,BE146710,,"RC2-HT0221-131099-031-c06 HT0221 Homo sapiens cDNA, mRNA sequence",
ILMN_41447,115.973274,109.84916,111.41608,109.23463,LOC643831,XM_927112.1,,"PREDICTED: Homo sapiens similar to phosducin-like 3 (LOC643831), mRNA.",
ILMN_34173,111.95262,115.85742,108.44324,99.43522,LOC653321,XM_932385.1,,"PREDICTED: Homo sapiens similar to Neutrophil cytosol factor 1 (NCF-1) (Neutrophil NADPH oxidase factor 1) (47 kDa neutrophil oxidase factor) (p47-phox) (NCF-47K) (47 kDa autosomal chronic granulomatous disease protein) (NOXO2), transcript variant 3 (LOC653321), mRNA.",
ILMN_136432,122.4978,116.15054,107.75603,98.73389,,DB298233,,"DB298233 BRACE2 Homo sapiens cDNA clone BRACE2044341 3, mRNA sequence",
ILMN_132363,98.0389,98.05049,90.9515,98.3696,,DA677089,,"DA677089 NETRP2 Homo sapiens cDNA clone NETRP2008290 5, mRNA sequence",
ILMN_14020,150.94339,148.04562,119.47171,130.82323,MLL3,NM_170606.1,,"Homo sapiens myeloid/lymphoid or mixed-lineage leukemia 3 (MLL3), transcript variant 2, mRNA.",
ILMN_37525,15346.771,17450.06,19881.348,18645.67,LOC642892,XM_926273.1,,"PREDICTED: Homo sapiens similar to 40S ribosomal protein S29 (LOC642892), mRNA.",
ILMN_7174,327.82065,346.07016,373.13147,385.90076,GMEB2,NM_012384.2,,"Homo sapiens glucocorticoid modulatory element binding protein 2 (GMEB2), mRNA.",
ILMN_1310,696.5056,683.1343,1171.279,1211.146,C9orf78,NM_016482.2,,"Homo sapiens chromosome 9 open reading frame 78 (C9orf78), transcript variant 1, mRNA.",
ILMN_2978,284.93436,292.22,291.95355,277.26965,PRAF1,NM_022490.1,,"Homo sapiens polymerase (RNA) I associated factor 1 (PRAF1), mRNA.",
ILMN_100939,109.93771,104.460594,107.55264,113.52031,ACTN1,BG178135,,"602327733F1 NIH_MGC_91 Homo sapiens cDNA clone IMAGE:4428969 5, mRNA sequence",
ILMN_20917,102.42925,96.936874,106.80684,101.44733,ARTN,NM_057091.1,,"Homo sapiens artemin (ARTN), transcript variant 2, mRNA.",
ILMN_1442,235.82971,213.98763,156.4943,157.57706,IBRDC3,NM_153341.1,,"Homo sapiens IBR domain containing 3 (IBRDC3), mRNA.",
ILMN_138296,162.78334,140.93388,173.88304,224.0944,DPP3,NM_005700.2,,"Homo sapiens dipeptidylpeptidase 3 (DPP3), transcript variant 1, mRNA.",
ILMN_27894,142.7259,152.70154,142.45978,140.16751,C10orf89,NM_153336.1,,"Homo sapiens chromosome 10 open reading frame 89 (C10orf89), mRNA.",
ILMN_37512,613.55536,708.04095,911.3666,856.8938,KIAA0194,XM_940209.1,,"PREDICTED: Homo sapiens KIAA0194 protein (KIAA0194), mRNA.",
ILMN_752,21584.54,22505.24,13274.787,12224.771,TMSL3,NM_183049.2,,"Homo sapiens thymosin-like 3 (TMSL3), mRNA.",
ILMN_116480,96.816765,95.76601,107.42804,96.916214,,BX115199,,"BX115199 Soares_NFL_T_GBC_S1 Homo sapiens cDNA clone IMAGp998H033954, mRNA sequence",
ILMN_20790,514.80133,530.9641,289.72644,313.27707,ERGIC3,NM_198398.1,,"Homo sapiens ERGIC and golgi 3 (ERGIC3), transcript variant 1, mRNA.",
ILMN_77056,130.53111,124.6341,127.70487,123.096985,,CB159370,,"K-EST0218892 L18POOL1n1 Homo sapiens cDNA clone L18POOL1n1-30-G08 5, mRNA sequence",
ILMN_74222,111.266304,120.97128,123.229065,110.968315,,AA706282,,"ag91c12.r1 Stratagene hNT neuron (#937233) Homo sapiens cDNA clone IMAGE:1141846 5, mRNA sequence",
ILMN_11170,155.3262,160.5205,270.1958,262.94647,PHACTR2,NM_014721.1,,"Homo sapiens phosphatase and actin regulator 2 (PHACTR2), mRNA.",
ILMN_26463,127.9837,124.2657,118.68394,125.636955,LAIR1,NM_021708.1,,"Homo sapiens leukocyte-associated Ig-like receptor 1 (LAIR1), transcript variant c, mRNA.",
ILMN_7085,306.65555,308.22415,158.86505,145.64311,WWP2,NM_199423.1,,"Homo sapiens WW domain containing E3 ubiquitin protein ligase 2 (WWP2), transcript variant 3, mRNA.",
ILMN_30297,192.61118,196.16805,134.72934,149.64738,WRNIP1,NM_020135.2,,"Homo sapiens Werner helicase interacting protein 1 (WRNIP1), transcript variant 1, mRNA.",
ILMN_116920,118.256134,132.44968,123.06693,120.760345,,AL572506,,"AL572506 Homo sapiens PLACENTA COT 25-NORMALIZED Homo sapiens cDNA clone CS0DI008YD10 3-PRIME, mRNA sequence",
ILMN_37563,102.82887,97.81411,88.30076,107.45657,LOC647471,XM_936365.1,,"PREDICTED: Homo sapiens similar to CG14616-PD, isoform D, transcript variant 1 (LOC647471), mRNA.",
ILMN_13399,95.77815,93.89984,106.75251,92.95805,MMP28,NM_001032278.1,,"Homo sapiens matrix metallopeptidase 28 (MMP28), transcript variant 3, mRNA.",
ILMN_13263,2283.3564,2402.029,3434.165,3495.3381,CYC1,NM_001916.2,,"Homo sapiens cytochrome c-1 (CYC1), mRNA.",
ILMN_15612,173.33899,175.02026,290.91992,266.7029,ZNF198,NM_003453.2,,"Homo sapiens zinc finger protein 198 (ZNF198), mRNA.",
ILMN_2746,107.41313,118.71127,130.36789,120.61596,C3orf23,NM_173826.1,,"Homo sapiens chromosome 3 open reading frame 23 (C3orf23), transcript variant 1, mRNA.",
ILMN_26600,3038.0886,3293.2788,4271.671,3515.3894,VDAC2,NM_003375.2,,"Homo sapiens voltage-dependent anion channel 2 (VDAC2), mRNA.",
ILMN_128916,106.635544,112.82314,118.18843,105.59673,ZNF83,BI258188,,"602971152F1 NIH_MGC_12 Homo sapiens cDNA clone IMAGE:5110692 5, mRNA sequence",
ILMN_17679,486.08487,468.06415,503.0237,459.37268,SMBP,NM_020123.2,,"Homo sapiens SM-11044 binding protein (SMBP), mRNA.",
ILMN_92865,109.84821,109.12306,91.03355,95.93173,,BM805716,,"AGENCOURT_6499247 NIH_MGC_124 Homo sapiens cDNA clone IMAGE:5730527 5, mRNA sequence",
ILMN_36097,1670.1323,1590.375,1523.9037,1347.8776,LOC653965,XM_944485.1,,"PREDICTED: Homo sapiens similar to Signal peptidase complex subunit 2 (Microsomal signal peptidase 25 kDa subunit) (SPase 25 kDa subunit), transcript variant 3 (LOC653965), mRNA.",
ILMN_138411,101.98799,115.155624,111.166176,106.87332,MGC42630,NM_175923.3,,"Homo sapiens hypothetical protein MGC42630 (MGC42630), mRNA.",
ILMN_74675,636.8304,618.18414,211.60959,175.61414,,AK130049,,"Homo sapiens cDNA FLJ26539 fis, clone KDN09310",
ILMN_13950,139.46062,135.88475,128.95256,106.25933,FLJ20366,NM_017786.2,,"Homo sapiens hypothetical protein FLJ20366 (FLJ20366), mRNA.",
ILMN_9712,132.5787,127.37136,129.08557,112.94608,PRPS1L1,NM_175886.2,,"Homo sapiens phosphoribosyl pyrophosphate synthetase 1-like 1 (PRPS1L1), mRNA.",
ILMN_34833,391.54947,399.85892,797.3951,917.76544,LOC649679,XM_945045.1,,"PREDICTED: Homo sapiens similar to Tubulin beta-4q chain, transcript variant 2 (LOC649679), mRNA.",
ILMN_19881,129.46239,125.828865,249.87286,256.28458,IMPA2,NM_014214.1,,"Homo sapiens inositol(myo)-1(or 4)-monophosphatase 2 (IMPA2), mRNA.",
ILMN_5397,454.23282,469.3318,468.85065,378.24606,FYTTD1,NM_032288.5,,"Homo sapiens forty-two-three domain containing 1 (FYTTD1), transcript variant 1, mRNA.",
ILMN_21656,116.79723,122.53098,190.52411,187.29253,TAPBPL,NM_018009.3,,"Homo sapiens TAP binding protein-like (TAPBPL), mRNA.",
ILMN_100972,112.41995,114.79549,104.836395,111.59185,,CB240881,,"UI-CF-FN0-afw-d-20-0-UI.s1 UI-CF-FN0 Homo sapiens cDNA clone UI-CF-FN0-afw-d-20-0-UI 3, mRNA sequence",
ILMN_20826,97.951004,97.66637,102.12907,122.06789,GRM6,NM_000843.2,,"Homo sapiens glutamate receptor, metabotropic 6 (GRM6), mRNA.",
ILMN_126563,100.57663,91.43295,92.31772,106.782646,,CD515239,,"AGENCOURT_14368532 NIH_MGC_181 Homo sapiens cDNA clone IMAGE:30397277 5, mRNA sequence",
ILMN_42741,107.857864,103.98593,112.34225,110.679886,LOC645066,XM_932614.1,,"PREDICTED: Homo sapiens hypothetical protein LOC645066 (LOC645066), mRNA.",
ILMN_37870,213.40395,227.83144,236.48982,264.15152,LOC400197,XM_928858.1,,"PREDICTED: Homo sapiens similar to peroxisomal short-chain alcohol dehydrogenase, transcript variant 2 (LOC400197), mRNA.",
ILMN_31449,93.58752,88.60971,88.68686,95.77003,LOC399939,XM_374919.2,,"PREDICTED: Homo sapiens similar to RING finger protein 18 (Testis-specific ring-finger protein) (LOC399939), mRNA.",
ILMN_6342,147.65335,142.93425,119.94051,130.37808,C9orf42,NM_138333.3,,"Homo sapiens chromosome 9 open reading frame 42 (C9orf42), mRNA.",
ILMN_20487,272.98672,270.572,309.9623,292.08737,DYRK4,NM_003845.1,,"Homo sapiens dual-specificity tyrosine-(Y)-phosphorylation regulated kinase 4 (DYRK4), mRNA.",
ILMN_90660,111.136284,111.73428,112.687546,114.98876,,AJ420581,,Homo sapiens mRNA full length insert cDNA clone EUROIMAGE 1690427,
ILMN_25232,225.28526,216.54102,223.37024,198.30777,C1orf135,NM_024037.1,,"Homo sapiens chromosome 1 open reading frame 135 (C1orf135), mRNA.",
ILMN_41586,141.96828,140.56549,133.65257,114.6181,LOC649009,XM_945384.1,,"PREDICTED: Homo sapiens similar to paraspeckle protein 1, transcript variant 2 (LOC649009), mRNA.",
ILMN_93299,125.40424,128.01129,121.62893,116.000046,,XM_378421,,"PREDICTED: Homo sapiens hypothetical LOC400144 (LOC400144), mRNA",
ILMN_7357,93.78967,102.004814,221.89589,260.5552,C19orf21,NM_173481.2,,"Homo sapiens chromosome 19 open reading frame 21 (C19orf21), mRNA.",
ILMN_112531,111.16342,106.57526,106.399216,104.09627,,BU570742,,"AGENCOURT_10403591 NIH_MGC_82 Homo sapiens cDNA clone IMAGE:6622604 5, mRNA sequence",
ILMN_31062,92.11132,96.17828,87.39437,108.03756,ZNF527,XM_945954.1,,"PREDICTED: Homo sapiens zinc finger protein 527, transcript variant 6 (ZNF527), mRNA.",
ILMN_461,176.56952,180.0553,209.38913,226.60863,FBXW5,NM_178225.1,,"Homo sapiens F-box and WD-40 domain protein 5 (FBXW5), transcript variant 2, mRNA.",
ILMN_21200,92.69473,101.45173,97.93676,105.34914,FLJ39155,NM_152403.2,,"Homo sapiens hypothetical protein FLJ39155 (FLJ39155), transcript variant 1, mRNA.",
ILMN_8606,101.03593,98.31895,189.47804,150.82574,EDNRA,NM_001957.1,,"Homo sapiens endothelin receptor type A (EDNRA), mRNA.",
ILMN_25837,130.54866,117.287415,124.66929,117.705376,DERL3,NM_001002862.1,,"Homo sapiens Der1-like domain family, member 3 (DERL3), transcript variant 2, mRNA.",
ILMN_87364,271.3775,273.78766,210.97726,165.26285,,AK123915,,"Homo sapiens cDNA FLJ41921 fis, clone PERIC2002766",
ILMN_36162,104.28039,113.675934,113.37971,105.627556,LOC649583,XM_938650.1,,"PREDICTED: Homo sapiens similar to Transcript Y 10 protein (LOC649583), mRNA.",
ILMN_139014,201.6239,199.03883,192.19557,167.93982,ZAK,NM_016653.1,,"Homo sapiens sterile alpha motif and leucine zipper containing kinase AZK (ZAK), transcript variant 1, mRNA.",
ILMN_3625,120.57519,121.21611,111.3868,118.8046,KCNAB1,NM_172159.2,,"Homo sapiens potassium voltage-gated channel, shaker-related subfamily, beta member 1 (KCNAB1), transcript variant 3, mRNA.",
ILMN_105284,103.68979,106.94474,92.21134,96.58985,,AI374983,,"ta54a02.x1 Soares_total_fetus_Nb2HF8_9w Homo sapiens cDNA clone IMAGE:2047850 3, mRNA sequence",
ILMN_17173,237.26128,184.56027,188.60817,190.00978,HUWE1,NM_031407.3,,"Homo sapiens HECT, UBA and WWE domain containing 1 (HUWE1), mRNA.",
ILMN_104288,137.87425,137.24455,137.46619,147.81706,,AW169323,,"xj22c02.x1 NCI_CGAP_Ut2 Homo sapiens cDNA clone IMAGE:2657954 3, mRNA sequence",
ILMN_116394,208.6912,251.01381,283.6759,363.62424,LOXL2,DA108631,,"DA108631 BRACE3 Homo sapiens cDNA clone BRACE3024868 5, mRNA sequence",
ILMN_19446,141.93335,134.75053,141.3916,165.23024,CLMN,NM_024734.2,,"Homo sapiens calmin (calponin-like, transmembrane) (CLMN), mRNA.",
ILMN_11112,270.2128,239.30247,533.9298,488.4045,OSBPL10,NM_017784.3,,"Homo sapiens oxysterol binding protein-like 10 (OSBPL10), mRNA.",
ILMN_80524,113.31712,98.75832,99.22105,103.83491,,BM450047,,"AGENCOURT_6393497 NIH_MGC_72 Homo sapiens cDNA clone IMAGE:5528058 5, mRNA sequence",
ILMN_5704,115.18061,135.16252,103.73524,101.12596,PCSK4,NM_017573.3,,"Homo sapiens proprotein convertase subtilisin/kexin type 4 (PCSK4), mRNA.",
ILMN_119104,111.05174,107.31484,108.18345,99.1867,IMPA1,AW418753,,"hd16g05.x1 Soares_NFL_T_GBC_S1 Homo sapiens cDNA clone IMAGE:2909720 3, mRNA sequence",
ILMN_24466,8000.6953,8612.027,1723.7955,1884.3657,IFITM1,NM_003641.2,,"Homo sapiens interferon induced transmembrane protein 1 (9-27) (IFITM1), mRNA.",
ILMN_118787,100.80123,104.34982,102.55055,97.11328,,BF509574,,"UI-H-BI4-apf-b-12-0-UI.s1 NCI_CGAP_Sub8 Homo sapiens cDNA clone IMAGE:3086951 3, mRNA sequence",
ILMN_9999,134.97368,139.33539,138.10533,143.21506,TIFA,NM_052864.2,,"Homo sapiens TRAF-interacting protein with a forkhead-associated domain (TIFA), mRNA.",
ILMN_138549,169.33772,173.24239,137.53581,143.07506,B3GNT1,NM_006577.3,,"Homo sapiens UDP-GlcNAc:betaGal beta-1,3-N-acetylglucosaminyltransferase 1 (B3GNT1), transcript variant 1, mRNA.",
ILMN_16193,154.53986,159.00208,164.2722,165.7705,MGC23280,NM_144683.2,,"Homo sapiens hypothetical protein MGC23280 (MGC23280), mRNA.",
ILMN_25767,671.0486,673.272,100.08597,85.45138,PDGFRB,NM_002609.3,,"Homo sapiens platelet-derived growth factor receptor, beta polypeptide (PDGFRB), mRNA.",
ILMN_6745,3807.7107,4175.321,4950.001,5342.9043,NFKBIA,NM_020529.1,,"Homo sapiens nuclear factor of kappa light polypeptide gene enhancer in B-cells inhibitor, alpha (NFKBIA), mRNA.",
ILMN_18461,142.08788,129.59958,142.89424,154.56978,NFRKB,NM_006165.2,,"Homo sapiens nuclear factor related to kappaB binding protein (NFRKB), mRNA.",
ILMN_28977,186.854,172.71548,120.502304,120.61648,DOC1,NM_014890.1,,"Homo sapiens downregulated in ovarian cancer 1 (DOC1), transcript variant 2, mRNA.",
ILMN_45753,159.48668,163.82812,1117.839,1601.1984,LOC644743,XM_932346.1,,"PREDICTED: Homo sapiens hypothetical protein LOC644743 (LOC644743), mRNA.",
ILMN_32093,98.35205,94.054756,101.941505,96.55126,LOC646971,XM_929940.1,,"PREDICTED: Homo sapiens hypothetical protein LOC646971 (LOC646971), mRNA.",
ILMN_114571,156.29578,162.9361,153.46002,171.76474,,BE792654,,"601584770F1 NIH_MGC_7 Homo sapiens cDNA clone IMAGE:3939209 5, mRNA sequence",
ILMN_138558,127.56416,124.56345,125.75917,125.04568,ABCC11,NM_033151.2,,"Homo sapiens ATP-binding cassette, sub-family C (CFTR/MRP), member 11 (ABCC11), transcript variant 2, mRNA.",
ILMN_34201,185.84077,185.63202,211.09117,242.82964,GPR108,XM_945412.1,,"PREDICTED: Homo sapiens G protein-coupled receptor 108, transcript variant 16 (GPR108), mRNA.",
ILMN_79860,103.29002,99.16173,101.52263,106.32425,,AA613949,,"no78c05.s1 NCI_CGAP_AA1 Homo sapiens cDNA clone IMAGE:1112936 3, mRNA sequence",
ILMN_85360,103.30948,111.308174,105.02973,108.82765,USP15,BF593877,,"nab46b09.x1 Soares_NSF_F8_9W_OT_PA_P_S1 Homo sapiens cDNA clone IMAGE:3268936 3, mRNA sequence",
ILMN_4952,460.10883,491.84073,419.65683,303.40247,WDR36,NM_139281.2,,"Homo sapiens WD repeat domain 36 (WDR36), mRNA.",
ILMN_72070,101.268555,102.63959,105.6534,106.204666,,BX089788,,"BX089788 Soares_pregnant_uterus_NbHPU Homo sapiens cDNA clone IMAGp998C095027 ; IMAGE:2042048, mRNA sequence",
ILMN_124498,125.82995,119.84892,121.20415,112.90322,,AI690099,,"tx32f09.x1 NCI_CGAP_Lu24 Homo sapiens cDNA clone IMAGE:2271305 3, mRNA sequence",
ILMN_38063,111.66664,113.6121,114.902985,119.99818,LOC653214,XM_926499.1,,"PREDICTED: Homo sapiens similar to peptidylprolyl isomerase A isoform 1 (LOC653214), mRNA.",
ILMN_135166,100.512344,96.660065,107.89994,102.86664,,AI200749,,"qf55h11.x1 Soares_testis_NHT Homo sapiens cDNA clone IMAGE:1753989 3, mRNA sequence",
ILMN_990,191.39369,218.46437,173.11554,172.31471,ZNF451,NM_001031623.1,,"Homo sapiens zinc finger protein 451 (ZNF451), transcript variant 1, mRNA.",
ILMN_7777,461.06595,458.75888,313.58688,281.25943,KIF5B,NM_004521.1,,"Homo sapiens kinesin family member 5B (KIF5B), mRNA.",
ILMN_13957,2078.106,2131.4849,2024.5195,1918.77,ATP5C1,NM_005174.2,,"Homo sapiens ATP synthase, H+ transporting, mitochondrial F1 complex, gamma polypeptide 1 (ATP5C1), nuclear gene encoding mitochondrial protein, transcript variant 2, mRNA.",
ILMN_127094,99.64425,99.81631,111.68906,110.20213,,BM981113,,"UI-CF-EN1-adf-n-02-0-UI.s1 UI-CF-EN1 Homo sapiens cDNA clone UI-CF-EN1-adf-n-02-0-UI 3, mRNA sequence",
ILMN_44833,96.01071,98.74839,109.4402,116.08249,LOC645932,XM_933275.1,,"PREDICTED: Homo sapiens hypothetical protein LOC645932 (LOC645932), mRNA.",
ILMN_7166,225.04745,233.17403,159.19128,194.82048,INHBB,NM_002193.1,,"Homo sapiens inhibin, beta B (activin AB beta polypeptide) (INHBB), mRNA.",
ILMN_24933,504.80133,506.32587,868.8031,844.0225,MRPL48,NM_016055.4,,"Homo sapiens mitochondrial ribosomal protein L48 (MRPL48), nuclear gene encoding mitochondrial protein, transcript variant 1, mRNA.",
ILMN_1721,142.33728,141.82307,147.19516,167.34987,FLJ22795,NM_025084.1,,"Homo sapiens hypothetical protein FLJ22795 (FLJ22795), mRNA.",
ILMN_21546,114.52343,117.61628,180.96664,157.02838,C9orf125,NM_032342.1,,"Homo sapiens chromosome 9 open reading frame 125 (C9orf125), mRNA.",
ILMN_2941,321.90323,305.28732,267.21222,286.01767,TGIF,NM_170695.2,,"Homo sapiens TGFB-induced factor (TALE family homeobox) (TGIF), transcript variant 1, mRNA.",
ILMN_13051,108.38058,109.49418,103.473114,101.22018,LTK,NM_206961.1,,"Homo sapiens leukocyte tyrosine kinase (LTK), transcript variant 2, mRNA.",
ILMN_16236,122.35618,126.52981,103.01802,110.99086,RUNX3,NM_004350.1,,"Homo sapiens runt-related transcription factor 3 (RUNX3), transcript variant 2, mRNA.",
ILMN_13260,121.88392,120.314674,109.68376,97.092674,PSMA7,NM_152255.1,,"Homo sapiens proteasome (prosome, macropain) subunit, alpha type, 7 (PSMA7), transcript variant 2, mRNA.",
ILMN_13299,105.76333,105.87424,130.16887,124.66869,TBC1D8,NM_007063.2,,"Homo sapiens TBC1 domain family, member 8 (with GRAM domain) (TBC1D8), mRNA.",
ILMN_9454,134.11203,146.42078,132.6207,137.28009,FAM76A,NM_152660.1,,"Homo sapiens family with sequence similarity 76, member A (FAM76A), mRNA.",
ILMN_4781,269.7887,269.69995,263.32727,274.97275,GRB2,NM_002086.3,,"Homo sapiens growth factor receptor-bound protein 2 (GRB2), transcript variant 1, mRNA.",
ILMN_28835,506.55,487.32278,768.61035,723.83936,WWC1,NM_015238.1,,"Homo sapiens WW, C2 and coiled-coil domain containing 1 (WWC1), mRNA.",
ILMN_138696,445.84283,415.46088,247.22638,281.85526,DCP1A,NM_018403.2,,"Homo sapiens decapping enzyme (DCP1A), mRNA.",
ILMN_1006,128.20177,129.48647,110.02361,113.48139,SEZ6L2,NM_201575.1,,"Homo sapiens seizure related 6 homolog (mouse)-like 2 (SEZ6L2), transcript variant 2, mRNA.",
ILMN_19753,106.14675,102.135254,99.57861,91.589516,PPARD,NM_177435.1,,"Homo sapiens peroxisome proliferative activated receptor, delta (PPARD), transcript variant 2, mRNA.",
ILMN_28561,254.78014,243.22017,246.06992,226.92719,SEPHS1,NM_012247.3,,"Homo sapiens selenophosphate synthetase 1 (SEPHS1), mRNA.",
ILMN_6795,1282.4432,1309.9446,1116.4736,784.9671,FLJ10154,NM_018011.2,,"Homo sapiens hypothetical protein FLJ10154 (FLJ10154), mRNA.",
ILMN_29787,106.90278,103.184875,106.50033,106.45524,FRAT1,NM_181355.1,,"Homo sapiens frequently rearranged in advanced T-cell lymphomas (FRAT1), transcript variant 2, mRNA.",
ILMN_446,830.65234,823.2274,1462.0206,1254.6652,SEC61B,NM_006808.2,,"Homo sapiens Sec61 beta subunit (SEC61B), mRNA.",
ILMN_8915,101.92873,99.00525,105.07116,110.96736,FLJ25037,NM_182596.1,,"Homo sapiens hypothetical protein FLJ25037 (FLJ25037), mRNA.",
ILMN_77388,101.771904,106.85803,101.32076,102.7143,,BX113612,,"BX113612 Soares_fetal_liver_spleen_1NFLS_S1 Homo sapiens cDNA clone IMAGp998M224200, mRNA sequence",
ILMN_4829,194.28316,194.65018,174.99239,154.60272,LOC130502,NM_001008237.1,,"Homo sapiens similar to CG14894-PA (LOC130502), mRNA.",
ILMN_9545,93.0385,97.92028,137.9654,131.81282,TMEM88,NM_203411.1,,"Homo sapiens transmembrane protein 88 (TMEM88), mRNA.",
ILMN_110285,125.92815,127.508026,132.18318,135.01585,,BF514086,,"UI-H-BW1-amw-c-04-0-UI.s1 NCI_CGAP_Sub7 Homo sapiens cDNA clone IMAGE:3071238 3, mRNA sequence",
ILMN_31090,100.107445,102.90392,100.92123,114.86705,LOC653307,XM_932953.1,,"PREDICTED: Homo sapiens similar to hypothetical protein FLJ10404, transcript variant 1 (LOC653307), mRNA.",
ILMN_78636,115.89002,119.788994,118.00479,124.64063,CACNA2D4,AI652352,,"wb60e07.x1 NCI_CGAP_GC6 Homo sapiens cDNA clone IMAGE:2310084 3, mRNA sequence",
ILMN_45794,189.48419,223.84674,195.08542,175.24757,LOC653650,XM_935348.1,,"PREDICTED: Homo sapiens similar to 3-phosphoinositide dependent protein kinase 1 (hPDK1), transcript variant 4 (LOC653650), mRNA.",
ILMN_11618,439.74667,453.5422,386.71292,308.56357,ZNF142,NM_005081.2,,"Homo sapiens zinc finger protein 142 (clone pHZ-49) (ZNF142), mRNA.",
ILMN_13837,249.62753,266.23306,306.47662,328.15738,FUCA2,NM_032020.3,,"Homo sapiens fucosidase, alpha-L- 2, plasma (FUCA2), mRNA.",
ILMN_5556,116.23847,116.390045,101.54795,98.575874,HCG2P7,NR_001318.1,,Homo sapiens HLA complex group 2 pseudogene 7 (HCG2P7) on chromosome 6.,
ILMN_13634,104.48421,103.36354,103.432465,96.0708,AMPD3,NM_001025389.1,,"Homo sapiens adenosine monophosphate deaminase (isoform E) (AMPD3), transcript variant 2, mRNA.",
ILMN_10243,117.6492,115.376465,117.6289,111.32123,MLX,NM_198205.1,,"Homo sapiens MAX-like protein X (MLX), transcript variant 1, mRNA.",
ILMN_12301,248.64212,253.50056,325.5687,267.88074,UBE2J1,NM_016021.2,,"Homo sapiens ubiquitin-conjugating enzyme E2, J1 (UBC6 homolog, yeast) (UBE2J1), mRNA.",
ILMN_1945,182.06952,177.92162,211.63905,243.20903,SPTY2D1,NM_194285.2,,"Homo sapiens SPT2, Suppressor of Ty, domain containing 1 (S. cerevisiae) (SPTY2D1), mRNA.",
ILMN_115020,95.57618,110.9534,112.39797,105.74079,,DA830074,,"DA830074 PLACE1 Homo sapiens cDNA clone PLACE1004374 5, mRNA sequence",
ILMN_86925,144.94794,152.07234,121.247444,116.99539,POLA2,BM016015,,"603642439F1 NIH_MGC_87 Homo sapiens cDNA clone IMAGE:5418440 5, mRNA sequence",
ILMN_20292,130.43256,114.324875,115.147995,115.81699,KRTAP10-11,NM_198692.1,,"Homo sapiens keratin associated protein 10-11 (KRTAP10-11), mRNA.",
ILMN_43344,93.00164,93.15702,100.915794,91.42615,LOC400793,XM_378908.2,,"PREDICTED: Homo sapiens hypothetical LOC400793, transcript variant 1 (LOC400793), mRNA.",
ILMN_98984,109.394394,110.75306,112.848434,119.01064,,BE044394,,"ho44f09.x1 Soares_NFL_T_GBC_S1 Homo sapiens cDNA clone IMAGE:3040265 3, mRNA sequence",
ILMN_10107,367.64465,337.02017,460.23172,540.7457,SPTLC1,NM_006415.2,,"Homo sapiens serine palmitoyltransferase, long chain base subunit 1 (SPTLC1), transcript variant 1, mRNA.",
ILMN_106938,97.46353,92.5948,101.22901,104.25384,DKFZP564J102,BC026298,,"Homo sapiens cDNA clone IMAGE:4274877, partial cds",
ILMN_7669,146.45319,144.16241,134.80516,104.65519,COQ7,NM_016138.3,,"Homo sapiens coenzyme Q7 homolog, ubiquinone (yeast) (COQ7), mRNA.",
ILMN_30107,12387.997,12113.441,9353.368,8666.586,ATP5E,NM_006886.2,,"Homo sapiens ATP synthase, H+ transporting, mitochondrial F1 complex, epsilon subunit (ATP5E), nuclear gene encoding mitochondrial protein, mRNA.",
ILMN_1366,119.565575,123.6623,95.25206,93.57984,LOC130940,NM_138803.2,,"Homo sapiens hypothetical protein BC015395 (LOC130940), mRNA.",
ILMN_42865,116.20893,108.413864,118.166115,107.68011,LOC642598,XM_926078.1,,"PREDICTED: Homo sapiens hypothetical protein LOC642598 (LOC642598), mRNA.",
ILMN_104992,109.271515,93.27766,102.05103,99.690544,,AW071637,,"wt94e03.x1 NCI_CGAP_GC6 Homo sapiens cDNA clone IMAGE:2515132 3, mRNA sequence",
ILMN_17613,104.76358,101.424545,95.14942,106.34986,MAS1,NM_002377.2,,"Homo sapiens MAS1 oncogene (MAS1), mRNA.",
ILMN_120652,111.66547,100.80835,123.928116,121.575584,,BF205649,,"601868421F1 NIH_MGC_17 Homo sapiens cDNA clone IMAGE:4111180 5, mRNA sequence",
ILMN_23867,132.22339,144.55106,117.08334,115.263466,CALCOCO2,NM_005831.3,,"Homo sapiens calcium binding and coiled-coil domain 2 (CALCOCO2), mRNA.",
ILMN_4553,115.71222,117.45375,99.902306,101.92002,LRRC4C,NM_020929.1,,"Homo sapiens leucine rich repeat containing 4C (LRRC4C), mRNA.",
ILMN_37273,125.18277,117.238045,156.61926,137.94421,LOC654074,XM_941635.1,,"PREDICTED: Homo sapiens similar to heterogeneous nuclear ribonucleoprotein C isoform b, transcript variant 1 (LOC654074), mRNA.",
ILMN_35855,228.96387,200.15639,294.81653,315.82822,LOC653784,XM_929797.1,,"PREDICTED: Homo sapiens similar to hypothetical protein FLJ14346 (LOC653784), mRNA.",
ILMN_1826,117.57058,119.72189,100.81065,99.39133,SFT2D2,NM_199344.1,,"Homo sapiens SFT2 domain containing 2 (SFT2D2), mRNA.",
ILMN_1750,292.282,304.1743,265.22128,284.3575,ABI2,NM_005759.3,,"Homo sapiens abl interactor 2 (ABI2), mRNA.",
ILMN_22090,124.18058,121.06073,117.09083,119.045494,PARD3,NM_019619.2,,"Homo sapiens par-3 partitioning defective 3 homolog (C. elegans) (PARD3), mRNA.",
ILMN_28317,114.62816,108.37707,111.60877,107.147125,PFN4,NM_199346.1,,"Homo sapiens profilin family, member 4 (PFN4), mRNA.",
ILMN_8809,197.96378,193.40431,314.78586,301.4042,SEC63,NM_007214.3,,"Homo sapiens SEC63-like (S. cerevisiae) (SEC63), mRNA.",
ILMN_18630,107.14028,108.45854,109.32921,105.17075,ATP6V1G2,NM_130463.2,,"Homo sapiens ATPase, H+ transporting, lysosomal 13kDa, V1 subunit G2 (ATP6V1G2), transcript variant 1, mRNA.",
ILMN_24012,99.77919,103.616196,121.18646,127.505905,CYP39A1,NM_016593.3,,"Homo sapiens cytochrome P450, family 39, subfamily A, polypeptide 1 (CYP39A1), mRNA.",
ILMN_20815,145.52303,142.85881,214.47336,282.0229,OGDH,NM_002541.2,,"Homo sapiens oxoglutarate (alpha-ketoglutarate) dehydrogenase (lipoamide) (OGDH), nuclear gene encoding mitochondrial protein, transcript variant 1, mRNA.",
ILMN_515,209.55345,225.12473,191.2741,207.90771,RFC2,NM_002914.3,,"Homo sapiens replication factor C (activator 1) 2, 40kDa (RFC2), transcript variant 2, mRNA.",
ILMN_45951,102.58234,106.16305,103.24797,114.71193,LOC652550,XM_942047.1,,"PREDICTED: Homo sapiens similar to carbonic anhydrase 15 (LOC652550), mRNA.",
ILMN_36374,111.28848,109.55852,125.63546,106.46793,LOC441969,XM_497788.2,,"PREDICTED: Homo sapiens similar to Ribosome biogenesis protein BMS1 homolog (LOC441969), mRNA.",
ILMN_116438,102.29273,99.395966,99.06333,91.460815,,AI670839,,"wa04h01.x1 NCI_CGAP_Kid11 Homo sapiens cDNA clone IMAGE:2297137 3, mRNA sequence",
ILMN_89499,136.36774,120.46554,124.46911,126.958305,,BG183065,,"RST1950 Athersys RAGE Library Homo sapiens cDNA, mRNA sequence",
ILMN_106062,173.7631,182.92494,160.11517,192.97449,,AI873512,,"wf84b12.x1 Soares_NFL_T_GBC_S1 Homo sapiens cDNA clone IMAGE:2362271 3, mRNA sequence",
ILMN_7160,115.588585,113.09407,100.65311,102.202286,ADAMTSL1,NM_052866.2,,"Homo sapiens ADAMTS-like 1 (ADAMTSL1), transcript variant 2, mRNA.",
ILMN_76612,149.0169,141.53893,142.32045,157.19687,,AI024267,,"ov73g11.s1 Soares_testis_NHT Homo sapiens cDNA clone IMAGE:1643012 3, mRNA sequence",
ILMN_25261,121.24397,133.76912,127.77857,118.13102,CXorf34,NM_024917.4,,"Homo sapiens chromosome X open reading frame 34 (CXorf34), mRNA.",
ILMN_138116,114.26879,114.21993,106.819725,99.829254,PRRT1,NM_030651.2,,"Homo sapiens proline-rich transmembrane protein 1 (PRRT1), mRNA.",
ILMN_27401,175.11493,156.3809,124.50425,124.62079,PRKCBP1,NM_183047.1,,"Homo sapiens protein kinase C binding protein 1 (PRKCBP1), transcript variant 1, mRNA.",
ILMN_8036,607.4265,585.97754,581.1081,529.8326,EFHA1,NM_152726.1,,"Homo sapiens EF-hand domain family, member A1 (EFHA1), mRNA.",
ILMN_11168,262.05,260.04257,204.29126,222.63715,CD99L2,NM_134446.2,,"Homo sapiens CD99 antigen-like 2 (CD99L2), transcript variant 2, mRNA.",
ILMN_16446,416.6798,377.68484,495.2657,475.78024,EIF4EBP2,NM_004096.3,,"Homo sapiens eukaryotic translation initiation factor 4E binding protein 2 (EIF4EBP2), mRNA.",
ILMN_14476,160.05746,163.77797,128.74661,136.61812,ZNF514,NM_032788.1,,"Homo sapiens zinc finger protein 514 (ZNF514), mRNA.",
ILMN_32775,247.0336,245.59352,161.91838,136.5457,HCG18,XM_944855.1,,"PREDICTED: Homo sapiens HLA complex group 18 (HCG18), mRNA.",
ILMN_7196,321.32446,350.22968,286.46246,302.3488,DHX9,NM_001357.2,,"Homo sapiens DEAH (Asp-Glu-Ala-His) box polypeptide 9 (DHX9), transcript variant 1, mRNA.",
ILMN_7101,549.6414,558.84033,1064.7499,903.7682,SAR1B,NM_016103.2,,"Homo sapiens SAR1 gene homolog B (S. cerevisiae) (SAR1B), transcript variant 2, mRNA.",
ILMN_40309,108.26312,122.019875,107.73198,110.34863,LOC642420,XM_930795.1,,"PREDICTED: Homo sapiens hypothetical protein LOC642420 (LOC642420), mRNA.",
ILMN_114377,103.72416,106.577446,105.09566,110.37758,,AW082312,,"xb65c08.x1 Soares_NFL_T_GBC_S1 Homo sapiens cDNA clone IMAGE:2581166 3, mRNA sequence",
ILMN_16256,116.165215,119.235756,115.60534,119.966995,OR2C1,NM_012368.1,,"Homo sapiens olfactory receptor, family 2, subfamily C, member 1 (OR2C1), mRNA.",
ILMN_30262,113.79709,105.135956,108.39851,118.41435,SCP2,NM_001007098.1,,"Homo sapiens sterol carrier protein 2 (SCP2), transcript variant 2, mRNA.",
ILMN_101743,115.07076,111.760925,99.40099,105.12022,,BM263004,,"ig25b11.y1 Human Fetal Pancreas 1B Homo sapiens cDNA 5, mRNA sequence",
ILMN_25227,147.19368,158.69455,115.833786,111.504196,ZMYM5,NM_014242.1,,"Homo sapiens zinc finger, MYM-type 5 (ZMYM5), mRNA.",
ILMN_135528,116.24734,98.52446,109.062096,107.52383,,DA692444,,"DA692444 NT2NE2 Homo sapiens cDNA clone NT2NE2012371 5, mRNA sequence",
ILMN_20957,550.4151,488.43945,558.37445,605.0067,WBP1,NM_012477.2,,"Homo sapiens WW domain binding protein 1 (WBP1), mRNA.",
ILMN_32599,121.75061,109.93227,98.67726,107.62878,LOC653783,XM_929770.1,,"PREDICTED: Homo sapiens similar to similar to RIKEN cDNA 4933424N09 gene (LOC653783), mRNA.",
ILMN_75755,110.2649,120.41121,118.2311,117.938866,LOC729285,AW629148,,"hi51f04.x1 Soares_NFL_T_GBC_S1 Homo sapiens cDNA clone IMAGE:2975839 3, mRNA sequence",
ILMN_12381,751.79535,828.9039,191.65031,221.68639,KLF6,NM_001008490.1,,"Homo sapiens Kruppel-like factor 6 (KLF6), transcript variant 1, mRNA.",
ILMN_137214,99.05757,100.90251,112.23687,108.17612,GABRB3,NM_000814.3,,"Homo sapiens gamma-aminobutyric acid (GABA) A receptor, beta 3 (GABRB3), transcript variant 1, mRNA.",
ILMN_8006,4826.9946,4228.1216,637.48816,769.10565,TPM1,NM_000366.5,,"Homo sapiens tropomyosin 1 (alpha) (TPM1), transcript variant 5, mRNA.",
ILMN_31006,101.87066,106.16862,109.09351,111.94509,LOC649948,XM_499602.2,,"PREDICTED: Homo sapiens similar to FLJ43859 protein (LOC649948), mRNA.",
ILMN_7177,137.50586,135.31665,168.01431,221.27504,HGD,NM_000187.1,,"Homo sapiens homogentisate 1,2-dioxygenase (homogentisate oxidase) (HGD), mRNA.",
ILMN_23619,188.182,196.38724,191.52151,206.35725,CTSL,NM_001912.2,,"Homo sapiens cathepsin L (CTSL), transcript variant 1, mRNA.",
ILMN_79039,122.09903,109.00054,114.512344,118.40069,,AI949799,,"wq03h09.x1 NCI_CGAP_Kid12 Homo sapiens cDNA clone IMAGE:2470241 3, mRNA sequence",
ILMN_13986,113.20295,113.800674,95.33949,96.02628,CTF1,NM_001330.2,,"Homo sapiens cardiotrophin 1 (CTF1), mRNA.",
ILMN_4239,888.87964,855.1904,759.1289,739.50275,ERAL1,NM_005702.2,,"Homo sapiens Era G-protein-like 1 (E. coli) (ERAL1), mRNA.",
ILMN_32050,115.65827,120.95681,111.68294,114.66665,LOC388578,XM_371206.4,,"PREDICTED: Homo sapiens similar to F-box only protein 25 isoform 2 (LOC388578), mRNA.",
ILMN_37323,112.97776,110.688705,178.47409,167.15512,HSPCAL3,XM_934529.1,,"PREDICTED: Homo sapiens heat shock 90kDa protein 1, alpha-like 3, transcript variant 3 (HSPCAL3), mRNA.",
ILMN_7276,925.587,879.7148,1029.5762,882.6136,DFNA5,NM_004403.1,,"Homo sapiens deafness, autosomal dominant 5 (DFNA5), mRNA.",
ILMN_113971,118.69549,113.54451,105.989,115.338455,FLJ41423,BE671040,,"7e45c04.x1 NCI_CGAP_Lu24 Homo sapiens cDNA clone IMAGE:3285414 3, mRNA sequence",
ILMN_36576,125.52492,119.24292,110.99594,116.77457,MGC15634,XM_938541.1,,"PREDICTED: Homo sapiens hypothetical protein MGC15634 (MGC15634), mRNA.",
ILMN_21232,144.94075,130.60072,172.70561,174.62912,EPN2,NM_014964.3,,"Homo sapiens epsin 2 (EPN2), transcript variant 2, mRNA.",
ILMN_20461,440.69128,433.03824,310.67477,297.02652,RSU1,NM_152724.2,,"Homo sapiens Ras suppressor protein 1 (RSU1), transcript variant 2, mRNA.",
ILMN_79121,104.09994,95.25692,100.684265,100.50242,,AI203056,,"qr31g05.x1 NCI_CGAP_GC6 Homo sapiens cDNA clone IMAGE:1942520 3, mRNA sequence",
ILMN_5518,2825.918,3134.253,170.12537,198.6768,H2BFS,NM_017445.1,,"Homo sapiens H2B histone family, member S (H2BFS), mRNA.",
ILMN_875,126.754814,121.400635,111.78635,113.637344,DHODH,NM_001361.3,,"Homo sapiens dihydroorotate dehydrogenase (DHODH), nuclear gene encoding mitochondrial protein, transcript variant 1, mRNA.",
ILMN_138444,306.27475,327.26572,400.84436,321.1719,SDFR1,NM_012428.1,,"Homo sapiens stromal cell derived factor receptor 1 (SDFR1), transcript variant beta, mRNA.",
ILMN_26114,207.00713,237.05862,167.24593,174.01982,FLCN,NM_144997.4,,"Homo sapiens folliculin (FLCN), transcript variant 1, mRNA.",
ILMN_5262,116.83974,113.66585,108.00768,96.22264,ZNF595,NM_182524.1,,"Homo sapiens zinc finger protein 595 (ZNF595), mRNA.",
ILMN_126723,127.70767,135.74525,128.25262,141.21129,,BF507777,,"UI-H-BI4-apv-a-12-0-UI.s1 NCI_CGAP_Sub8 Homo sapiens cDNA clone IMAGE:3088439 3, mRNA sequence",
ILMN_124194,107.00549,108.61567,105.79854,105.80953,,DA151981,,"DA151981 BRAMY2 Homo sapiens cDNA clone BRAMY2010143 5, mRNA sequence",
ILMN_31149,570.2447,586.1452,352.40408,308.46823,DPY19L1,XM_938743.1,,"PREDICTED: Homo sapiens dpy-19-like 1 (C. elegans) (DPY19L1), mRNA.",
ILMN_118073,91.26012,101.88722,103.44603,86.05811,,BG461993,,"RST44979 Athersys RAGE Library Homo sapiens cDNA, mRNA sequence",
ILMN_78978,107.798325,97.90454,98.75818,118.29617,,AI122722,,"ov48e12.x1 Soares_testis_NHT Homo sapiens cDNA clone IMAGE:1640590 3, mRNA sequence",
ILMN_137834,139.95552,149.7823,129.23807,147.83519,CRSP2,XM_942919.1,,"PREDICTED: Homo sapiens cofactor required for Sp1 transcriptional activation, subunit 2, 150kDa, transcript variant 6 (CRSP2), mRNA.",
ILMN_85880,125.044365,128.0991,148.24525,145.67062,,AW118655,,"xd95a11.x1 Soares_NFL_T_GBC_S1 Homo sapiens cDNA clone IMAGE:2605340 3, mRNA sequence",
ILMN_2004,100.063156,95.140625,107.7157,115.027756,CD19,NM_001770.3,,"Homo sapiens CD19 antigen (CD19), mRNA.",
ILMN_14450,396.03082,384.88507,375.056,388.25943,LSM10,NM_032881.1,,"Homo sapiens LSM10, U7 small nuclear RNA associated (LSM10), mRNA.",
ILMN_41922,97.31056,102.248695,107.98343,102.86202,LOC645396,XM_932872.1,,"PREDICTED: Homo sapiens hypothetical protein LOC645396 (LOC645396), mRNA.",
ILMN_13350,102.65231,102.45412,107.992744,93.99643,ZNF323,NM_030899.2,,"Homo sapiens zinc finger protein 323 (ZNF323), transcript variant 1, mRNA.",
ILMN_19594,355.9802,344.03323,299.6742,276.63416,RANBP9,NM_005493.2,,"Homo sapiens RAN binding protein 9 (RANBP9), mRNA.",
ILMN_76140,98.35689,100.76414,117.764885,112.1302,,BX105647,,"BX105647 Soares_NFL_T_GBC_S1 Homo sapiens cDNA clone IMAGp998F143713, mRNA sequence",
ILMN_118159,97.79424,90.19931,104.242004,99.524445,,BF512922,,"UI-H-BI3-alz-e-05-0-UI.s1 NCI_CGAP_Sub5 Homo sapiens cDNA clone IMAGE:3069033 3, mRNA sequence",
ILMN_6770,131.90903,125.22749,123.050095,132.15166,OR2B2,NM_033057.1,,"Homo sapiens olfactory receptor, family 2, subfamily B, member 2 (OR2B2), mRNA.",
ILMN_23876,189.8532,188.99953,121.49167,111.738174,TRIO,NM_007118.2,,"Homo sapiens triple functional domain (PTPRF interacting) (TRIO), mRNA.",
ILMN_33217,113.19145,107.63873,112.753654,111.927216,LOC652850,XM_946103.1,,"PREDICTED: Homo sapiens hypothetical protein LOC652850 (LOC652850), mRNA.",
ILMN_8398,1078.2455,1084.7748,864.2069,1021.51135,FAM96B,NM_016062.1,,"Homo sapiens family with sequence similarity 96, member B (FAM96B), mRNA.",
ILMN_122627,139.71742,139.82272,164.42996,182.13396,,AA725270,,"ai16e07.s1 Soares_parathyroid_tumor_NbHPA Homo sapiens cDNA clone 1342980 3, mRNA sequence",
ILMN_132383,109.45513,111.29002,112.18342,113.577866,,AI221742,,"qg93e06.x1 Soares_NFL_T_GBC_S1 Homo sapiens cDNA clone IMAGE:1842754 3, mRNA sequence",
ILMN_114495,122.650116,122.79161,120.00521,117.9049,,BM702260,,"UI-E-CQ1-aey-j-09-0-UI.r1 UI-E-CQ1 Homo sapiens cDNA clone UI-E-CQ1-aey-j-09-0-UI 5, mRNA sequence",
ILMN_1419,317.53033,313.02872,570.5281,548.1333,ZNRD1,NM_170783.1,,"Homo sapiens zinc ribbon domain containing, 1 (ZNRD1), transcript variant a, mRNA.",
ILMN_22465,86.3274,83.26105,153.29144,120.58324,PTER,NM_030664.3,,"Homo sapiens phosphotriesterase related (PTER), transcript variant 2, mRNA.",
ILMN_29080,12352.052,13038.207,14382.764,14489.57,RPS6,NM_001010.2,,"Homo sapiens ribosomal protein S6 (RPS6), mRNA.",
ILMN_138281,467.45947,479.75793,509.70755,435.8571,EIF5B,NM_015904.2,,"Homo sapiens eukaryotic translation initiation factor 5B (EIF5B), mRNA.",
ILMN_78291,115.64636,115.60578,106.653244,125.206894,MDFIC,BX091252,,"BX091252 Soares_NhHMPu_S1 Homo sapiens cDNA clone IMAGp998D211852 ; IMAGE:753380, mRNA sequence",
ILMN_13971,151.05016,164.8484,213.85501,165.18471,PTPN2,NM_002828.2,,"Homo sapiens protein tyrosine phosphatase, non-receptor type 2 (PTPN2), transcript variant 1, mRNA.",
ILMN_11010,160.77788,159.5302,153.59099,152.76562,SNX7,NM_152238.1,,"Homo sapiens sorting nexin 7 (SNX7), transcript variant 2, mRNA.",
ILMN_17648,182.20692,191.79915,159.56001,139.4954,LZIC,NM_032368.3,,"Homo sapiens leucine zipper and CTNNBIP1 domain containing (LZIC), mRNA.",
ILMN_26720,292.82074,294.75143,205.96698,242.02231,TSC22D1,NM_006022.2,,"Homo sapiens TSC22 domain family, member 1 (TSC22D1), transcript variant 2, mRNA.",
ILMN_35343,95.2324,106.260544,103.94231,110.84774,LOC647174,XM_930203.1,,"PREDICTED: Homo sapiens similar to serine (or cysteine) proteinase inhibitor, clade E (nexin, plasminogen activator inhibitor type 1), member 2 (LOC647174), mRNA.",
ILMN_25081,654.99695,548.3587,555.2026,735.64526,AES,NM_198969.1,,"Homo sapiens amino-terminal enhancer of split (AES), transcript variant 1, mRNA.",
ILMN_13283,95.722725,93.28762,118.10173,110.511925,HNMT,NM_001024074.1,,"Homo sapiens histamine N-methyltransferase (HNMT), transcript variant 2, mRNA.",
ILMN_20082,1055.311,1175.4586,413.93982,440.42825,TRPC4AP,NM_015638.2,,"Homo sapiens transient receptor potential cation channel, subfamily C, member 4 associated protein (TRPC4AP), transcript variant 1, mRNA.",
ILMN_38997,153.67099,148.86507,173.25197,191.87581,LOC644584,XM_927700.1,,"PREDICTED: Homo sapiens similar to RNA-binding protein EWS (LOC644584), mRNA.",
ILMN_125970,114.290535,111.02151,110.728035,106.433365,,DA406917,,"DA406917 BRTHA3 Homo sapiens cDNA clone BRTHA3012344 5, mRNA sequence",
ILMN_24674,122.315575,114.60324,119.62032,123.34582,CCDC3,NM_031455.2,,"Homo sapiens coiled-coil domain containing 3 (CCDC3), mRNA.",
ILMN_137251,136.25699,130.09006,161.18288,118.876114,ATP5G3,NM_001002256.1,,"Homo sapiens ATP synthase, H+ transporting, mitochondrial F0 complex, subunit c (subunit 9) isoform 3 (ATP5G3), nuclear gene encoding mitochondrial protein, transcript variant 1, mRNA.",
ILMN_4315,244.75949,238.90811,196.93263,209.94281,RAD51,NM_002875.2,,"Homo sapiens RAD51 homolog (RecA homolog, E. coli) (S. cerevisiae) (RAD51), transcript variant 1, mRNA.",
ILMN_105380,111.58095,113.983475,109.04878,109.89196,,AI473259,,"th57e06.x1 NCI_CGAP_Kid11 Homo sapiens cDNA clone IMAGE:2122402 3, mRNA sequence",
ILMN_127505,121.6302,125.90593,853.89343,894.4716,,AF432419,,"Homo sapiens C75F mRNA, complete cds",
ILMN_112594,105.11681,102.75045,103.02087,99.071365,,BU783625,,"in07a12.y1 Human insulinoma Homo sapiens cDNA clone IMAGE:6123574 5, mRNA sequence",
ILMN_29780,247.61725,263.21643,243.64314,258.8901,PRAF2,NM_007213.1,,"Homo sapiens PRA1 domain family, member 2 (PRAF2), mRNA.",
ILMN_23850,202.19676,201.94643,101.64629,96.3795,LRRC3,NM_030891.3,,"Homo sapiens leucine rich repeat containing 3 (LRRC3), mRNA.",
ILMN_10005,574.5558,511.37418,593.01184,333.98758,CCNB1,NM_031966.2,,"Homo sapiens cyclin B1 (CCNB1), mRNA.",
ILMN_23233,159.56001,142.64957,150.18423,197.77016,LPPR2,NM_022737.1,,"Homo sapiens lipid phosphate phosphatase-related protein type 2 (LPPR2), mRNA.",
ILMN_23387,109.24656,120.39829,117.862686,116.559944,VN1R4,NM_173857.2,,"Homo sapiens vomeronasal 1 receptor 4 (VN1R4), mRNA.",
ILMN_24002,204.93022,213.04869,213.5708,199.25078,MTMR2,NM_201281.1,,"Homo sapiens myotubularin related protein 2 (MTMR2), transcript variant 3, mRNA.",
ILMN_13120,124.645744,128.87868,997.84235,1623.8842,MGC59937,NM_199001.1,,"Homo sapiens Similar to RIKEN cDNA 2310002J15 gene (MGC59937), mRNA.",
ILMN_16830,119.578636,121.41743,119.50379,114.16668,PRR4,NM_007244.1,,"Homo sapiens proline rich 4 (lacrimal) (PRR4), mRNA.",
ILMN_15468,108.74989,114.31746,111.13814,125.58323,FLJ39531,NM_207445.1,,"Homo sapiens FLJ39531 protein (FLJ39531), mRNA.",
ILMN_112537,102.75692,92.26342,105.47686,94.81685,,BI765763,,"603046394F1 NIH_MGC_116 Homo sapiens cDNA clone IMAGE:5186830 5, mRNA sequence",
ILMN_17861,191.77061,197.84053,195.26746,233.00865,RNF103,NM_005667.2,,"Homo sapiens ring finger protein 103 (RNF103), mRNA.",
ILMN_27784,2051.9167,1986.2717,2318.4482,2318.9326,DDB1,NM_001923.2,,"Homo sapiens damage-specific DNA binding protein 1, 127kDa (DDB1), mRNA.",
ILMN_3952,238.36964,245.97478,259.1999,242.3468,C11orf51,NM_014042.1,,"Homo sapiens chromosome 11 open reading frame 51 (C11orf51), mRNA.",
ILMN_3133,654.05286,707.105,764.8541,832.77136,GNL1,NM_005275.2,,"Homo sapiens guanine nucleotide binding protein-like 1 (GNL1), mRNA.",
ILMN_84962,105.40155,103.02401,100.40298,104.91861,TAF1B,BG435375,,"602507659F1 NIH_MGC_79 Homo sapiens cDNA clone IMAGE:4604918 5, mRNA sequence",
ILMN_27652,125.01176,126.97465,155.47826,144.68608,CLK1,NM_004071.2,,"Homo sapiens CDC-like kinase 1 (CLK1), transcript variant 1, mRNA.",
ILMN_31229,1133.3848,1198.107,898.96515,877.96185,LOC643995,XM_930156.1,,"PREDICTED: Homo sapiens similar to Importin alpha-2 subunit (Karyopherin alpha-2 subunit) (SRP1-alpha) (RAG cohort protein 1), transcript variant 1 (LOC643995), mRNA.",
ILMN_108491,114.38742,114.35737,120.956345,103.315445,,AI467942,,"tj84d04.x1 Soares_NSF_F8_9W_OT_PA_P_S1 Homo sapiens cDNA clone IMAGE:2148199 3, mRNA sequence",
ILMN_5303,192.48282,200.77657,217.46193,229.90703,PIGF,NM_173074.1,,"Homo sapiens phosphatidylinositol glycan, class F (PIGF), transcript variant 2, mRNA.",
ILMN_20687,113.75152,114.21051,119.15692,87.714714,SLTM,NM_024755.2,,"Homo sapiens SAFB-like, transcription modulator (SLTM), transcript variant 1, mRNA.",
ILMN_12732,249.03261,304.1969,197.63347,179.66765,JOSD3,NM_024116.1,,"Homo sapiens Josephin domain containing 3 (JOSD3), mRNA.",
ILMN_111744,113.31248,109.70677,114.51027,114.83222,MAML3,BC040304,,Homo sapiens cDNA clone IMAGE:4830306,
ILMN_76985,101.17356,87.856865,98.9371,104.57338,HSD17B12,BI461418,,"603206888F1 NIH_MGC_97 Homo sapiens cDNA clone IMAGE:5272580 5, mRNA sequence",
ILMN_111262,118.01796,121.27341,121.132385,111.6742,,BQ183460,,"UI-H-EU0-azm-l-13-0-UI.s1 NCI_CGAP_Car1 Homo sapiens cDNA clone IMAGE: 5850780 3, mRNA sequence",
ILMN_15385,570.44104,585.2649,409.61954,414.8187,TPR,NM_003292.1,,"Homo sapiens translocated promoter region (to activated MET oncogene) (TPR), mRNA.",
ILMN_21524,173.99426,173.67688,129.17276,122.79231,SPAG9,NM_172345.1,,"Homo sapiens sperm associated antigen 9 (SPAG9), transcript variant 2, mRNA.",
ILMN_30091,377.9367,376.30746,716.52716,890.8876,TSPAN9,NM_006675.3,,"Homo sapiens tetraspanin 9 (TSPAN9), mRNA.",
ILMN_10353,139.90642,142.09357,126.38232,109.42684,MGC70863,NM_203302.2,,"Homo sapiens similar to RPL23AP7 protein (MGC70863), transcript variant 2, mRNA.",
ILMN_28393,126.312614,140.4684,167.79567,129.53773,CRSP3,NM_004830.2,,"Homo sapiens cofactor required for Sp1 transcriptional activation, subunit 3, 130kDa (CRSP3), transcript variant 1, mRNA.",
ILMN_92639,106.070656,97.60422,103.70379,100.61515,DDX31,CB240852,,"UI-CF-FN0-afw-n-07-0-UI.s1 UI-CF-FN0 Homo sapiens cDNA clone UI-CF-FN0-afw-n-07-0-UI 3, mRNA sequence",
ILMN_14171,101.117325,103.88889,118.04306,102.86212,GJB4,NM_153212.1,,"Homo sapiens gap junction protein, beta 4 (connexin 30.3) (GJB4), mRNA.",
ILMN_17711,3556.5833,3311.1948,2835.0444,2917.7056,PSMB4,NM_002796.2,,"Homo sapiens proteasome (prosome, macropain) subunit, beta type, 4 (PSMB4), mRNA.",
ILMN_3988,129.32123,123.55055,130.74103,114.8757,RAB11FIP1,NM_025151.3,,"Homo sapiens RAB11 family interacting protein 1 (class I) (RAB11FIP1), transcript variant 1, mRNA.",
ILMN_10614,107.95475,103.40603,280.16705,280.97604,WNT7A,NM_004625.3,,"Homo sapiens wingless-type MMTV integration site family, member 7A (WNT7A), mRNA.",
ILMN_11531,106.058266,112.69039,125.29821,113.235344,KCNK9,NM_016601.2,,"Homo sapiens potassium channel, subfamily K, member 9 (KCNK9), mRNA.",
ILMN_13243,1385.6279,1305.9705,1420.8896,1471.8344,ZC3HAV1,NM_020119.3,,"Homo sapiens zinc finger CCCH-type, antiviral 1 (ZC3HAV1), transcript variant 1, mRNA.",
ILMN_134254,102.10545,109.5454,103.672295,126.81938,,BG476562,,"602524518F1 NIH_MGC_20 Homo sapiens cDNA clone IMAGE:4642876 5, mRNA sequence",
ILMN_8778,136.91145,133.90141,156.27922,162.09166,ARPM1,NM_032487.2,,"Homo sapiens actin related protein M1 (ARPM1), mRNA.",
ILMN_9765,464.25424,488.7507,448.41455,305.73822,GFM1,NM_024996.5,,"Homo sapiens G elongation factor, mitochondrial 1 (GFM1), nuclear gene encoding mitochondrial protein, mRNA.",
ILMN_114516,109.521645,115.69446,117.51263,105.30705,RGF; RalGEF; FLJ20922,BY797688,,"BY797688 Homo sapiens eye Homo sapiens cDNA clone HEmEye2032D8_062.ab1 5, mRNA sequence",16368877; 16007223; 15208305; 14749388; 14702039; 12477932; 12464615; 12105416; 11889038; 11840339; 11788587; 11455956; 10718198; 10653898; 10545207; 10498616; 10085114; 9400994; 9365783; 9155018; 9038168; 8631302; 8094051; 7972015; 7809086
ILMN_6270,126.09188,118.31186,114.36272,108.86943,TRIM45,NM_025188.2,,"Homo sapiens tripartite motif-containing 45 (TRIM45), mRNA.",
ILMN_17183,104.67615,100.8837,98.23797,112.42038,PCDH7,NM_032457.1,,"Homo sapiens BH-protocadherin (brain-heart) (PCDH7), transcript variant c, mRNA.",
ILMN_138076,135.6381,128.45412,104.498505,122.559265,CNIH2,XM_938838.1,,"PREDICTED: Homo sapiens cornichon homolog 2 (Drosophila) (CNIH2), mRNA.",
ILMN_29512,106.57449,104.13261,102.5484,113.86798,PC,NM_022172.1,,"Homo sapiens pyruvate carboxylase (PC), nuclear gene encoding mitochondrial protein, transcript variant 2, mRNA.",
ILMN_15273,867.04877,938.942,90.29915,96.02308,ANKRD1,NM_014391.2,,"Homo sapiens ankyrin repeat domain 1 (cardiac muscle) (ANKRD1), mRNA.",
ILMN_104548,109.17037,106.52272,98.104744,115.568306,,AA962582,,"or34g04.s1 NCI_CGAP_GC3 Homo sapiens cDNA clone IMAGE:1597782 3, mRNA sequence",
ILMN_18995,136.05928,146.3172,136.88933,123.13661,GLYCTK,NM_145262.2,,"Homo sapiens CG9886-like (GLYCTK), mRNA.",
ILMN_1840,100.579895,99.99562,98.8642,101.75381,ADPRHL1,NM_138430.3,,"Homo sapiens ADP-ribosylhydrolase like 1 (ADPRHL1), transcript variant 1, mRNA.",
ILMN_3688,193.18753,201.78375,125.43834,109.98805,DYRK2,NM_003583.2,,"Homo sapiens dual-specificity tyrosine-(Y)-phosphorylation regulated kinase 2 (DYRK2), transcript variant 1, mRNA.",
ILMN_5800,5305.311,5375.7686,2277.9353,2398.236,PHGDH,NM_006623.2,,"Homo sapiens phosphoglycerate dehydrogenase (PHGDH), mRNA.",
ILMN_9685,215.57957,211.35063,2568.5066,2654.9143,KRT8,NM_002273.2,,"Homo sapiens keratin 8 (KRT8), mRNA.",
ILMN_6674,98.78974,107.26941,141.12782,171.80644,LRRC61,NM_023942.1,,"Homo sapiens leucine rich repeat containing 61 (LRRC61), mRNA.",
ILMN_103684,111.39998,112.20434,112.88756,102.43501,,AW615077,,"hh78d07.x1 NCI_CGAP_GU1 Homo sapiens cDNA clone IMAGE:2968909 3, mRNA sequence",
ILMN_4045,167.12515,170.77478,144.31305,159.54312,CTH,NM_153742.3,,"Homo sapiens cystathionase (cystathionine gamma-lyase) (CTH), transcript variant 2, mRNA.",
ILMN_12234,119.20716,122.61608,118.08821,115.42638,RNF7,NM_183063.1,,"Homo sapiens ring finger protein 7 (RNF7), transcript variant 2, mRNA.",
ILMN_25094,106.46153,115.27594,114.49924,116.20849,MLC1,NM_139202.1,,"Homo sapiens megalencephalic leukoencephalopathy with subcortical cysts 1 (MLC1), transcript variant 2, mRNA.",
ILMN_4111,129.91475,116.76388,100.827095,99.333046,MAML2,NM_032427.1,,"Homo sapiens mastermind-like 2 (Drosophila) (MAML2), mRNA.",
ILMN_7533,138.79105,145.15378,125.96826,116.5426,PRKD3,NM_005813.3,,"Homo sapiens protein kinase D3 (PRKD3), mRNA.",
ILMN_132329,156.46057,168.88953,208.57181,247.45802,,DB338928,,"DB338928 TESTI2 Homo sapiens cDNA clone TESTI2047536 3, mRNA sequence",
ILMN_18559,177.62204,178.93271,189.51257,158.30034,SLC33A1,NM_004733.2,,"Homo sapiens solute carrier family 33 (acetyl-CoA transporter), member 1 (SLC33A1), mRNA.",
ILMN_10067,119.851326,126.43765,117.36753,108.5583,FAM13A1,NM_014883.2,,"Homo sapiens family with sequence similarity 13, member A1 (FAM13A1), transcript variant 1, mRNA.",
ILMN_21107,713.14856,732.6295,581.8088,429.4379,KPNA4,NM_002268.3,,"Homo sapiens karyopherin alpha 4 (importin alpha 3) (KPNA4), mRNA.",
ILMN_12794,318.12625,387.36847,225.72452,261.68076,VRK3,NM_001025778.1,,"Homo sapiens vaccinia related kinase 3 (VRK3), transcript variant 2, mRNA.",
ILMN_32114,188.44681,174.50809,103.45935,113.65837,LOC388494,XM_944421.1,,"PREDICTED: Homo sapiens hypothetical gene supported by AL365406; BC034005 (LOC388494), mRNA.",
ILMN_9940,109.324936,106.06327,112.70335,103.530464,FLJ14816,NM_032845.1,,"Homo sapiens hypothetical protein FLJ14816 (FLJ14816), mRNA.",
ILMN_765,510.37808,546.5726,637.2153,485.89764,PPP1CB,NM_002709.2,,"Homo sapiens protein phosphatase 1, catalytic subunit, beta isoform (PPP1CB), transcript variant 1, mRNA.",
ILMN_27115,3452.93,3336.872,4754.258,4772.5605,NDUFB8,NM_005004.2,,"Homo sapiens NADH dehydrogenase (ubiquinone) 1 beta subcomplex, 8, 19kDa (NDUFB8), mRNA.",
ILMN_2955,122.891426,114.43876,117.25599,102.25777,ESCO2,NM_001017420.2,,"Homo sapiens establishment of cohesion 1 homolog 2 (S. cerevisiae) (ESCO2), mRNA.",
ILMN_74394,105.807465,110.04996,116.62477,131.6858,,BX093208,,"BX093208 Soares_testis_NHT Homo sapiens cDNA clone IMAGp998N111825 ; IMAGE:743242, mRNA sequence",
ILMN_4449,122.70241,113.9975,117.43196,118.14938,SULT1C2,NM_006588.2,,"Homo sapiens sulfotransferase family, cytosolic, 1C, member 2 (SULT1C2), mRNA.",
ILMN_110099,104.50838,95.67732,110.63915,114.845146,ZNF423,BF057569,,"7k46c01.x1 NCI_CGAP_Ov18 Homo sapiens cDNA clone IMAGE:3478273 3 similar to contains element TAR1 repetitive element ;, mRNA sequence",
ILMN_20964,125.50391,120.463356,118.33138,124.5039,C16orf45,NM_033201.1,,"Homo sapiens chromosome 16 open reading frame 45 (C16orf45), mRNA.",
ILMN_23684,875.7166,981.54114,517.1204,454.63196,PHACTR4,NM_023923.2,,"Homo sapiens phosphatase and actin regulator 4 (PHACTR4), mRNA.",
ILMN_74310,115.77514,134.81712,115.968414,116.12689,LOC646208,AI733916,,"zt44f07.y5 Soares ovary tumor NbHOT Homo sapiens cDNA clone IMAGE:725221 5, mRNA sequence",
ILMN_6460,349.92886,350.33173,392.59677,455.237,PLD3,NM_001031696.1,,"Homo sapiens phospholipase D family, member 3 (PLD3), transcript variant 1, mRNA.",
ILMN_34590,119.103065,115.0265,109.5534,116.606476,LOC648963,XM_938041.1,,"PREDICTED: Homo sapiens similar to retinitis pigmentosa 1-like 1 (LOC648963), mRNA.",
ILMN_15019,125.03691,114.590454,112.60864,111.98877,INDOL1,NM_194294.1,,"Homo sapiens indoleamine-pyrrole 2,3 dioxygenase-like 1 (INDOL1), mRNA.",
ILMN_22757,688.58606,729.0425,634.69073,527.574,HMG1L1,NM_001008735.1,,"Homo sapiens high-mobility group (nonhistone chromosomal) protein 1-like 1 (HMG1L1), mRNA.",
ILMN_138975,105.99997,109.11276,104.61018,110.000114,MMP19,XM_938761.1,,"PREDICTED: Homo sapiens matrix metallopeptidase 19 (MMP19), mRNA.",
ILMN_137927,102.09844,100.110405,113.14726,100.332054,CARD6,NM_032587.2,,"Homo sapiens caspase recruitment domain family, member 6 (CARD6), mRNA.",
ILMN_2070,208.52586,184.90302,260.62564,290.1798,C3orf39,NM_032806.4,,"Homo sapiens chromosome 3 open reading frame 39 (C3orf39), mRNA.",
ILMN_36511,104.814,103.3453,118.77027,117.8614,LOC652002,XM_941298.1,,"PREDICTED: Homo sapiens similar to matrix metalloproteinase 23B precursor (LOC652002), mRNA.",
ILMN_18064,903.2353,900.2439,674.27496,552.2575,PAFAH1B1,NM_000430.2,,"Homo sapiens platelet-activating factor acetylhydrolase, isoform Ib, alpha subunit 45kDa (PAFAH1B1), mRNA.",
ILMN_33673,105.67113,99.3501,94.43985,95.883804,LOC649951,XM_939029.1,,"PREDICTED: Homo sapiens hypothetical protein LOC649951 (LOC649951), mRNA.",
ILMN_115606,113.76725,104.30545,104.533195,101.25286,,BM682367,,"UI-E-EJ0-aim-g-11-0-UI.s1 UI-E-EJ0 Homo sapiens cDNA clone UI-E-EJ0-aim-g-11-0-UI 3, mRNA sequence",
ILMN_25116,175.98851,182.33434,155.19975,135.25008,MRPL35,NM_016622.2,,"Homo sapiens mitochondrial ribosomal protein L35 (MRPL35), nuclear gene encoding mitochondrial protein, transcript variant 1, mRNA.",
ILMN_110417,100.86268,103.74127,128.22511,128.435,,CA433027,,"UI-H-CO0-arb-d-10-0-UI.s1 NCI_CGAP_Sub9 Homo sapiens cDNA clone UI-H-CO0-arb-d-10-0-UI 3, mRNA sequence",
ILMN_116265,106.22372,99.702095,116.96561,116.072525,,CB111900,,"K-EST0153644 L7N800102 Homo sapiens cDNA clone L7N800102-2-A04 5, mRNA sequence",
ILMN_31541,16817.977,15688.611,19623.805,20116.969,LOC650901,XM_942473.1,,"PREDICTED: Homo sapiens similar to ribosomal protein S2, transcript variant 1 (LOC650901), mRNA.",
ILMN_123009,110.45203,112.63286,104.83599,120.0166,,BG723708,,"602697607F1 NIH_MGC_97 Homo sapiens cDNA clone IMAGE:4829761 5, mRNA sequence",
ILMN_4036,131.83376,122.83044,132.14215,119.7292,SETBP1,NM_015559.1,,"Homo sapiens SET binding protein 1 (SETBP1), mRNA.",
ILMN_25828,114.48668,115.52345,115.9693,123.79847,RNF13,NM_007282.3,,"Homo sapiens ring finger protein 13 (RNF13), transcript variant 1, mRNA.",
ILMN_117400,118.1655,132.71071,108.06177,121.18363,,BG995172,,"CM0-HT1295-160201-779-a09 HT1295 Homo sapiens cDNA, mRNA sequence",
ILMN_139292,1149.3593,1063.4753,1515.6437,1687.6846,EIF3S3,NM_003756.1,,"Homo sapiens eukaryotic translation initiation factor 3, subunit 3 gamma, 40kDa (EIF3S3), mRNA.",
ILMN_29730,153.73152,163.95786,142.9699,132.88568,LCAT,NM_000229.1,,"Homo sapiens lecithin-cholesterol acyltransferase (LCAT), mRNA.",
ILMN_22535,123.70394,124.082855,107.43004,109.44949,ZNF184,NM_007149.1,,"Homo sapiens zinc finger protein 184 (Kruppel-like) (ZNF184), mRNA.",
ILMN_75153,96.416,103.721985,102.983635,113.98717,,AI767634,,"wh37h10.x1 NCI_CGAP_Kid11 Homo sapiens cDNA clone IMAGE:2382979 3, mRNA sequence",
ILMN_4509,2310.931,2252.3489,2034.1952,2394.6777,BOLA2,NM_001031827.1,,"Homo sapiens bolA-like 2 (E. coli) (BOLA2), transcript variant 1, mRNA.",
ILMN_13072,103.60987,102.508896,129.0644,137.56049,S100A8,NM_002964.3,,"Homo sapiens S100 calcium binding protein A8 (calgranulin A) (S100A8), mRNA.",
ILMN_6166,247.15295,213.92049,245.82211,210.9487,ZFP260,NM_001012756.1,,"Homo sapiens zinc finger protein 260 (ZFP260), mRNA.",
ILMN_88132,106.15601,112.834015,108.37407,99.85287,,BX107047,,"BX107047 Soares_NFL_T_GBC_S1 Homo sapiens cDNA clone IMAGp998E083814, mRNA sequence",
ILMN_12579,1506.8888,1453.2283,1382.6855,1501.5717,GTF3A,NM_002097.1,,"Homo sapiens general transcription factor IIIA (GTF3A), mRNA.",
ILMN_114964,118.24396,119.91061,106.67079,121.64616,,BM685177,,"UI-E-EJ1-ajl-f-18-0-UI.s1 UI-E-EJ1 Homo sapiens cDNA clone UI-E-EJ1-ajl-f-18-0-UI 3, mRNA sequence",
ILMN_18265,105.27773,104.060585,92.40624,113.77332,FRMPD4,NM_014728.1,,"Homo sapiens FERM and PDZ domain containing 4 (FRMPD4), mRNA.",
ILMN_75360,105.34452,103.11951,99.28077,96.23599,,AU150817,,"AU150817 NT2RP2 Homo sapiens cDNA clone NT2RP2003668 3, mRNA sequence",
ILMN_106137,102.09873,101.047485,108.72158,125.2721,,AI809926,,"wf59g12.x1 Soares_NFL_T_GBC_S1 Homo sapiens cDNA clone IMAGE:2359942 3, mRNA sequence",
ILMN_121112,109.45409,120.17821,104.86979,108.6656,CHCHD8,DA444343,,"DA444343 CTONG2 Homo sapiens cDNA clone CTONG2014499 5, mRNA sequence",
ILMN_28804,878.5289,1006.5052,420.27322,395.2089,RPUSD3,NM_173659.2,,"Homo sapiens RNA pseudouridylate synthase domain containing 3 (RPUSD3), mRNA.",
ILMN_106494,197.258,201.36256,250.97263,326.98807,TTC28,AW628732,,"hi43c03.x1 Soares_NFL_T_GBC_S1 Homo sapiens cDNA clone IMAGE:2975044 3, mRNA sequence",
ILMN_4061,102.04641,98.04077,111.220474,105.36622,YIPF7,NM_182592.1,,"Homo sapiens Yip1 domain family, member 7 (YIPF7), mRNA.",
ILMN_81780,109.76465,108.00892,107.63832,109.02643,,BE467791,,"hz74c02.x1 NCI_CGAP_Lu24 Homo sapiens cDNA clone IMAGE:3213698 3 similar to TR:O64704 O64704 T31E10.25 PROTEIN. ;, mRNA sequence",
ILMN_24979,123.0217,121.823204,142.41957,115.916885,PHOSPHO2,NM_001008489.2,,"Homo sapiens phosphatase, orphan 2 (PHOSPHO2), mRNA.",
ILMN_6146,659.3232,548.3466,96.73947,105.27437,BGN,NM_001711.3,,"Homo sapiens biglycan (BGN), mRNA.",
ILMN_28241,677.9112,734.98474,1663.7971,2824.4226,SERPINH1,NM_001235.2,,"Homo sapiens serpin peptidase inhibitor, clade H (heat shock protein 47), member 1, (collagen binding protein 1) (SERPINH1), mRNA.",
ILMN_4632,3443.4263,3079.5283,1355.8573,1462.6692,PEA15,NM_003768.2,,"Homo sapiens phosphoprotein enriched in astrocytes 15 (PEA15), mRNA.",
ILMN_27860,116.60364,104.68308,108.52129,97.08166,C6orf128,NM_145316.2,,"Homo sapiens chromosome 6 open reading frame 128 (C6orf128), mRNA.",
ILMN_133533,106.533844,99.30567,87.94707,95.98055,LOC652343,DB337011,,"DB337011 TESTI2 Homo sapiens cDNA clone TESTI2014511 3, mRNA sequence",
ILMN_2290,139.12082,131.26996,139.9963,126.175186,ANKRD27,NM_032139.1,,"Homo sapiens ankyrin repeat domain 27 (VPS9 domain) (ANKRD27), mRNA.",
ILMN_18147,869.455,880.23004,521.30347,432.156,FNDC3B,NM_022763.2,,"Homo sapiens fibronectin type III domain containing 3B (FNDC3B), mRNA.",
ILMN_17298,136.41046,137.84282,129.92789,143.36565,TTBK2,NM_173500.2,,"Homo sapiens tau tubulin kinase 2 (TTBK2), mRNA.",
ILMN_6135,141.03458,132.38673,136.84422,140.0964,POLR1A,NM_015425.1,,"Homo sapiens polymerase (RNA) I polypeptide A, 194kDa (POLR1A), mRNA.",
ILMN_9221,336.1631,375.81326,294.2967,266.5952,CDC42EP1,NM_007061.3,,"Homo sapiens CDC42 effector protein (Rho GTPase binding) 1 (CDC42EP1), transcript variant 2, mRNA.",
ILMN_35272,123.86496,124.76968,122.810936,126.58123,LOC647624,XM_936673.1,,"PREDICTED: Homo sapiens similar to KIAA0738 gene product (LOC647624), mRNA.",
ILMN_22764,328.99213,336.98416,211.91817,203.70216,ZNF319,NM_020807.1,,"Homo sapiens zinc finger protein 319 (ZNF319), mRNA.",
ILMN_9254,294.90497,285.03058,268.1491,211.10426,HDCMA18P,NM_016648.1,,"Homo sapiens HDCMA18P protein (HDCMA18P), mRNA.",
ILMN_21902,646.1882,697.3703,486.451,548.6935,ERCC2,NM_000400.2,,"Homo sapiens excision repair cross-complementing rodent repair deficiency, complementation group 2 (xeroderma pigmentosum D) (ERCC2), mRNA.",
ILMN_5996,138.92566,139.71182,104.03077,95.51609,HPS4,NM_152843.1,,"Homo sapiens Hermansky-Pudlak syndrome 4 (HPS4), transcript variant 4, mRNA.",
ILMN_29811,369.56912,367.8823,444.1464,447.19507,BRP44,NM_015415.1,,"Homo sapiens brain protein 44 (BRP44), mRNA.",
ILMN_138245,279.8027,310.75894,161.9509,157.35675,PDPR,XM_942678.1,,"PREDICTED: Homo sapiens pyruvate dehydrogenase phosphatase regulatory subunit, transcript variant 2 (PDPR), mRNA.",
ILMN_37441,112.51363,111.62431,108.726456,108.61474,LOC652598,XM_942124.1,,"PREDICTED: Homo sapiens similar to Peripheral-type benzodiazepine receptor-associated protein 1 (PRAX-1) (Peripheral benzodiazepine receptor interacting protein) (PBR-IP) (RIM binding protein 1) (RIM-BP1) (LOC652598), mRNA.",
ILMN_11341,9726.112,9694.164,10991.382,10104.205,RPL31,NM_000993.2,,"Homo sapiens ribosomal protein L31 (RPL31), mRNA.",
ILMN_6902,137.63324,135.50557,128.10149,138.8771,ZNF619,NM_173656.1,,"Homo sapiens zinc finger protein 619 (ZNF619), mRNA.",
ILMN_22267,123.06817,124.38071,103.424965,97.13616,CRI1,NM_014335.2,,"Homo sapiens CREBBP/EP300 inhibitor 1 (CRI1), mRNA.",
ILMN_33747,182.85805,169.8514,158.22699,191.45102,LOC650111,XM_939204.1,,"PREDICTED: Homo sapiens similar to SHC transforming protein 1 (SH2 domain protein C1) (Src homology 2 domain containing transforming protein C1) (LOC650111), mRNA.",
ILMN_33491,107.273605,108.410866,124.36997,117.04963,MGC39584,XR_000559.1,,"PREDICTED: Homo sapiens hypothetical gene supported by BC029568 (MGC39584), misc RNA.",
ILMN_73578,96.57935,101.53526,113.50488,102.07819,,DB304627,,"DB304627 BRAWH3 Homo sapiens cDNA clone BRAWH3004458 3, mRNA sequence",
ILMN_14311,129.0375,116.71228,111.554665,98.32017,TIRAP,NM_052887.2,,"Homo sapiens toll-interleukin 1 receptor (TIR) domain containing adaptor protein (TIRAP), transcript variant 1, mRNA.",
ILMN_28329,151.72287,151.13208,111.1894,118.58687,FLJ13236,NM_024902.2,,"Homo sapiens hypothetical protein FLJ13236 (FLJ13236), mRNA.",
ILMN_88177,157.27731,167.90764,216.29056,186.38567,,BC036485,,Homo sapiens cDNA clone IMAGE:5261213,
ILMN_661,198.74872,189.09238,151.03064,162.6094,USP52,NM_014871.2,,"Homo sapiens ubiquitin specific peptidase 52 (USP52), mRNA.",
ILMN_23897,382.14087,373.35358,474.9341,376.80502,RRN3,NM_018427.2,,"Homo sapiens RRN3 RNA polymerase I transcription factor homolog (yeast) (RRN3), mRNA.",
ILMN_2386,265.08612,285.85297,289.1465,306.4261,VPS41,NM_014396.2,,"Homo sapiens vacuolar protein sorting 41 (yeast) (VPS41), transcript variant 1, mRNA.",
ILMN_3898,296.94113,299.4472,198.5801,181.39775,RAPH1,NM_213589.1,,"Homo sapiens Ras association (RalGDS/AF-6) and pleckstrin homology domains 1 (RAPH1), transcript variant 1, mRNA.",
ILMN_8596,126.9347,132.4298,175.50673,130.68718,LSM6,NM_007080.1,,"Homo sapiens LSM6 homolog, U6 small nuclear RNA associated (S. cerevisiae) (LSM6), mRNA.",
ILMN_27522,112.634575,116.085976,117.47402,111.39153,LYSMD4,NM_152449.2,,"Homo sapiens LysM, putative peptidoglycan-binding, domain containing 4 (LYSMD4), mRNA.",
ILMN_81339,241.18568,265.21698,352.7326,507.25046,,BX098309,,"BX098309 Soares_thymus_NHFTh Homo sapiens cDNA clone IMAGp998P075821, mRNA sequence",
ILMN_128278,93.51842,101.29956,106.36644,89.97422,,DA091614,,"DA091614 BRACE2 Homo sapiens cDNA clone BRACE2047636 5, mRNA sequence",
ILMN_2313,127.96339,122.10637,108.37541,114.28531,RCHY1,NM_015436.2,,"Homo sapiens ring finger and CHY zinc finger domain containing 1 (RCHY1), transcript variant 1, mRNA.",
ILMN_4854,218.6969,225.22437,348.97955,511.08066,HES6,NM_018645.3,,"Homo sapiens hairy and enhancer of split 6 (Drosophila) (HES6), mRNA.",
ILMN_131702,103.46502,110.30155,104.50005,117.08424,,CD244325,,"AGENCOURT_14099248 NIH_MGC_180 Homo sapiens cDNA clone IMAGE:30378454 5, mRNA sequence",
ILMN_106095,103.83917,116.33806,117.3935,110.22978,,AI695609,,"we49h09.x1 NCI_CGAP_Co3 Homo sapiens cDNA clone IMAGE:2344481 3, mRNA sequence",
ILMN_6618,611.73364,598.9541,557.20605,698.21747,SAPS3,NM_018312.3,,"Homo sapiens SAPS domain family, member 3 (SAPS3), mRNA.",
ILMN_15843,280.68518,276.15128,400.09045,364.1092,JARID2,NM_004973.2,,"Homo sapiens Jumonji, AT rich interactive domain 2 (JARID2), mRNA.",
ILMN_1680,246.69846,248.52441,416.43234,496.37357,MAPK9,NM_002752.3,,"Homo sapiens mitogen-activated protein kinase 9 (MAPK9), transcript variant 1, mRNA.",
ILMN_12960,408.6131,431.924,540.7692,504.78522,C1orf50,NM_024097.1,,"Homo sapiens chromosome 1 open reading frame 50 (C1orf50), mRNA.",
ILMN_42894,99.91502,104.08217,103.58418,92.99237,LOC644700,XM_927795.1,,"PREDICTED: Homo sapiens similar to Ubiquitin-like protein FUBI (LOC644700), mRNA.",
ILMN_20544,550.4225,573.7405,702.7755,694.2435,SLC35A2,NM_001032289.1,,"Homo sapiens solute carrier family 35 (UDP-galactose transporter), member A2 (SLC35A2), transcript variant 2, mRNA.",
ILMN_126071,114.8412,106.42763,112.450935,111.243706,,DB338973,,"DB338973 TESTI2 Homo sapiens cDNA clone TESTI2048601 3, mRNA sequence",
ILMN_8230,115.52147,176.84572,105.00069,103.82189,ABL2,NM_007314.1,,"Homo sapiens v-abl Abelson murine leukemia viral oncogene homolog 2 (arg, Abelson-related gene) (ABL2), transcript variant b, mRNA.",
ILMN_21255,219.00119,239.37643,281.21423,302.23734,FTSJ2,NM_013393.1,,"Homo sapiens FtsJ homolog 2 (E. coli) (FTSJ2), mRNA.",
ILMN_117235,90.506065,85.034134,102.01124,89.04106,,BU726223,,"UI-E-CK0-aas-a-11-0-UI.s1 UI-E-CK0 Homo sapiens cDNA clone UI-E-CK0-aas-a-11-0-UI 3, mRNA sequence",
ILMN_10606,105.393555,120.37573,110.320854,103.93646,KIAA1199,NM_018689.1,,"Homo sapiens KIAA1199 (KIAA1199), mRNA.",
ILMN_94937,120.821976,119.433495,127.25432,137.25044,,DB297080,,"DB297080 BRACE2 Homo sapiens cDNA clone BRACE2010886 3, mRNA sequence",
ILMN_11202,154.75871,183.30284,137.53806,125.71708,AMT,NM_000481.2,,"Homo sapiens aminomethyltransferase (glycine cleavage system protein T) (AMT), mRNA.",
ILMN_8868,227.72087,253.97824,197.30249,186.07806,ARMC6,NM_033415.2,,"Homo sapiens armadillo repeat containing 6 (ARMC6), mRNA.",
ILMN_27281,106.7238,98.65473,105.216805,115.129715,CXCL14,NM_004887.3,,"Homo sapiens chemokine (C-X-C motif) ligand 14 (CXCL14), mRNA.",
ILMN_46170,86.953545,104.46542,102.30278,119.95126,LOC643556,XM_933600.1,,"PREDICTED: Homo sapiens similar to Aurora kinase A-interacting protein (AURKA-interacting protein), transcript variant 23 (LOC643556), mRNA.",
ILMN_1667,270.41104,204.88312,189.71202,219.51851,CNOT3,NM_014516.2,,"Homo sapiens CCR4-NOT transcription complex, subunit 3 (CNOT3), mRNA.",
ILMN_104198,114.7477,100.0519,104.89775,109.2352,MARK2,AW136003,,"UI-H-BI1-adn-d-04-0-UI.s1 NCI_CGAP_Sub3 Homo sapiens cDNA clone IMAGE:2717239 3, mRNA sequence",
ILMN_1138,134.19794,150.0886,133.35497,157.03609,LOC196752,NM_001010864.1,,"Homo sapiens similar to CG32542-PA (LOC196752), mRNA.",
ILMN_28312,122.864586,117.349625,123.046455,110.15569,PCDH9,NM_203487.1,,"Homo sapiens protocadherin 9 (PCDH9), transcript variant 1, mRNA.",
ILMN_98745,193.35313,191.245,113.80718,114.20294,KIAA1632,BX094382,,"BX094382 Soares_multiple_sclerosis_2NbHMSP Homo sapiens cDNA clone IMAGp998K15642, mRNA sequence",
ILMN_18983,111.854065,113.41799,117.67625,128.78456,EEFSEC,NM_021937.3,,"Homo sapiens eukaryotic elongation factor, selenocysteine-tRNA-specific (EEFSEC), mRNA.",
ILMN_21061,185.9396,165.9391,399.7041,470.38638,TRIM47,NM_033452.2,,"Homo sapiens tripartite motif-containing 47 (TRIM47), mRNA.",
ILMN_21363,174.52473,170.15579,123.138725,124.64438,DLL3,NM_016941.2,,"Homo sapiens delta-like 3 (Drosophila) (DLL3), transcript variant 1, mRNA.",
ILMN_79450,111.28636,112.11534,95.83572,97.75354,ODZ2,BX118491,,"BX118491 NCI_CGAP_Brn23 Homo sapiens cDNA clone IMAGp998K174954, mRNA sequence",
ILMN_29866,286.85724,294.8771,249.57564,252.1347,RFNG,NM_002917.1,,"Homo sapiens radical fringe homolog (Drosophila) (RFNG), mRNA.",
ILMN_32989,124.52123,121.35769,114.86234,104.24847,LOC653152,XM_926230.1,,"PREDICTED: Homo sapiens similar to RAB6 interacting protein 2 (LOC653152), mRNA.",
ILMN_81351,115.25626,107.312744,116.31803,115.36183,DLEU1,BX090185,,"BX090185 NCI_CGAP_GC6 Homo sapiens cDNA clone IMAGp998B145726 ; IMAGE:2310445, mRNA sequence",
ILMN_9761,423.99362,444.26163,585.0841,590.692,STX8,NM_004853.1,,"Homo sapiens syntaxin 8 (STX8), mRNA.",
ILMN_15626,234.27838,231.54575,164.35376,151.61005,SHB,NM_003028.1,,"Homo sapiens Src homology 2 domain containing adaptor protein B (SHB), mRNA.",
ILMN_13414,323.3228,325.61572,169.18906,173.78896,BTBD3,NM_014962.2,,"Homo sapiens BTB (POZ) domain containing 3 (BTBD3), transcript variant 1, mRNA.",
ILMN_38287,128.93965,117.328865,127.190254,124.379105,LOC641765,XM_935531.1,,"PREDICTED: Homo sapiens similar to General transcription factor II-I repeat domain-containing protein 1 (GTF2I repeat domain containing protein 1) (Muscle TFII-I repeat domain-containing protein 1) (General transcription factor III) (Slow-muscle-fiber enhancer binding pro... (LOC641765), mRNA.",
ILMN_3904,93.12904,95.89802,179.35435,163.01575,INADL,NM_176878.1,,"Homo sapiens InaD-like (Drosophila) (INADL), transcript variant 4, mRNA.",
ILMN_17124,129.81493,117.00063,98.817345,107.428604,LOC613266,NM_001033516.1,,"Homo sapiens hypothetical LOC613266 (LOC613266), mRNA.",
ILMN_20728,119.31134,130.01677,107.364334,109.18739,EIF2C3,NM_024852.2,,"Homo sapiens eukaryotic translation initiation factor 2C, 3 (EIF2C3), transcript variant 1, mRNA.",
ILMN_14263,324.07727,363.80774,473.17703,386.12625,HDHD2,NM_032124.3,,"Homo sapiens haloacid dehalogenase-like hydrolase domain containing 2 (HDHD2), mRNA.",
ILMN_16362,633.8856,799.1205,483.9435,448.49002,NFKBIZ,NM_001005474.1,,"Homo sapiens nuclear factor of kappa light polypeptide gene enhancer in B-cells inhibitor, zeta (NFKBIZ), transcript variant 2, mRNA.",
ILMN_21933,252.36156,251.79901,178.74101,151.84215,C12orf30,NM_024953.2,,"Homo sapiens chromosome 12 open reading frame 30 (C12orf30), mRNA.",
ILMN_5744,155.7226,250.14955,167.19394,167.81111,MGC15912,NM_032886.1,,"Homo sapiens hypothetical protein MGC15912 (MGC15912), mRNA.",
ILMN_82791,102.126,99.08554,100.6342,110.216324,,BG572643,,"602593745F1 NIH_MGC_79 Homo sapiens cDNA clone IMAGE:4721002 5, mRNA sequence",
ILMN_20373,137.70013,141.20227,192.34987,182.38295,SLC35D1,NM_015139.1,,"Homo sapiens solute carrier family 35 (UDP-glucuronic acid/UDP-N-acetylgalactosamine dual transporter), member D1 (SLC35D1), mRNA.",
ILMN_6924,101.73086,109.14773,126.96914,101.309074,LOC133308,NM_178833.3,,"Homo sapiens hypothetical protein BC009732 (LOC133308), mRNA.",
ILMN_32781,117.18567,115.60997,113.29465,117.39283,LOC643985,XM_927235.1,,"PREDICTED: Homo sapiens hypothetical protein LOC643985 (LOC643985), mRNA.",
ILMN_2684,463.03122,473.09583,264.42245,299.50278,CDKN2A,NM_058195.2,,"Homo sapiens cyclin-dependent kinase inhibitor 2A (melanoma, p16, inhibits CDK4) (CDKN2A), transcript variant 4, mRNA.",
ILMN_19642,116.16178,121.483444,132.48581,120.463875,MAX,NM_145114.1,,"Homo sapiens MYC associated factor X (MAX), transcript variant 4, mRNA.",
ILMN_15146,153.85861,146.40836,145.04639,118.064285,KCTD6,NM_153331.2,,"Homo sapiens potassium channel tetramerisation domain containing 6 (KCTD6), mRNA.",
ILMN_118453,104.72637,94.98949,97.08721,114.29958,,AW138487,,"UI-H-BI1-adg-g-11-0-UI.s1 NCI_CGAP_Sub3 Homo sapiens cDNA clone IMAGE:2716988 3, mRNA sequence",
ILMN_10547,131.13364,119.20608,117.73636,123.498604,HEYL,NM_014571.2,,"Homo sapiens hairy/enhancer-of-split related with YRPW motif-like (HEYL), mRNA.",
ILMN_36205,100.03654,109.39638,107.12235,110.52088,LOC652263,XM_941673.1,,"PREDICTED: Homo sapiens similar to cathepsin L-like protein (LOC652263), mRNA.",
ILMN_23848,660.89764,712.02997,727.3567,648.6267,E4F1,NM_004424.3,,"Homo sapiens E4F transcription factor 1 (E4F1), mRNA.",
ILMN_7445,243.38722,233.45828,353.8711,407.80432,THRAP4,NM_014815.2,,"Homo sapiens thyroid hormone receptor associated protein 4 (THRAP4), mRNA.",
ILMN_40280,219.15163,218.46655,136.69885,151.22147,LOC650737,XM_944786.1,,"PREDICTED: Homo sapiens hypothetical protein LOC650737, transcript variant 1 (LOC650737), mRNA.",
ILMN_41575,100.36057,98.801796,315.26593,375.69537,LOC646734,XM_929681.1,,"PREDICTED: Homo sapiens similar to integrin, beta 6 (LOC646734), mRNA.",
ILMN_46110,112.94749,111.79104,100.50443,101.962364,C1orf170,XM_936696.1,,"PREDICTED: Homo sapiens chromosome 1 open reading frame 170 (C1orf170), mRNA.",
ILMN_120323,95.5611,98.136604,109.08644,103.7865,,XM_377766,,"PREDICTED: Homo sapiens similar to Hypothetical protein CBG01854 (LOC402103), mRNA",
ILMN_34718,114.35737,108.85656,105.27949,110.0063,LOC649313,XM_938380.1,,"PREDICTED: Homo sapiens hypothetical protein LOC649313 (LOC649313), mRNA.",
ILMN_108223,109.23458,105.634155,112.61492,102.99709,,AI625489,,"ty56a02.x1 NCI_CGAP_Ut2 Homo sapiens cDNA clone IMAGE:2283050 3 similar to contains element KER repetitive element ;, mRNA sequence",
ILMN_2802,97.91547,103.863434,100.98954,115.16804,FCRL2,NM_030764.2,,"Homo sapiens Fc receptor-like 2 (FCRL2), transcript variant 2, mRNA.",
ILMN_138744,104.52377,105.04661,103.46788,107.93241,ZNF571,NM_016536.2,,"Homo sapiens zinc finger protein 571 (ZNF571), mRNA.",
ILMN_109560,104.18744,112.09503,111.436584,111.47235,,BM931874,,"UI-E-EJ1-ajl-a-03-0-UI.r1 UI-E-EJ1 Homo sapiens cDNA clone UI-E-EJ1-ajl-a-03-0-UI 5, mRNA sequence",
ILMN_40049,180.86882,164.6341,147.921,130.48979,LOC650020,XM_939111.1,,"PREDICTED: Homo sapiens similar to RING finger protein 4 (LOC650020), mRNA.",
ILMN_20072,255.91847,272.88403,133.39845,135.28516,SULT1A4,NM_001017389.1,,"Homo sapiens sulfotransferase family, cytosolic, 1A, phenol-preferring, member 4 (SULT1A4), transcript variant 1, mRNA.",
ILMN_2604,361.1663,331.70435,684.3504,704.80884,RPS6KA1,NM_001006665.1,,"Homo sapiens ribosomal protein S6 kinase, 90kDa, polypeptide 1 (RPS6KA1), transcript variant 2, mRNA.",
ILMN_83629,105.22563,117.25861,115.8982,119.31862,,H92299,,"yt90h06.s1 Soares_pineal_gland_N3HPG Homo sapiens cDNA clone IMAGE:231611 3, mRNA sequence",
ILMN_137940,3394.8032,6550.129,5592.9863,7227.75,PSMD12,XM_946047.1,,"PREDICTED: Homo sapiens proteasome (prosome, macropain) 26S subunit, non-ATPase, 12, transcript variant 5 (PSMD12), mRNA.",
ILMN_39169,113.4656,107.11153,122.52771,112.455765,LOC645070,XM_934955.1,,"PREDICTED: Homo sapiens similar to AT rich interactive domain 1B (SWI1-like) isoform 1, transcript variant 2 (LOC645070), mRNA.",
ILMN_108313,115.699585,107.33132,104.06619,117.376595,,AI216447,,"qh06f07.x1 Soares_NFL_T_GBC_S1 Homo sapiens cDNA clone IMAGE:1843909 3, mRNA sequence",
ILMN_26132,133.04514,132.6102,101.4735,107.62138,CD33L3,NM_213602.1,,"Homo sapiens CD33 antigen-like 3 (CD33L3), mRNA.",
ILMN_132633,125.33114,120.596,119.891335,114.3865,,BX647623,,Homo sapiens mRNA; cDNA DKFZp686N1215 (from clone DKFZp686N1215),
ILMN_19247,107.14983,89.408226,133.38701,178.00461,C9orf7,NM_017586.1,,"Homo sapiens chromosome 9 open reading frame 7 (C9orf7), mRNA.",
ILMN_19510,114.575264,112.33271,103.78393,95.59391,APPBP1,NM_001018159.1,,"Homo sapiens amyloid beta precursor protein binding protein 1 (APPBP1), transcript variant 2, mRNA.",
ILMN_1397,93.29981,98.7007,102.82289,105.12513,DDX11,NM_004399.1,,"Homo sapiens DEAD/H (Asp-Glu-Ala-Asp/His) box polypeptide 11 (CHL1-like helicase homolog, S. cerevisiae) (DDX11), transcript variant 2, mRNA.",
ILMN_11799,303.39365,296.56387,190.1082,201.6089,TSR1,NM_018128.4,,"Homo sapiens TSR1, 20S rRNA accumulation, homolog (yeast) (TSR1), mRNA.",
ILMN_20564,152.24539,168.6547,136.83157,154.02884,SLC9A5,NM_004594.1,,"Homo sapiens solute carrier family 9 (sodium/hydrogen exchanger), member 5 (SLC9A5), mRNA.",
ILMN_108966,121.89915,114.59581,114.096146,105.549866,C9orf39,AW188778,,"xk88c01.x1 NCI_CGAP_Ut2 Homo sapiens cDNA clone IMAGE:2673792 3, mRNA sequence",
ILMN_137635,607.1989,612.36694,565.0052,443.09866,ZAK,NM_133646.1,,"Homo sapiens sterile alpha motif and leucine zipper containing kinase AZK (ZAK), transcript variant 2, mRNA.",
ILMN_18202,1004.3157,833.18207,960.05225,894.7412,MRPS27,NM_015084.1,,"Homo sapiens mitochondrial ribosomal protein S27 (MRPS27), nuclear gene encoding mitochondrial protein, mRNA.",
ILMN_138185,347.421,341.2414,127.0735,100.027,SH3MD2,NM_020870.2,,"Homo sapiens SH3 multiple domains 2 (SH3MD2), mRNA.",
ILMN_133146,116.137024,104.3338,105.64523,103.372116,,AV764506,,"AV764506 MDS Homo sapiens cDNA clone MDSBFA08 5, mRNA sequence",
ILMN_108578,105.39144,106.89391,96.734764,111.071655,,BX103864,,"BX103864 NCI_CGAP_Co3 Homo sapiens cDNA clone IMAGp998L192231, mRNA sequence",
ILMN_77899,110.08423,114.07678,110.32327,109.95963,,AV723168,,"AV723168 HTB Homo sapiens cDNA clone HTBAOF11 5, mRNA sequence",
ILMN_12620,1622.6318,1463.2412,2877.6008,2826.2427,VDAC1,NM_003374.1,,"Homo sapiens voltage-dependent anion channel 1 (VDAC1), mRNA.",
ILMN_9476,136.27771,135.39397,119.278915,117.90411,LOC91689,NM_033318.3,,"Homo sapiens hypothetical gene supported by AL449243 (LOC91689), mRNA.",
ILMN_14717,266.1182,230.85805,261.9067,256.41635,MORN2,NM_194270.1,,"Homo sapiens MORN repeat containing 2 (MORN2), mRNA.",
ILMN_30715,477.22125,473.15088,642.4587,632.7245,LOC402644,XM_938297.1,,"PREDICTED: Homo sapiens similar to peptidylprolyl isomerase A isoform 1 (LOC402644), mRNA.",
ILMN_10045,253.51073,215.94151,164.28912,170.28632,DTX3,NM_178502.2,,"Homo sapiens deltex 3 homolog (Drosophila) (DTX3), mRNA.",
ILMN_15534,285.9687,285.17618,300.26407,294.01868,RB1CC1,NM_014781.3,,"Homo sapiens RB1-inducible coiled-coil 1 (RB1CC1), mRNA.",
ILMN_81385,119.288246,123.16074,100.08196,123.13925,,BX102269,,"BX102269 NCI_CGAP_Ut2 Homo sapiens cDNA clone IMAGp998P165670, mRNA sequence",
ILMN_2356,171.26831,164.64258,156.19563,159.89148,CRY2,NM_021117.1,,"Homo sapiens cryptochrome 2 (photolyase-like) (CRY2), mRNA.",
ILMN_21913,194.9504,182.05945,399.857,376.035,SIX4,NM_017420.2,,"Homo sapiens sine oculis homeobox homolog 4 (Drosophila) (SIX4), mRNA.",
ILMN_36317,108.65504,107.50178,97.75881,99.30122,LOC641696,XM_930607.1,,"PREDICTED: Homo sapiens hypothetical protein LOC641696 (LOC641696), mRNA.",
ILMN_103972,98.549225,99.17166,95.95094,98.93777,,BM969898,,"UI-CF-DU1-abd-m-21-0-UI.s1 UI-CF-DU1 Homo sapiens cDNA clone UI-CF-DU1-abd-m-21-0-UI 3, mRNA sequence",
ILMN_24112,1177.2103,1254.9716,1026.3778,1189.3888,ARPC4,NM_001024959.1,,"Homo sapiens actin related protein 2/3 complex, subunit 4, 20kDa (ARPC4), transcript variant 2, mRNA.",
ILMN_79306,108.90775,102.39956,105.303635,115.2089,,BX103317,,"BX103317 NCI_CGAP_Co8 Homo sapiens cDNA clone IMAGp998G114588, mRNA sequence",
ILMN_96613,111.236916,111.68469,109.743454,130.17848,,CD356321,,"AGENCOURT_14250989 NIH_MGC_187 Homo sapiens cDNA clone IMAGE:30404440 5, mRNA sequence",
ILMN_111064,111.43951,103.60997,114.46768,117.59766,,BP396343,,"BP396343 Homo sapiens pancreatic islet Homo sapiens cDNA clone hbt09690 3, mRNA sequence",
ILMN_93043,112.50398,109.92529,92.999954,103.823425,,AI939451,,"tf15f09.x5 NCI_CGAP_Brn23 Homo sapiens cDNA clone IMAGE:2096297 3, mRNA sequence",
ILMN_43071,109.000595,105.54619,101.620415,99.90259,PLGLA1,XM_934125.1,,"PREDICTED: Homo sapiens plasminogen-like A1, transcript variant 4 (PLGLA1), mRNA.",
ILMN_8733,93.62059,93.482216,127.101555,111.300476,FYB,NM_199335.2,,"Homo sapiens FYN binding protein (FYB-120/130) (FYB), transcript variant 2, mRNA.",
ILMN_19032,118.95845,104.72298,132.6202,135.34569,AMID,NM_032797.4,,"Homo sapiens apoptosis-inducing factor (AIF)-like mitochondrion-associated inducer of death (AMID), mRNA.",
ILMN_17465,100.99036,101.056496,110.46424,106.10328,NPB,NM_148896.2,,"Homo sapiens neuropeptide B (NPB), mRNA.",
ILMN_29515,1189.5715,1360.3633,127.76359,181.34189,FLJ90166,NM_153360.1,,"Homo sapiens hypothetical protein FLJ90166 (FLJ90166), mRNA.",
ILMN_6668,1074.7892,1062.6936,923.10376,769.92615,TTC4,NM_004623.2,,"Homo sapiens tetratricopeptide repeat domain 4 (TTC4), mRNA.",
ILMN_116833,107.27749,108.693794,118.42113,109.61662,,BQ884345,,"AGENCOURT_8673490 Lupski_sciatic_nerve Homo sapiens cDNA clone IMAGE:6199918 5, mRNA sequence",
ILMN_137294,104.37386,98.73393,108.31662,110.50819,ALOX5,XM_937295.1,,"PREDICTED: Homo sapiens arachidonate 5-lipoxygenase (ALOX5), mRNA.",
ILMN_30145,192.2689,208.98676,178.83836,139.9891,FUSIP1,NM_054016.1,,"Homo sapiens FUS interacting protein (serine/arginine-rich) 1 (FUSIP1), transcript variant 2, mRNA.",
ILMN_13636,114.96601,113.383606,117.7212,116.11737,CNR2,NM_001841.1,,"Homo sapiens cannabinoid receptor 2 (macrophage) (CNR2), mRNA.",
ILMN_43748,103.39385,90.48509,144.15796,137.51942,OTUD1,XM_166659.6,,"PREDICTED: Homo sapiens OTU domain containing 1 (OTUD1), mRNA.",
ILMN_86898,119.58325,124.27056,117.78566,120.24447,,CD671278,,"fg02g08.x1 Human Iris cDNA (Normalized): fg Homo sapiens cDNA clone fg02g08 3, mRNA sequence",
ILMN_25788,489.40814,492.82648,498.99493,593.7064,NME1-NME2,NM_001018136.1,,"Homo sapiens NME1-NME2 protein (NME1-NME2), mRNA.",
ILMN_112898,156.53496,165.50623,163.5635,182.65718,,CB048535,,"NISC_gj05d08.x1 NCI_CGAP_Pr28 Homo sapiens cDNA clone IMAGE:3270950 3, mRNA sequence",
ILMN_19750,123.46939,142.08455,153.95374,146.5131,YPEL2,NM_001005404.3,,"Homo sapiens yippee-like 2 (Drosophila) (YPEL2), mRNA.",
ILMN_29992,383.45346,339.14038,440.35727,548.4272,NUP214,NM_005085.2,,"Homo sapiens nucleoporin 214kDa (NUP214), mRNA.",
ILMN_33967,100.43334,106.6716,94.07364,102.25133,LOC643035,XM_931999.1,,"PREDICTED: Homo sapiens similar to CG33096-PB, isoform B, transcript variant 3 (LOC643035), mRNA.",
ILMN_110094,113.337494,115.908264,111.64992,117.430115,,AW955731,,"EST367801 MAGE resequences, MAGD Homo sapiens cDNA, mRNA sequence",
ILMN_76159,137.4913,126.7903,138.75684,124.587036,,BQ049787,,"AGENCOURT_6797022 NIH_MGC_85 Homo sapiens cDNA clone IMAGE:5787713 5, mRNA sequence",
ILMN_17742,172.69432,154.43112,109.88284,104.30456,PSG9,NM_002784.2,,"Homo sapiens pregnancy specific beta-1-glycoprotein 9 (PSG9), mRNA.",
ILMN_4339,456.72855,520.0338,174.19998,172.22287,NRIP1,NM_003489.2,,"Homo sapiens nuclear receptor interacting protein 1 (NRIP1), mRNA.",
ILMN_72151,105.86349,104.486946,92.04274,90.62888,BST2,BQ024572,,"UI-1-BB1p-aus-a-04-0-UI.s1 NCI_CGAP_Pl6 Homo sapiens cDNA clone UI-1-BB1p-aus-a-04-0-UI 3, mRNA sequence",
ILMN_42336,88.57296,97.239876,106.60941,99.04321,LOC644436,XM_927579.1,,"PREDICTED: Homo sapiens similar to Tubulin alpha-4 chain (Alpha-tubulin 4) (Alpha-tubulin isotype M-alpha-4) (LOC644436), mRNA.",
ILMN_10592,128.20029,130.28673,158.0002,167.72247,FUT3,NM_000149.1,,"Homo sapiens fucosyltransferase 3 (galactoside 3(4)-L-fucosyltransferase, Lewis blood group) (FUT3), mRNA.",
ILMN_122198,226.66397,219.55055,109.54901,109.8092,PSG1,BG354573,,"PLAC7 Human placenta cDNA expression library Homo sapiens cDNA clone 253708 similar to PLAC7 Placenta specific gene 7, mRNA sequence",
ILMN_15378,143.221,144.3471,108.482544,95.72701,RGS4,NM_005613.3,,"Homo sapiens regulator of G-protein signalling 4 (RGS4), mRNA.",
ILMN_137508,226.51335,226.84119,88.351715,100.74088,NPPB,NM_002521.1,,"Homo sapiens natriuretic peptide precursor B (NPPB), mRNA.",
ILMN_26873,85.05948,87.168755,119.88253,96.04259,MARK1,NM_018650.2,,"Homo sapiens MAP/microtubule affinity-regulating kinase 1 (MARK1), mRNA.",
ILMN_3721,1565.3004,1476.9779,1676.087,1295.9192,POLE3,NM_017443.3,,"Homo sapiens polymerase (DNA directed), epsilon 3 (p17 subunit) (POLE3), mRNA.",
ILMN_21016,237.85553,242.017,399.6035,476.8755,RPUSD1,NM_058192.2,,"Homo sapiens RNA pseudouridylate synthase domain containing 1 (RPUSD1), mRNA.",
ILMN_1434,3185.803,3224.6323,3949.9487,3878.7178,ARPC2,NM_005731.2,,"Homo sapiens actin related protein 2/3 complex, subunit 2, 34kDa (ARPC2), transcript variant 2, mRNA.",
ILMN_75525,97.970955,106.53359,98.7176,106.42814,,BF691448,,"602247616F1 NIH_MGC_62 Homo sapiens cDNA clone IMAGE:4332914 5, mRNA sequence",
ILMN_5006,616.18884,536.9049,439.02823,356.24542,TRIM44,NM_017583.3,,"Homo sapiens tripartite motif-containing 44 (TRIM44), mRNA.",
ILMN_4347,597.90546,581.6587,264.58313,230.63336,SERTAD2,NM_014755.1,,"Homo sapiens SERTA domain containing 2 (SERTAD2), mRNA.",
ILMN_21403,341.61322,305.8664,91.87585,85.43035,CPA4,NM_016352.2,,"Homo sapiens carboxypeptidase A4 (CPA4), mRNA.",
ILMN_72899,93.51842,110.8303,113.7327,100.45734,,W58601,,"zd19e12.s1 Soares_fetal_heart_NbHH19W Homo sapiens cDNA clone IMAGE:341134 3, mRNA sequence",
ILMN_125975,116.49927,117.05242,113.42459,104.142044,,BG212400,,"RST31987 Athersys RAGE Library Homo sapiens cDNA, mRNA sequence",
ILMN_29638,361.14322,316.56747,317.6309,382.76624,GTF3C1,NM_001520.1,,"Homo sapiens general transcription factor IIIC, polypeptide 1, alpha 220kDa (GTF3C1), mRNA.",
ILMN_18567,309.11774,285.69052,326.93723,252.50587,FYCO1,NM_024513.1,,"Homo sapiens FYVE and coiled-coil domain containing 1 (FYCO1), mRNA.",
ILMN_7272,537.70935,410.963,1138.1837,1323.2513,ERGIC1,NM_001031711.1,,"Homo sapiens endoplasmic reticulum-golgi intermediate compartment (ERGIC) 1 (ERGIC1), transcript variant 1, mRNA.",
ILMN_35774,103.374725,105.91842,115.64211,104.4459,LOC653703,XM_929053.1,,"PREDICTED: Homo sapiens similar to Complement C3 precursor (LOC653703), mRNA.",
ILMN_9443,2001.687,2196.5642,1768.6925,1288.0214,MRPL15,NM_014175.2,,"Homo sapiens mitochondrial ribosomal protein L15 (MRPL15), nuclear gene encoding mitochondrial protein, mRNA.",
ILMN_11419,125.22534,131.93639,115.915665,107.83405,GALNACT-2,NM_018590.3,,"Homo sapiens chondroitin sulfate GalNAcT-2 (GALNACT-2), mRNA.",
ILMN_133888,101.48318,110.82913,109.202446,106.57805,,BU853722,,"AGENCOURT_10407557 NIH_MGC_82 Homo sapiens cDNA clone IMAGE:6620701 5, mRNA sequence",
ILMN_23659,140.2993,136.77084,109.6709,98.24359,CD3EAP,NM_012099.1,,"Homo sapiens CD3E antigen, epsilon polypeptide associated protein (CD3EAP), mRNA.",
ILMN_85091,112.33335,114.25359,99.91097,99.93294,PLCXD2,AK095647,,"Homo sapiens cDNA FLJ38328 fis, clone FCBBF3025142",
ILMN_34611,114.84164,97.939514,106.84601,99.19814,LOC644041,XM_927284.1,,"PREDICTED: Homo sapiens hypothetical protein LOC644041 (LOC644041), mRNA.",
ILMN_127484,108.621155,111.428345,111.41262,100.83864,,DA113041,,"DA113041 BRACE3 Homo sapiens cDNA clone BRACE3031153 5, mRNA sequence",
ILMN_35118,257.8728,309.21548,105.45182,107.02994,LOC400759,XR_000992.1,,"PREDICTED: Homo sapiens similar to Interferon-induced guanylate-binding protein 1 (GTP-binding protein 1) (Guanine nucleotide-binding protein 1) (HuGBP-1) (LOC400759), misc RNA.",
ILMN_76408,227.96858,246.97707,357.36902,531.9301,,BX091695,,"BX091695 Soares_NFL_T_GBC_S1 Homo sapiens cDNA clone IMAGp998K073954 ; IMAGE:1560702, mRNA sequence",
ILMN_15368,278.31024,292.92215,220.63571,217.0161,MYNN,NM_018657.3,,"Homo sapiens myoneurin (MYNN), mRNA.",
ILMN_8528,114.873184,108.7192,108.92494,100.380196,DDX20,NM_007204.3,,"Homo sapiens DEAD (Asp-Glu-Ala-Asp) box polypeptide 20 (DDX20), mRNA.",
ILMN_5266,181.42406,186.56857,150.78677,124.032104,LOC92689,NM_138389.1,,"Homo sapiens hypothetical protein BC001096 (LOC92689), mRNA.",
ILMN_3289,1676.2101,1589.2151,639.37256,627.2273,LPP,NM_005578.2,,"Homo sapiens LIM domain containing preferred translocation partner in lipoma (LPP), mRNA.",
ILMN_28455,99.45998,106.11892,179.63885,163.11247,KIAA0895,NM_015314.1,,"Homo sapiens KIAA0895 protein (KIAA0895), mRNA.",
ILMN_81357,96.111855,107.04755,106.35478,123.26633,LOC151171,AK057376,,"Homo sapiens cDNA FLJ32814 fis, clone TESTI2002806",14702039
ILMN_8388,152.1266,158.86627,220.62434,257.6142,KLK10,NM_145888.1,,"Homo sapiens kallikrein 10 (KLK10), transcript variant 2, mRNA.",
ILMN_1371,269.05154,267.85724,163.5097,179.98096,TM9SF1,NM_001014842.1,,"Homo sapiens transmembrane 9 superfamily member 1 (TM9SF1), transcript variant 2, mRNA.",
ILMN_8801,159.05531,160.87903,176.52338,149.52028,C6orf75,NM_001031712.1,,"Homo sapiens chromosome 6 open reading frame 75 (C6orf75), transcript variant 1, mRNA.",
ILMN_2309,179.9257,199.6013,251.59138,214.59703,GUF1,NM_021927.1,,"Homo sapiens GUF1 GTPase homolog (S. cerevisiae) (GUF1), mRNA.",
ILMN_77568,118.21385,118.32946,110.108955,109.252396,,BX108902,,"BX108902 Soares_fetal_liver_spleen_1NFLS_S1 Homo sapiens cDNA clone IMAGp998I244195, mRNA sequence",
ILMN_138606,536.0132,549.0845,476.78497,368.18958,CNOT7,NM_013354.4,,"Homo sapiens CCR4-NOT transcription complex, subunit 7 (CNOT7), transcript variant 1, mRNA.",
ILMN_107321,102.41557,117.199196,103.77868,113.265366,,BM983610,,"UI-CF-EC1-abk-j-12-0-UI.s1 UI-CF-EC1 Homo sapiens cDNA clone UI-CF-EC1-abk-j-12-0-UI 3, mRNA sequence",
ILMN_11890,137.75557,136.58171,139.22328,141.2552,CRYGS,NM_017541.2,,"Homo sapiens crystallin, gamma S (CRYGS), mRNA.",
ILMN_100477,102.49462,102.37886,113.47869,119.65358,,BE900778,,"601673983F1 NIH_MGC_21 Homo sapiens cDNA clone IMAGE:3956733 5, mRNA sequence",
ILMN_138038,109.78412,107.53787,103.72589,105.4387,TSRC1,NM_019032.3,,"Homo sapiens thrombospondin repeat containing 1 (TSRC1), transcript variant 1, mRNA.",
ILMN_86504,109.47225,94.638565,110.46435,93.74791,,BG202138,,"RST21492 Athersys RAGE Library Homo sapiens cDNA, mRNA sequence",
ILMN_29893,191.53685,212.48218,159.59851,164.63724,FRS3,NM_006653.3,,"Homo sapiens fibroblast growth factor receptor substrate 3 (FRS3), mRNA.",
ILMN_78953,116.19286,119.184875,123.36582,112.39095,,AA613204,,"no19b09.s1 NCI_CGAP_Phe1 Homo sapiens cDNA clone IMAGE:1101113 3, mRNA sequence",
ILMN_137277,427.68842,406.3588,300.70166,359.65225,DKFZP564B147,XR_001087.1,,"PREDICTED: Homo sapiens DKFZP564B147 protein, transcript variant 10 (DKFZP564B147), misc RNA.",
ILMN_23395,170.2419,172.12057,138.90353,139.82965,GLDC,NM_000170.1,,"Homo sapiens glycine dehydrogenase (decarboxylating; glycine decarboxylase, glycine cleavage system protein P) (GLDC), mRNA.",
ILMN_20156,100.206406,103.75166,104.69786,100.27217,DDX59,NM_031306.1,,"Homo sapiens DEAD (Asp-Glu-Ala-Asp) box polypeptide 59 (DDX59), transcript variant 2, mRNA.",
ILMN_27664,110.38821,114.69612,114.5065,107.91188,SCT,NM_021920.2,,"Homo sapiens secretin (SCT), mRNA.",
ILMN_15278,128.89465,127.50712,125.43744,116.07485,RAD51L1,NM_133510.2,,"Homo sapiens RAD51-like 1 (S. cerevisiae) (RAD51L1), transcript variant 2, mRNA.",
ILMN_138726,112.31584,106.07647,110.83801,109.69527,C16orf3,NM_001214.2,,"Homo sapiens chromosome 16 open reading frame 3 (C16orf3), mRNA.",
ILMN_2705,807.1477,868.1443,556.11884,577.0573,ZNF364,NM_014455.1,,"Homo sapiens zinc finger protein 364 (ZNF364), mRNA.",
ILMN_110644,116.04585,119.29268,109.98176,111.20658,,AA766245,,"oa13c01.s1 NCI_CGAP_GCB1 Homo sapiens cDNA clone IMAGE:1304832 3, mRNA sequence",
ILMN_39709,109.81658,106.26809,100.60407,98.60854,PMS2CL,XR_001272.1,,"PREDICTED: Homo sapiens PMS2-C terminal-like (PMS2CL), misc RNA.",
ILMN_39557,113.42611,113.447205,111.24169,112.42708,LOC649509,XM_938590.1,,"PREDICTED: Homo sapiens similar to tumor protein p53 inducible protein 5 (LOC649509), mRNA.",
ILMN_21715,145.85925,139.4172,261.90634,323.1508,LAMP3,NM_014398.2,,"Homo sapiens lysosomal-associated membrane protein 3 (LAMP3), mRNA.",
ILMN_114542,118.77373,117.56772,119.44118,115.31311,,BG311095,,"ia54b07.y1 Melton Human Islets HIZ1 Homo sapiens cDNA clone IMAGE:5642053 5, mRNA sequence",
ILMN_22828,232.27428,228.44095,95.35736,93.01463,GSTT1,NM_000853.1,,"Homo sapiens glutathione S-transferase theta 1 (GSTT1), mRNA.",
ILMN_12209,170.19986,165.45415,196.52663,256.74142,FBLN1,NM_006486.2,,"Homo sapiens fibulin 1 (FBLN1), transcript variant D, mRNA.",
ILMN_105961,109.09102,109.2477,118.99362,113.092995,,BF516331,,"UI-H-BW1-anz-h-04-0-UI.s1 NCI_CGAP_Sub7 Homo sapiens cDNA clone IMAGE:3084150 3, mRNA sequence",
ILMN_12164,141.69768,135.69011,113.98092,107.97071,SYT15,NM_181519.2,,"Homo sapiens synaptotagmin XV (SYT15), transcript variant b, mRNA.",
ILMN_27255,122.96768,111.5569,96.40975,103.12005,KIAA0738,NM_014719.1,,"Homo sapiens KIAA0738 gene product (KIAA0738), mRNA.",
ILMN_78414,112.32971,106.8293,110.52336,118.1398,,BX105716,,"BX105716 Soares_fetal_heart_NbHH19W Homo sapiens cDNA clone IMAGp998O144400, mRNA sequence",
ILMN_27063,105.07141,98.28145,98.087906,95.94508,FLCN,NM_144606.4,,"Homo sapiens folliculin (FLCN), transcript variant 2, mRNA.",
ILMN_28827,116.792725,118.05556,113.7666,104.79561,MGC33214,NM_153354.2,,"Homo sapiens hypothetical protein MGC33214 (MGC33214), mRNA.",
ILMN_6187,269.08438,250.70996,233.92664,203.53235,PSPC1,NM_018282.1,,"Homo sapiens paraspeckle component 1 (PSPC1), mRNA.",
ILMN_15956,110.28588,109.3583,165.0529,166.30998,RDH10,NM_172037.2,,"Homo sapiens retinol dehydrogenase 10 (all-trans) (RDH10), mRNA.",
ILMN_17455,1742.1501,1731.4288,545.3001,565.814,CKLF,NM_016326.2,,"Homo sapiens chemokine-like factor (CKLF), transcript variant 3, mRNA.",
ILMN_649,115.17628,115.09546,235.43353,260.23535,TRPV4,NM_147204.1,,"Homo sapiens transient receptor potential cation channel, subfamily V, member 4 (TRPV4), transcript variant 2, mRNA.",
ILMN_106628,124.81097,111.58265,111.920166,124.08191,,AA722034,,"zh18d04.s1 Soares_pineal_gland_N3HPG Homo sapiens cDNA clone IMAGE:412423 3, mRNA sequence",
ILMN_39930,112.2677,109.3473,111.741905,116.75341,LOC646263,XM_929208.1,,"PREDICTED: Homo sapiens hypothetical protein LOC646263 (LOC646263), mRNA.",
ILMN_113883,125.402336,121.982414,140.75482,155.38474,,BM723830,,"UI-E-EO1-aix-d-15-0-UI.r1 UI-E-EO1 Homo sapiens cDNA clone UI-E-EO1-aix-d-15-0-UI 5, mRNA sequence",
ILMN_24064,364.74606,372.74786,561.1212,403.27475,TXNDC9,NM_005783.3,,"Homo sapiens thioredoxin domain containing 9 (TXNDC9), mRNA.",
ILMN_21707,206.92886,188.24141,160.7397,186.17418,ZNHIT2,NM_014205.2,,"Homo sapiens zinc finger, HIT type 2 (ZNHIT2), mRNA.",
ILMN_44052,111.42266,114.47958,107.415596,103.70274,LOC644474,XM_930098.1,,"PREDICTED: Homo sapiens hypothetical protein LOC644474 (LOC644474), mRNA.",
ILMN_17784,97.52536,109.46807,111.00832,112.6624,RASL11A,NM_206827.1,,"Homo sapiens RAS-like, family 11, member A (RASL11A), mRNA.",
ILMN_28064,130.53136,128.57066,107.78049,104.65698,WAC,NM_100264.1,,"Homo sapiens WW domain containing adaptor with coiled-coil (WAC), transcript variant 2, mRNA.",
ILMN_13395,489.54233,474.89697,485.409,540.9103,DAP3,NM_033657.1,,"Homo sapiens death associated protein 3 (DAP3), nuclear gene encoding mitochondrial protein, transcript variant 1, mRNA.",
ILMN_23550,1598.9651,1423.0438,1887.8562,2178.928,IRAK1,NM_001025242.1,,"Homo sapiens interleukin-1 receptor-associated kinase 1 (IRAK1), transcript variant 2, mRNA.",
ILMN_139253,1625.9104,1647.5607,1340.711,1591.9637,MLC1SA,NM_002475.2,,"Homo sapiens myosin light chain 1 slow a (MLC1SA), mRNA.",
ILMN_19760,1407.2081,1522.1483,2670.7925,2722.0605,SOD2,NM_001024465.1,,"Homo sapiens superoxide dismutase 2, mitochondrial (SOD2), nuclear gene encoding mitochondrial protein, transcript variant 2, mRNA.",
ILMN_117271,110.28735,111.1894,112.49931,110.9334,BTBD7,AI018472,,"ov63d09.s1 Soares_testis_NHT Homo sapiens cDNA clone IMAGE:1642001 3, mRNA sequence",
ILMN_8521,1067.5144,1067.9879,948.6167,1068.5034,MAP4K2,NM_004579.2,,"Homo sapiens mitogen-activated protein kinase kinase kinase kinase 2 (MAP4K2), mRNA.",
ILMN_87569,100.2366,111.48,114.70755,123.922264,,BM992251,,"UI-H-DF1-auh-l-16-0-UI.s2 NCI_CGAP_DF1 Homo sapiens cDNA clone IMAGE:5869599 3, mRNA sequence",
ILMN_129884,117.933014,111.07393,114.93751,124.03293,,DB341749,,"DB341749 TESTI4 Homo sapiens cDNA clone TESTI4046817 3, mRNA sequence",
ILMN_138945,218.54948,227.20502,217.23683,243.40186,SEC6L1,NM_007277.3,,"Homo sapiens SEC6-like 1 (S. cerevisiae) (SEC6L1), mRNA.",
ILMN_26499,163.90579,149.05571,155.39154,148.38062,RPP25,NM_017793.1,,"Homo sapiens ribonuclease P 25kDa subunit (RPP25), mRNA.",
ILMN_79883,107.1057,107.11504,108.612144,105.7995,,AW975317,,"EST387425 MAGE resequences, MAGN Homo sapiens cDNA, mRNA sequence",
ILMN_39048,102.30566,100.5964,97.31521,93.37151,LOC644086,XM_929460.1,,"PREDICTED: Homo sapiens hypothetical protein LOC644086, transcript variant 1 (LOC644086), mRNA.",
ILMN_40889,102.50059,111.57435,106.79247,111.515945,LOC642916,XM_932043.1,,"PREDICTED: Homo sapiens hypothetical protein LOC642916 (LOC642916), mRNA.",
ILMN_123103,129.1968,131.9576,114.12074,152.0366,,BU599664,,"AGENCOURT_8827738 NIH_MGC_142 Homo sapiens cDNA clone IMAGE:6458730 5, mRNA sequence",
ILMN_11375,179.31229,161.95113,186.59776,219.06136,CEECAM1,NM_016174.3,,"Homo sapiens cerebral endothelial cell adhesion molecule 1 (CEECAM1), mRNA.",
ILMN_111255,103.26609,107.32477,104.36092,89.03333,,AK094401,,"Homo sapiens cDNA FLJ37082 fis, clone BRACE2016465",
ILMN_5819,4832.522,4195.782,4564.2876,5241.6626,DNAJA1,NM_001539.2,,"Homo sapiens DnaJ (Hsp40) homolog, subfamily A, member 1 (DNAJA1), mRNA.",
ILMN_18620,123.636536,119.054184,99.599976,113.95793,TESSP2,NM_182702.1,,"Homo sapiens testis serine protease 2 (TESSP2), mRNA.",
ILMN_7535,1282.2628,1287.5172,536.8578,759.0891,HERC6,NM_001013005.1,,"Homo sapiens hect domain and RLD 6 (HERC6), transcript variant 4, mRNA.",
ILMN_103629,114.49891,120.00333,104.59253,106.99636,,AI203910,,"qd72g01.x1 Soares_testis_NHT Homo sapiens cDNA clone IMAGE:1735056 3, mRNA sequence",
ILMN_121130,109.799355,107.326,119.32334,114.493835,,BG184172,,"RST3092 Athersys RAGE Library Homo sapiens cDNA, mRNA sequence",
ILMN_27027,397.7001,385.90353,358.8731,396.41626,PINK1,NM_032409.1,,"Homo sapiens PTEN induced putative kinase 1 (PINK1), mRNA.",
ILMN_16222,2671.2715,2841.6113,2418.037,2183.8271,ILF2,NM_004515.2,,"Homo sapiens interleukin enhancer binding factor 2, 45kDa (ILF2), mRNA.",
ILMN_122449,102.29956,95.40634,100.59385,91.61389,,BF571702,,"602076262F1 NIH_MGC_62 Homo sapiens cDNA clone IMAGE:4243718 5, mRNA sequence",
ILMN_19499,129.80113,131.9783,108.10413,107.77925,PPAPDC1A,NM_001030059.1,,"Homo sapiens phosphatidic acid phosphatase type 2 domain containing 1A (PPAPDC1A), mRNA.",
ILMN_116874,119.82527,113.07498,103.21268,119.934105,,BQ884145,,"AGENCOURT_8681944 Lupski_sciatic_nerve Homo sapiens cDNA clone IMAGE:6197339 5, mRNA sequence",
ILMN_1457,323.79584,313.24762,343.51065,256.32272,FUNDC1,NM_173794.2,,"Homo sapiens FUN14 domain containing 1 (FUNDC1), mRNA.",
ILMN_30991,113.231995,107.64109,97.55904,110.07063,LOC647924,XM_937936.1,,"PREDICTED: Homo sapiens similar to heterogeneous nuclear ribonucleoprotein L isoform a (LOC647924), mRNA.",
ILMN_108674,111.611435,120.03572,131.4884,123.83118,,AI222174,,"qg96g10.x1 Soares_NFL_T_GBC_S1 Homo sapiens cDNA clone IMAGE:1843074 3, mRNA sequence",
ILMN_7268,107.78213,108.567825,135.23705,134.97755,FLJ90586,NM_153345.1,,"Homo sapiens hypothetical protein FLJ90586 (FLJ90586), mRNA.",
ILMN_2507,737.2234,767.866,714.8008,672.46564,KBTBD2,NM_015483.1,,"Homo sapiens kelch repeat and BTB (POZ) domain containing 2 (KBTBD2), mRNA.",
ILMN_43296,107.734344,99.331436,100.17487,92.82181,LOC653326,XM_928507.1,,"PREDICTED: Homo sapiens similar to erythrocyte membrane protein band 4.1 like 4B (LOC653326), mRNA.",
ILMN_20339,266.98578,253.53091,269.66177,232.2787,FRAT2,NM_012083.2,,"Homo sapiens frequently rearranged in advanced T-cell lymphomas 2 (FRAT2), mRNA.",
ILMN_3226,222.59575,191.1706,216.92152,225.30922,SH3PX3,NM_153271.1,,"Homo sapiens SH3 and PX domain containing 3 (SH3PX3), mRNA.",
ILMN_17446,119.62129,113.05396,88.73022,91.43461,PSG1,NM_006905.2,,"Homo sapiens pregnancy specific beta-1-glycoprotein 1 (PSG1), mRNA.",
ILMN_124493,123.34212,142.62978,134.47165,148.84761,,BM671878,,"UI-E-CI1-age-e-03-0-UI.s1 UI-E-CI1 Homo sapiens cDNA clone UI-E-CI1-age-e-03-0-UI 3, mRNA sequence",
ILMN_74159,215.22502,220.07462,313.59256,247.91924,,BC090942,,Homo sapiens cDNA clone IMAGE:3079901,
ILMN_19452,1141.7468,1223.5227,693.09247,639.44696,C20orf18,NM_006462.2,,"Homo sapiens chromosome 20 open reading frame 18 (C20orf18), transcript variant 1, mRNA.",
ILMN_21729,566.3674,536.2729,854.60626,895.086,Magmas,NM_016069.8,,"Homo sapiens mitochondria-associated protein involved in granulocyte-macrophage colony-stimulating factor signal transduction (Magmas), nuclear gene encoding mitochondrial protein, mRNA.",
ILMN_137060,172.2347,165.82236,135.84535,100.39159,LOC643079,XM_927251.1,,"PREDICTED: Homo sapiens hypothetical protein LOC643079 (LOC643079), mRNA.",
ILMN_43936,96.74694,100.33865,106.592285,106.8021,LOC644715,XM_932323.1,,"PREDICTED: Homo sapiens hypothetical protein LOC644715 (LOC644715), mRNA.",
ILMN_24477,113.47317,107.70476,109.856804,108.96666,ALS2CR19,NM_152526.3,,"Homo sapiens amyotrophic lateral sclerosis 2 (juvenile) chromosome region, candidate 19 (ALS2CR19), transcript variant b, mRNA.",
ILMN_13013,192.06474,191.02353,191.22557,172.50552,RHBDD1,NM_032276.2,,"Homo sapiens rhomboid domain containing 1 (RHBDD1), mRNA.",
ILMN_19049,114.79926,107.34278,118.13265,113.23718,ZNF679,NM_153363.1,,"Homo sapiens zinc finger protein 679 (ZNF679), mRNA.",
ILMN_13494,1217.7058,1253.1566,740.4385,687.1527,MELK,NM_014791.2,,"Homo sapiens maternal embryonic leucine zipper kinase (MELK), mRNA.",
ILMN_127109,111.30254,116.38933,116.22328,116.185936,,BX093910,,"BX093910 NCI_CGAP_Kid11 Homo sapiens cDNA clone IMAGp998B126124, mRNA sequence",
ILMN_19616,111.844574,111.94621,143.57478,141.06108,SMPDL3B,NM_014474.2,,"Homo sapiens sphingomyelin phosphodiesterase, acid-like 3B (SMPDL3B), transcript variant 1, mRNA.",
ILMN_37912,89.70831,87.320595,90.22331,87.572205,LOC648933,XM_938013.1,,"PREDICTED: Homo sapiens similar to THO complex 3 (LOC648933), mRNA.",
ILMN_78985,115.353035,109.32295,118.557465,119.3477,,BX089654,,"BX089654 Soares_NhHMPu_S1 Homo sapiens cDNA clone IMAGp998I094291 ; IMAGE:1690064, mRNA sequence",
ILMN_8872,141.08974,139.63416,155.37791,165.80836,MYEF2,NM_016132.2,,"Homo sapiens myelin expression factor 2 (MYEF2), mRNA.",
ILMN_25320,95.44561,101.79413,611.0255,1051.0022,IL1A,NM_000575.3,,"Homo sapiens interleukin 1, alpha (IL1A), mRNA.",
ILMN_17353,115.868805,120.48943,110.41485,105.79001,KIAA1958,NM_133465.1,,"Homo sapiens KIAA1958 (KIAA1958), mRNA.",
ILMN_19111,113.489456,111.905975,107.53777,105.866005,CDC73,NM_024529.3,,"Homo sapiens cell division cycle 73, Paf1/RNA polymerase II complex component, homolog (S. cerevisiae) (CDC73), mRNA.",
ILMN_26433,144.82054,143.22789,159.58893,191.90234,TSPYL6,NM_001003937.1,,"Homo sapiens TSPY-like 6 (TSPYL6), mRNA.",
ILMN_138021,115.2322,124.356514,132.56203,141.59225,HSPBP1,XM_938008.1,,"PREDICTED: Homo sapiens hsp70-interacting protein (HSPBP1), mRNA.",
ILMN_24637,198.68002,196.53432,193.20909,170.04402,C8orf53,NM_032334.1,,"Homo sapiens chromosome 8 open reading frame 53 (C8orf53), mRNA.",
ILMN_34826,106.708534,106.80811,109.481125,106.73927,LOC344382,XM_293026.5,,"PREDICTED: Homo sapiens similar to Serine-threonine kinase receptor-associated protein (UNR-interacting protein) (WD-40 repeat protein PT-WD) (MAP activator with WD repeats) (LOC344382), mRNA.",
ILMN_112525,300.89685,295.35782,183.80472,176.34805,PRDM11,AY726563,,Homo sapiens clone TESTIS-609 mRNA sequence,
ILMN_75346,108.76089,114.92929,105.04766,109.07099,,AA628129,,"af97d05.s1 Soares_testis_NHT Homo sapiens cDNA clone IMAGE:1055721 3, mRNA sequence",
ILMN_29052,329.43655,334.188,296.36682,248.55214,ALS2CR13,NM_173511.2,,"Homo sapiens amyotrophic lateral sclerosis 2 (juvenile) chromosome region, candidate 13 (ALS2CR13), mRNA.",
ILMN_26093,123.25011,116.90912,171.25851,153.07057,DNAJC3,NM_006260.2,,"Homo sapiens DnaJ (Hsp40) homolog, subfamily C, member 3 (DNAJC3), mRNA.",
ILMN_22962,294.51315,289.462,489.5176,417.03503,PTS,NM_000317.1,,"Homo sapiens 6-pyruvoyltetrahydropterin synthase (PTS), mRNA.",
ILMN_135546,97.833046,93.954704,106.048706,117.95203,,DR980013,,"SM015505 Placenta 3 EST Homo sapiens cDNA clone ID_15505 3', mRNA sequence",
ILMN_118673,266.82312,239.04793,97.14969,114.88874,,AW630386,,"hh82d09.y1 NCI_CGAP_GU1 Homo sapiens cDNA clone IMAGE:2969297 5, mRNA sequence",
ILMN_118869,114.64598,124.097534,112.93962,125.1512,,AW293882,,"UI-H-BW0-ain-e-07-0-UI.s1 NCI_CGAP_Sub6 Homo sapiens cDNA clone IMAGE:2729941 3, mRNA sequence",
ILMN_25657,96.43104,102.13097,124.19473,256.41757,NRTN,NM_004558.2,,"Homo sapiens neurturin (NRTN), mRNA.",
ILMN_9401,311.97076,344.0841,415.06644,400.40497,RCE1,NM_001032279.1,,"Homo sapiens RCE1 homolog, prenyl protein peptidase (S. cerevisiae) (RCE1), transcript variant 2, mRNA.",
ILMN_24923,383.8404,370.66455,355.10504,335.96262,AQR,NM_014691.2,,"Homo sapiens aquarius homolog (mouse) (AQR), mRNA.",
ILMN_16099,100.60786,112.94393,103.2656,101.265076,FTHL7,NR_002202.1,,"Homo sapiens ferritin, heavy polypeptide-like 7 (FTHL7) on chromosome 13.",
ILMN_138654,177.41812,188.05014,128.97163,137.52284,NUMBL,NM_004756.2,,"Homo sapiens numb homolog (Drosophila)-like (NUMBL), mRNA.",
ILMN_20203,364.30038,371.7941,296.6547,264.57556,MKLN1,NM_013255.3,,"Homo sapiens muskelin 1, intracellular mediator containing kelch motifs (MKLN1), mRNA.",
ILMN_112910,129.14578,121.70667,130.05199,118.36242,,BU739964,,"UI-E-EJ0-aht-h-23-0-UI.s1 UI-E-EJ0 Homo sapiens cDNA clone UI-E-EJ0-aht-h-23-0-UI 3, mRNA sequence",
ILMN_18082,222.16132,232.33565,147.17937,125.109314,LACTB2,NM_016027.1,,"Homo sapiens lactamase, beta 2 (LACTB2), mRNA.",
ILMN_3290,1489.2365,1392.296,1365.1764,1292.9348,KIAA0174,NM_014761.2,,"Homo sapiens KIAA0174 (KIAA0174), mRNA.",
ILMN_12447,111.622345,112.41534,115.60402,108.03637,ANK2,NM_001148.3,,"Homo sapiens ankyrin 2, neuronal (ANK2), transcript variant 1, mRNA.",
ILMN_8335,154.24802,141.49654,160.92706,174.92589,TAOK2,NM_004783.2,,"Homo sapiens TAO kinase 2 (TAOK2), transcript variant 1, mRNA.",
ILMN_30342,909.84644,1191.1233,699.121,709.91315,YIPF3,NM_015388.2,,"Homo sapiens Yip1 domain family, member 3 (YIPF3), mRNA.",
ILMN_35539,120.35633,115.67421,111.73087,128.11443,LOC653720,XM_935303.1,,"PREDICTED: Homo sapiens similar to golgi autoantigen, golgin family member, transcript variant 3 (LOC653720), mRNA.",
ILMN_34722,101.42107,93.20812,106.79247,98.23361,LOC649246,XM_938313.1,,"PREDICTED: Homo sapiens hypothetical protein LOC649246 (LOC649246), mRNA.",
ILMN_22284,295.80377,322.81107,223.78261,186.45883,STXBP3,NM_007269.1,,"Homo sapiens syntaxin binding protein 3 (STXBP3), mRNA.",
ILMN_25829,152.46349,128.77486,143.13689,139.41766,CC2D1A,NM_017721.2,,"Homo sapiens coiled-coil and C2 domain containing 1A (CC2D1A), mRNA.",
ILMN_28729,14753.273,14872.332,13504.104,11386.483,TUBA6,NM_032704.2,,"Homo sapiens tubulin, alpha 6 (TUBA6), mRNA.",
ILMN_15754,227.84534,249.71956,225.19559,206.56311,THAP1,NM_018105.2,,"Homo sapiens THAP domain containing, apoptosis associated protein 1 (THAP1), transcript variant 1, mRNA.",
ILMN_4533,86.60901,80.722664,84.9767,117.09155,IL28B,NM_172139.2,,"Homo sapiens interleukin 28B (interferon, lambda 3) (IL28B), mRNA.",
ILMN_137729,393.83655,378.02322,413.07776,432.4124,TIAL1,NM_003252.2,,"Homo sapiens TIA1 cytotoxic granule-associated RNA binding protein-like 1 (TIAL1), transcript variant 1, mRNA.",
ILMN_116426,100.0083,106.81234,112.3655,113.2348,,BQ023412,,"UI-1-BB1p-avd-b-03-0-UI.s1 NCI_CGAP_Pl6 Homo sapiens cDNA clone UI-1-BB1p-avd-b-03-0-UI 3, mRNA sequence",
ILMN_6950,155.69846,156.66153,186.34114,154.81555,SGNE1,NM_003020.1,,"Homo sapiens secretory granule, neuroendocrine protein 1 (7B2 protein) (SGNE1), mRNA.",
ILMN_6614,109.18464,105.38366,111.831825,133.29913,ACCN1,NM_183377.1,,"Homo sapiens amiloride-sensitive cation channel 1, neuronal (degenerin) (ACCN1), transcript variant 1, mRNA.",
ILMN_72857,94.62629,101.72591,98.4666,116.96404,,CD107297,,"AGENCOURT_14016527 NIH_MGC_179 Homo sapiens cDNA clone IMAGE:30367114 5, mRNA sequence",
ILMN_22782,116.61921,121.13002,129.72755,112.81873,LOC391429,XM_372954.1,,"PREDICTED: Homo sapiens hypothetical LOC391429 (LOC391429), mRNA.",
ILMN_11812,583.23676,600.5657,298.231,243.48613,TRIM56,NM_030961.1,,"Homo sapiens tripartite motif-containing 56 (TRIM56), mRNA.",
ILMN_22837,114.63232,116.81266,120.06222,112.86641,GPR161,NM_007369.1,,"Homo sapiens G protein-coupled receptor 161 (GPR161), transcript variant 1, mRNA.",
ILMN_10511,109.00818,114.604004,116.79434,110.114204,FN3K,NM_022158.2,,"Homo sapiens fructosamine 3 kinase (FN3K), mRNA.",
ILMN_32928,96.84747,87.18118,104.987724,94.22888,LOC649557,XM_943768.1,,"PREDICTED: Homo sapiens hypothetical protein LOC649557 (LOC649557), mRNA.",
ILMN_108609,113.488434,113.94446,113.43963,115.83389,,BQ027308,,"UI-H-CO0-aqp-c-03-0-UI.s1 NCI_CGAP_Sub9 Homo sapiens cDNA clone IMAGE:3104620 3, mRNA sequence",
ILMN_4330,311.26703,358.05847,671.76697,542.3,RTKN,NM_001015055.1,,"Homo sapiens rhotekin (RTKN), transcript variant 1, mRNA.",
ILMN_4883,214.85034,203.63109,128.62807,120.56133,EPHB2,NM_017449.2,,"Homo sapiens EPH receptor B2 (EPHB2), transcript variant 1, mRNA.",
ILMN_101031,99.09598,96.11589,92.88814,94.31825,,CK300587,,"UI-E-EJ1-ajz-m-12-0-UI.s1 UI-E-EJ1 Homo sapiens cDNA clone UI-E-EJ1-ajz-m-12-0-UI 3, mRNA sequence",
ILMN_6803,147.03648,159.17458,196.15794,167.52568,DLNB14,NM_198489.1,,"Homo sapiens similar to DLNB14 (DLNB14), mRNA.",
ILMN_75933,114.73786,98.21277,105.83966,90.51159,,BI224387,,"602940932F1 NIH_MGC_12 Homo sapiens cDNA clone IMAGE:5104350 5, mRNA sequence",
ILMN_91704,119.58234,124.07398,103.55288,103.37911,,BU742545,,"UI-E-EO1-aiu-k-12-0-UI.s1 UI-E-EO1 Homo sapiens cDNA clone UI-E-EO1-aiu-k-12-0-UI 3, mRNA sequence",
ILMN_17094,390.12115,408.3408,391.04364,459.14844,ACY1,NM_000666.1,,"Homo sapiens aminoacylase 1 (ACY1), mRNA.",
ILMN_11417,463.998,486.97342,424.92484,386.14282,TBK1,NM_013254.2,,"Homo sapiens TANK-binding kinase 1 (TBK1), mRNA.",
ILMN_18491,115.56268,118.06192,108.833305,112.328156,JMY,NM_152405.1,,"Homo sapiens junction-mediating and regulatory protein (JMY), mRNA.",
ILMN_90800,196.39604,217.71811,238.953,342.09476,,CA503367,,"UI-CF-FN0-afq-f-11-0-UI.s1 UI-CF-FN0 Homo sapiens cDNA clone UI-CF-FN0-afq-f-11-0-UI 3, mRNA sequence",
ILMN_46930,148.94275,153.25183,153.66806,133.81033,LOC651076,XM_940198.1,,"PREDICTED: Homo sapiens hypothetical protein LOC651076 (LOC651076), mRNA.",
ILMN_107835,114.665276,106.14417,96.9556,109.950615,,CB069198,,"is14c09.x1 HR85 islet Homo sapiens cDNA clone IMAGE:6364793 3, mRNA sequence",
ILMN_22571,164.56644,162.419,147.1654,132.42139,DUS4L,NM_181581.1,,"Homo sapiens dihydrouridine synthase 4-like (S. cerevisiae) (DUS4L), mRNA.",
ILMN_30043,3211.944,4100.753,4368.2603,4009.8794,HIST1H4C,NM_003542.3,,"Homo sapiens histone 1, H4c (HIST1H4C), mRNA.",
ILMN_137510,94.46201,98.32106,99.024605,96.33944,CYP4Z2P,XR_000161.4,,"PREDICTED: Homo sapiens cytochrome P450 4Z2 pseudogene, transcript variant 3 (CYP4Z2P), misc RNA.",
ILMN_40266,90.01095,108.17473,134.00029,124.20948,LOC653626,XM_928461.1,,"PREDICTED: Homo sapiens similar to ARG99 protein (LOC653626), mRNA.",
ILMN_29621,98.580475,104.495766,98.38039,108.5877,NT5C1B,NM_033253.2,,"Homo sapiens 5'-nucleotidase, cytosolic IB (NT5C1B), transcript variant 2, mRNA.",
ILMN_36076,107.78912,103.862045,84.43184,101.17096,LOC650975,XM_940080.1,,"PREDICTED: Homo sapiens similar to Signal-transducing adaptor protein 2 (STAP-2) (Breast tumor kinase substrate) (BRK substrate) (LOC650975), mRNA.",
ILMN_18598,123.62374,118.368065,127.67552,120.99736,KIAA2010,NM_032560.3,,"Homo sapiens KIAA2010 (KIAA2010), transcript variant 1, mRNA.",
ILMN_11218,130.89885,129.03763,99.46908,102.86889,ABCA2,NM_001606.3,,"Homo sapiens ATP-binding cassette, sub-family A (ABC1), member 2 (ABCA2), transcript variant 1, mRNA.",
ILMN_13881,134.13281,112.336624,84.658165,84.312874,ARNT2,NM_014862.3,,"Homo sapiens aryl-hydrocarbon receptor nuclear translocator 2 (ARNT2), mRNA.",
ILMN_27679,119.37792,115.25681,109.61119,108.05564,DNASE1L3,NM_004944.2,,"Homo sapiens deoxyribonuclease I-like 3 (DNASE1L3), mRNA.",
ILMN_104237,126.32918,133.43956,121.12782,133.9196,RAG1,AY235716,,"Homo sapiens RAG1 mRNA, exon 1A and partial sequence",
ILMN_139315,373.05835,363.81885,397.4853,422.52048,SEC8L1,NM_021807.2,,"Homo sapiens SEC8-like 1 (S. cerevisiae) (SEC8L1), mRNA.",
ILMN_28816,421.70532,449.6798,327.6514,257.31747,STRN3,NM_014574.2,,"Homo sapiens striatin, calmodulin binding protein 3 (STRN3), mRNA.",
ILMN_35685,7574.964,7097.4766,8420.01,7944.977,LOC149224,XM_015717.9,,"PREDICTED: Homo sapiens similar to 40S ribosomal protein S7 (S8) (LOC149224), mRNA.",
ILMN_12724,128.4894,138.85347,158.39896,167.09392,IL21R,NM_181079.1,,"Homo sapiens interleukin 21 receptor (IL21R), transcript variant 3, mRNA.",
ILMN_10522,727.3383,718.44305,1244.0569,1381.2042,H2AFY2,NM_018649.1,,"Homo sapiens H2A histone family, member Y2 (H2AFY2), mRNA.",
ILMN_32121,110.80948,101.806465,104.53424,102.98305,LOC651554,XM_940728.1,,"PREDICTED: Homo sapiens hypothetical protein LOC651554 (LOC651554), mRNA.",
ILMN_22580,107.223946,104.17254,100.15696,111.715904,FLJ38964,NM_173527.1,,"Homo sapiens hypothetical protein FLJ38964 (FLJ38964), mRNA.",
ILMN_125312,111.42941,117.24648,113.1219,102.75211,,BX119024,,"BX119024 Soares_total_fetus_Nb2HF8_9w Homo sapiens cDNA clone IMAGp998F172587, mRNA sequence",
ILMN_16656,128.75829,131.11707,129.92244,143.98093,C10orf77,NM_024789.3,,"Homo sapiens chromosome 10 open reading frame 77 (C10orf77), mRNA.",
ILMN_17112,388.31903,359.5291,460.44684,374.5831,MTX2,NM_006554.3,,"Homo sapiens metaxin 2 (MTX2), transcript variant 1, mRNA.",
ILMN_5340,327.92303,377.67386,303.68558,313.9521,FBXL6,NM_012162.1,,"Homo sapiens F-box and leucine-rich repeat protein 6 (FBXL6), transcript variant 1, mRNA.",
ILMN_6117,109.843346,118.69458,124.19746,135.91325,ANKDD1A,NM_182703.2,,"Homo sapiens ankyrin repeat and death domain containing 1A (ANKDD1A), mRNA.",
ILMN_118059,97.16887,95.87585,96.59243,88.76974,,AI376312,,"EST000034 HeLa SRIG (Synthetic retinoids induced genes) Homo sapiens cDNA clone DD63, mRNA sequence",
ILMN_3061,1872.578,1710.111,2014.0944,2148.613,GLO1,NM_006708.1,,"Homo sapiens glyoxalase I (GLO1), mRNA.",
ILMN_106001,111.46353,106.9606,113.38869,105.97682,,AW469787,,"hd34h03.x1 Soares_NFL_T_GBC_S1 Homo sapiens cDNA clone IMAGE:2911445 3 similar to contains TAR1.t1 TAR1 repetitive element ;, mRNA sequence",
ILMN_131183,106.78901,101.59822,107.84655,116.70699,,DA457384,,"DA457384 CTONG3 Homo sapiens cDNA clone CTONG3002969 5, mRNA sequence",
ILMN_38904,94.59137,97.72544,110.17345,103.25565,LOC642849,XM_926246.1,,"PREDICTED: Homo sapiens similar to fibronectin type III domain containing 7 (LOC642849), mRNA.",
ILMN_114020,99.99376,103.0529,104.0272,112.5665,,H05240,,"yl85g10.s1 Soares infant brain 1NIB Homo sapiens cDNA clone IMAGE:45116 3, mRNA sequence",
ILMN_1228,234.22487,241.38264,316.56354,289.3668,CAST,NM_001750.4,,"Homo sapiens calpastatin (CAST), transcript variant 1, mRNA.",
ILMN_12484,151.97832,157.3458,136.97433,157.20781,RABL2A,NM_013412.1,,"Homo sapiens RAB, member of RAS oncogene family-like 2A (RABL2A), transcript variant 1, mRNA.",
ILMN_107081,103.878586,102.99243,116.05626,113.263535,,D20726,,"HUMGS01703 Human promyelocyte Homo sapiens cDNA clone mp0664 3, mRNA sequence",
ILMN_120490,120.18193,117.63647,114.32799,114.05018,,XM_499063,,"PREDICTED: Homo sapiens LOC441206 (LOC441206), mRNA",
ILMN_104641,113.72343,112.675186,105.63647,121.307236,,AA860152,,"ak47b05.s1 Soares_testis_NHT Homo sapiens cDNA clone IMAGE:1409073 3, mRNA sequence",
ILMN_6946,158.52075,151.0691,115.331856,120.49047,CCL26,NM_006072.4,,"Homo sapiens chemokine (C-C motif) ligand 26 (CCL26), mRNA.",
ILMN_3981,556.3735,489.35938,556.31085,716.0435,PPM1G,NM_002707.3,,"Homo sapiens protein phosphatase 1G (formerly 2C), magnesium-dependent, gamma isoform (PPM1G), transcript variant 2, mRNA.",
ILMN_116810,99.7594,107.410065,108.77396,111.57036,,DB074408,,"DB074408 TESTI4 Homo sapiens cDNA clone TESTI4017996 5, mRNA sequence",
ILMN_80310,150.12724,162.64035,177.691,213.23764,,BX115904,,"BX115904 Soares_NFL_T_GBC_S1 Homo sapiens cDNA clone IMAGp998K225152, mRNA sequence",
ILMN_8117,113.88183,106.47067,122.0044,141.52562,ABCD1,NM_000033.2,,"Homo sapiens ATP-binding cassette, sub-family D (ALD), member 1 (ABCD1), mRNA.",
ILMN_106863,96.55826,89.96637,84.254074,92.699684,,AB056654,,"AB056654 Homo sapiens brain (H Wang) Homo sapiens cDNA clone HBT1, mRNA sequence",
ILMN_8012,216.9594,223.23703,295.6416,279.77307,GOSR1,NM_004871.2,,"Homo sapiens golgi SNAP receptor complex member 1 (GOSR1), transcript variant 1, mRNA.",
ILMN_25010,293.89633,273.39954,156.24673,132.64372,UBL3,NM_007106.2,,"Homo sapiens ubiquitin-like 3 (UBL3), mRNA.",
ILMN_120921,124.94269,111.69891,132.55728,116.74456,,BG719142,,"602699079F1 NIH_MGC_97 Homo sapiens cDNA clone IMAGE:4831290 5, mRNA sequence",
ILMN_5066,1042.367,1207.0007,358.01904,385.83636,CXCL10,NM_001565.1,,"Homo sapiens chemokine (C-X-C motif) ligand 10 (CXCL10), mRNA.",
ILMN_138771,145.63269,156.13301,136.58165,140.51448,MAP3K2,NM_006609.2,,"Homo sapiens mitogen-activated protein kinase kinase kinase 2 (MAP3K2), mRNA.",
ILMN_129091,95.02143,97.46697,97.88494,112.665306,,AW903197,,"CM4-NN1029-250300-121-e05 NN1029 Homo sapiens cDNA, mRNA sequence",
ILMN_124317,94.84312,95.508804,100.555824,102.63224,,BX452579,,"BX452579 Homo sapiens ADULT BRAIN Homo sapiens cDNA clone CS0DN002YF18 5-PRIME, mRNA sequence",
ILMN_85013,81.36171,85.53307,127.1415,100.53185,,CR627122,,Homo sapiens mRNA; cDNA DKFZp779M2422 (from clone DKFZp779M2422),
ILMN_14202,179.74794,178.30109,188.84016,173.04721,DYNC2LI1,NM_015522.2,,"Homo sapiens dynein, cytoplasmic 2, light intermediate chain 1 (DYNC2LI1), transcript variant 2, mRNA.",
ILMN_44602,109.63774,102.6206,102.203995,93.65926,LOC646881,XM_934009.1,,"PREDICTED: Homo sapiens hypothetical protein LOC646881 (LOC646881), mRNA.",
ILMN_134294,155.38518,158.96979,266.58835,274.78113,,DR977977,,"SM011178 Brain 3 EST Homo sapiens cDNA clone ID_11178 3', mRNA sequence",
ILMN_45771,117.403015,122.94171,113.32026,105.20617,LOC645648,XM_933027.1,,"PREDICTED: Homo sapiens similar to hydatidiform mole associated and imprinted (LOC645648), mRNA.",
ILMN_46016,103.14326,100.88543,110.29824,110.518616,LOC644739,XM_929457.1,,"PREDICTED: Homo sapiens similar to Wiskott-Aldrich syndrome protein family member 4 (WASP-family protein member 4), transcript variant 1 (LOC644739), mRNA.",
ILMN_30555,396.0837,352.11618,382.35196,453.2123,INT1,XM_931339.1,,"PREDICTED: Homo sapiens integrator complex subunit 1, transcript variant 5 (INT1), mRNA.",
ILMN_3776,363.02603,395.967,257.2008,308.8487,FBXO6,NM_018438.4,,"Homo sapiens F-box protein 6 (FBXO6), mRNA.",
ILMN_1543,1168.408,1149.0118,1607.151,1655.1862,S100A13,NM_001024211.1,,"Homo sapiens S100 calcium binding protein A13 (S100A13), transcript variant 3, mRNA.",
ILMN_138261,126.8829,120.052086,112.55941,122.32567,RNF36,NM_182985.2,,"Homo sapiens ring finger protein 36 (RNF36), transcript variant a, mRNA.",
ILMN_125070,116.58596,104.719185,102.38794,112.0899,,DA236664,,"DA236664 BRAWH3 Homo sapiens cDNA clone BRAWH3033381 5, mRNA sequence",
ILMN_41836,111.8498,111.30154,103.89127,94.68429,LOC648876,XM_943493.1,,"PREDICTED: Homo sapiens hypothetical protein LOC648876 (LOC648876), mRNA.",
ILMN_19515,1884.7504,1757.9586,1592.5879,1543.7864,SUPT16H,NM_007192.2,,"Homo sapiens suppressor of Ty 16 homolog (S. cerevisiae) (SUPT16H), mRNA.",
ILMN_23329,124.19065,135.95253,157.75893,159.54572,KBTBD8,NM_032505.1,,"Homo sapiens kelch repeat and BTB (POZ) domain containing 8 (KBTBD8), mRNA.",
ILMN_13176,1242.8604,1058.6354,4952.9614,4327.2783,DDIT4,NM_019058.2,,"Homo sapiens DNA-damage-inducible transcript 4 (DDIT4), mRNA.",
ILMN_1866,131.48903,129.87486,134.46652,115.26517,RTF1,NM_015138.3,,"Homo sapiens Rtf1, Paf1/RNA polymerase II complex component, homolog (S. cerevisiae) (RTF1), mRNA.",
ILMN_3469,196.43613,205.60117,144.78236,155.09167,ZBTB3,NM_024784.2,,"Homo sapiens zinc finger and BTB domain containing 3 (ZBTB3), mRNA.",
ILMN_10345,1783.8196,1710.9927,826.1067,830.5989,CTNNBL1,NM_030877.3,,"Homo sapiens catenin, beta like 1 (CTNNBL1), mRNA.",
ILMN_11869,119.01757,116.09876,106.15976,102.04743,SOCS6,NM_004232.2,,"Homo sapiens suppressor of cytokine signaling 6 (SOCS6), mRNA.",
ILMN_89157,110.65598,97.50853,100.36047,95.49724,LOC728164,BU655899,,"cl02h05.z1 Hembase; Erythroid Precursor Cells (LCB:cl library) Homo sapiens cDNA clone cl02h05 5, mRNA sequence",
ILMN_81226,171.40646,186.70029,129.30618,118.94126,,AL110204,,Homo sapiens mRNA; cDNA DKFZp586K1922 (from clone DKFZp586K1922),
ILMN_39645,192.21977,211.862,198.0394,243.28304,LOC652506,XM_941975.1,,"PREDICTED: Homo sapiens similar to Succinate dehydrogenase [ubiquinone] flavoprotein subunit, mitochondrial precursor (Fp) (Flavoprotein subunit of complex II) (LOC652506), mRNA.",
ILMN_14480,234.43227,226.9367,261.10492,279.13425,SH3GLB2,NM_020145.2,,"Homo sapiens SH3-domain GRB2-like endophilin B2 (SH3GLB2), mRNA.",
ILMN_130286,109.68554,109.2898,110.6439,126.5773,,CF529498,,"UI-1-BC1p-ash-d-06-0-UI.s1 NCI_CGAP_Pl3 Homo sapiens cDNA clone UI-1-BC1p-ash-d-06-0-UI 3, mRNA sequence",
ILMN_17061,1827.8762,1804.6608,2926.3582,2447.2449,POLR1D,NM_015972.1,,"Homo sapiens polymerase (RNA) I polypeptide D, 16kDa (POLR1D), mRNA.",
ILMN_80947,114.04877,118.944725,101.06122,101.2363,,AA609250,,"af13b06.s1 Soares_testis_NHT Homo sapiens cDNA clone IMAGE:1031507 3, mRNA sequence",
ILMN_34141,102.88685,107.54228,105.12423,111.30748,LOC652715,XM_942338.1,,"PREDICTED: Homo sapiens similar to Grp94 neighboring nucleotidase isoform 3 (LOC652715), mRNA.",
ILMN_105950,102.261765,115.57139,98.11695,104.19782,,AW079076,,"xa94g06.x1 NCI_CGAP_Co17 Homo sapiens cDNA clone IMAGE:2574490 3, mRNA sequence",
ILMN_78772,110.08523,118.92873,108.26426,116.106735,,BX090745,,"BX090745 Soares_NFL_T_GBC_S1 Homo sapiens cDNA clone IMAGp998E044518 ; IMAGE:1846635, mRNA sequence",
ILMN_139375,144.52377,144.66718,158.35486,150.852,VAMP4,NM_003762.2,,"Homo sapiens vesicle-associated membrane protein 4 (VAMP4), transcript variant 2, mRNA.",
ILMN_32076,116.374176,115.154915,113.75521,117.05013,LOC650188,XM_944079.1,,"PREDICTED: Homo sapiens hypothetical protein LOC650188 (LOC650188), mRNA.",
ILMN_6293,496.3771,456.3985,571.79126,436.2276,MRPS31,NM_005830.2,,"Homo sapiens mitochondrial ribosomal protein S31 (MRPS31), nuclear gene encoding mitochondrial protein, mRNA.",
ILMN_27071,110.21927,116.439064,97.44917,99.230034,NEDD4,NM_006154.1,,"Homo sapiens neural precursor cell expressed, developmentally down-regulated 4 (NEDD4), transcript variant 1, mRNA.",
ILMN_9084,175.55737,175.39839,232.15901,209.3424,SH3D19,NM_001009555.2,,"Homo sapiens SH3 domain protein D19 (SH3D19), mRNA.",
ILMN_5504,101.23026,102.50831,96.03191,106.8881,RAB6B,NM_016577.2,,"Homo sapiens RAB6B, member RAS oncogene family (RAB6B), mRNA.",
ILMN_21076,110.327484,110.17555,102.44825,111.71782,C14orf139,NM_024633.2,,"Homo sapiens chromosome 14 open reading frame 139 (C14orf139), mRNA.",
ILMN_18726,170.41637,174.32312,135.53659,116.93627,RBMS1,NM_002897.3,,"Homo sapiens RNA binding motif, single stranded interacting protein 1 (RBMS1), transcript variant 3, mRNA.",
ILMN_24446,862.7831,1018.9797,682.46454,671.5614,GCN5L2,NM_021078.1,,"Homo sapiens GCN5 general control of amino-acid synthesis 5-like 2 (yeast) (GCN5L2), mRNA.",
ILMN_19852,263.55188,250.91412,237.8299,221.29192,C12orf43,NM_022895.1,,"Homo sapiens chromosome 12 open reading frame 43 (C12orf43), mRNA.",
ILMN_26734,125.98064,126.74527,155.09329,132.64777,LRRC59,NM_018509.2,,"Homo sapiens leucine rich repeat containing 59 (LRRC59), mRNA.",
ILMN_113743,105.62408,103.91837,115.356445,118.883255,,BI836710,,"603089645F1 NIH_MGC_120 Homo sapiens cDNA clone IMAGE:5228627 5, mRNA sequence",
ILMN_20274,138.4121,147.27147,120.644485,114.94803,BAT4,NM_033177.2,,"Homo sapiens HLA-B associated transcript 4 (BAT4), mRNA.",
ILMN_12893,136.43474,148.83846,213.67908,210.97626,KIAA1904,NM_052906.1,,"Homo sapiens KIAA1904 protein (KIAA1904), mRNA.",
ILMN_11739,4657.9604,4982.819,1536.5817,1603.9081,IRF1,NM_002198.1,,"Homo sapiens interferon regulatory factor 1 (IRF1), mRNA.",
ILMN_37936,437.4837,432.80084,713.2989,948.34485,LOC650832,XM_939919.1,,"PREDICTED: Homo sapiens similar to mitogen-activated protein kinase kinase 3 isoform A (LOC650832), mRNA.",
ILMN_15875,113.76714,124.24484,134.27167,122.25494,MYB,NM_005375.2,,"Homo sapiens v-myb myeloblastosis viral oncogene homolog (avian) (MYB), mRNA.",
ILMN_30363,140.77866,131.94363,137.62898,159.81822,ALDH4A1,NM_003748.2,,"Homo sapiens aldehyde dehydrogenase 4 family, member A1 (ALDH4A1), nuclear gene encoding mitochondrial protein, transcript variant P5CDhL, mRNA.",
ILMN_717,461.10464,437.5897,471.09952,614.33264,PTK9L,NM_007284.3,,"Homo sapiens PTK9L protein tyrosine kinase 9-like (A6-related protein) (PTK9L), mRNA.",
ILMN_13708,98.25769,96.95897,103.45742,96.83764,OR51G2,NM_001005238.1,,"Homo sapiens olfactory receptor, family 51, subfamily G, member 2 (OR51G2), mRNA.",
ILMN_23555,131.30688,130.4682,123.04411,159.01778,GZMB,NM_004131.3,,"Homo sapiens granzyme B (granzyme 2, cytotoxic T-lymphocyte-associated serine esterase 1) (GZMB), mRNA.",
ILMN_10256,590.8399,584.3101,424.08704,495.7557,GPS2,NM_004489.4,,"Homo sapiens G protein pathway suppressor 2 (GPS2), mRNA.",
ILMN_103868,122.05828,123.71338,116.08548,119.03823,,BF445323,,"naa03h05.x1 NCI_CGAP_Pr28 Homo sapiens cDNA clone IMAGE:3253880 3, mRNA sequence",
ILMN_40060,100.878845,105.553085,112.414055,107.6987,LOC644479,XM_927610.1,,"PREDICTED: Homo sapiens hypothetical protein LOC644479 (LOC644479), mRNA.",
ILMN_6642,139.8458,132.47052,127.48426,120.88133,BIRC4,NM_001167.2,,"Homo sapiens baculoviral IAP repeat-containing 4 (BIRC4), mRNA.",
ILMN_105401,111.303345,117.64999,117.76988,101.2672,EFCAB5,BX101597,,"BX101597 NCI_CGAP_Kid12 Homo sapiens cDNA clone IMAGp998N105970, mRNA sequence",
ILMN_83729,97.07921,98.356606,110.84372,124.54404,,AI425051,,"tg50f11.x1 Soares_NFL_T_GBC_S1 Homo sapiens cDNA clone IMAGE:2112237 3, mRNA sequence",
ILMN_30807,207.11296,205.02786,225.43497,270.87976,LOC644608,XM_927722.1,,"PREDICTED: Homo sapiens similar to actin-like protein (LOC644608), mRNA.",
ILMN_34647,108.70054,113.32004,98.16155,95.19644,LOC642047,XM_936157.1,,"PREDICTED: Homo sapiens similar to HLA class I histocompatibility antigen, A-26 alpha chain precursor (MHC class I antigen A*26), transcript variant 1 (LOC642047), mRNA.",
ILMN_10236,185.95131,175.13638,193.42442,201.72084,TRAF3,NM_145725.1,,"Homo sapiens TNF receptor-associated factor 3 (TRAF3), transcript variant 1, mRNA.",
ILMN_20576,509.19278,431.44235,580.2232,730.066,IRF3,NM_001571.2,,"Homo sapiens interferon regulatory factor 3 (IRF3), mRNA.",
ILMN_4116,117.39954,130.67479,118.630585,112.86624,IGF2BP1,NM_006546.3,,"Homo sapiens insulin-like growth factor 2 mRNA binding protein 1 (IGF2BP1), mRNA.",
ILMN_72916,102.0541,99.279915,111.21082,112.96418,,BG548059,,"602575980F1 NIH_MGC_77 Homo sapiens cDNA clone IMAGE:4704235 5, mRNA sequence",
ILMN_22651,1242.2062,1310.0658,3461.7266,3564.3013,KRT18,NM_199187.1,,"Homo sapiens keratin 18 (KRT18), transcript variant 2, mRNA.",
ILMN_35683,119.1434,115.90196,121.066734,119.20767,NYD-SP11,XM_940478.1,,"PREDICTED: Homo sapiens NYD-SP11 protein (NYD-SP11), mRNA.",
ILMN_1177,316.90897,320.2253,401.99127,326.4269,SERP1,NM_014445.2,,"Homo sapiens stress-associated endoplasmic reticulum protein 1 (SERP1), mRNA.",
ILMN_32571,134.70544,138.88771,151.19421,175.35675,LOC643436,XM_931546.1,,"PREDICTED: Homo sapiens hypothetical protein LOC643436 (LOC643436), mRNA.",
ILMN_25550,92.26579,85.80939,100.827484,113.21332,MSI1,NM_002442.2,,"Homo sapiens musashi homolog 1 (Drosophila) (MSI1), mRNA.",
ILMN_79397,108.05188,102.64237,108.28868,107.39255,,XM_374192,,"PREDICTED: Homo sapiens hypothetical LOC389447 (LOC389447), mRNA",
ILMN_1066,361.8227,408.9597,121.25415,121.142845,CDC42EP3,NM_006449.3,,"Homo sapiens CDC42 effector protein (Rho GTPase binding) 3 (CDC42EP3), mRNA.",
ILMN_9076,576.43335,575.06665,330.75354,279.0503,SMG1,NM_015092.3,,"Homo sapiens PI-3-kinase-related kinase SMG-1 (SMG1), mRNA.",
ILMN_4699,94.654,106.0746,113.53812,112.517876,NUDT12,NM_031438.2,,"Homo sapiens nudix (nucleoside diphosphate linked moiety X)-type motif 12 (NUDT12), mRNA.",
ILMN_10796,92.05564,96.0642,99.49033,108.11197,TREM1,NM_018643.2,,"Homo sapiens triggering receptor expressed on myeloid cells 1 (TREM1), mRNA.",
ILMN_128674,104.689224,97.129585,105.60771,112.78689,,BF336011,,"CM4-CT0488-260900-575-C03 CT0488 Homo sapiens cDNA, mRNA sequence",
ILMN_35528,109.53376,100.40796,142.31706,132.00511,LOC643815,XM_931831.1,,"PREDICTED: Homo sapiens hypothetical protein LOC643815 (LOC643815), mRNA.",
ILMN_23153,253.60431,231.28754,431.43494,425.63522,SRXN1,NM_080725.1,,"Homo sapiens sulfiredoxin 1 homolog (S. cerevisiae) (SRXN1), mRNA.",
ILMN_36869,372.0156,394.0176,378.77274,276.12558,LOC653890,XM_936257.1,,"PREDICTED: Homo sapiens similar to serine/threonine/tyrosine interacting protein (LOC653890), mRNA.",
ILMN_21416,144.83339,141.92035,178.39165,196.10623,MYL5,NM_002477.1,,"Homo sapiens myosin, light polypeptide 5, regulatory (MYL5), mRNA.",
ILMN_8811,345.88736,327.12747,574.5259,437.26346,MRPL19,NM_014763.2,,"Homo sapiens mitochondrial ribosomal protein L19 (MRPL19), nuclear gene encoding mitochondrial protein, mRNA.",
ILMN_41180,105.598595,107.29263,127.824646,99.69425,LOC653464,XM_209227.6,,"PREDICTED: Homo sapiens similar to SLIT-ROBO Rho GTPase-activating protein 2 (srGAP2) (Formin-binding protein 2) (LOC653464), mRNA.",
ILMN_104708,112.52689,119.27829,120.2533,122.92799,,AI979341,,"wu03g11.x1 NCI_CGAP_GC6 Homo sapiens cDNA clone IMAGE:2515940 3, mRNA sequence",
ILMN_16548,120.92976,116.45206,122.47689,126.38979,MAG,NM_002361.2,,"Homo sapiens myelin associated glycoprotein (MAG), transcript variant 1, mRNA.",
ILMN_113685,121.73633,114.02022,121.76646,119.75924,FLJ37078,BC045627,,Homo sapiens cDNA clone IMAGE:5264891,
ILMN_25036,114.60706,124.28395,113.34068,124.84668,MGC41945,NM_203299.1,,"Homo sapiens hypothetical protein MGC41945 (MGC41945), mRNA.",
ILMN_116022,100.93995,106.5437,98.89852,115.35441,,CB104921,,"K-EST0075547 S22SNU16n1 Homo sapiens cDNA clone S22SNU16n1-44-G11 5, mRNA sequence",
ILMN_107384,120.06125,110.20324,112.45115,111.75901,,AI627200,,"ty60e05.x1 NCI_CGAP_Ut2 Homo sapiens cDNA clone IMAGE:2283488 3, mRNA sequence",
ILMN_31705,295.80435,320.5807,229.07503,273.4204,LOC651143,XM_942536.1,,"PREDICTED: Homo sapiens hypothetical protein LOC651143, transcript variant 1 (LOC651143), mRNA.",
ILMN_110497,210.74841,208.74593,93.12966,104.385254,NRG1,AF176921,,"Homo sapiens MSTP131 (MST131) mRNA, complete cds",
ILMN_76775,98.02179,95.02718,92.649925,114.9112,,BC034605,,Homo sapiens cDNA clone IMAGE:4838146,
ILMN_136283,115.355675,114.61275,100.91916,93.960266,SHC3,BE813017,,"RC2-AN0062-140800-017-g03 AN0062 Homo sapiens cDNA, mRNA sequence",
ILMN_21211,177.47194,161.68338,146.79156,122.19991,C9orf91,NM_153045.2,,"Homo sapiens chromosome 9 open reading frame 91 (C9orf91), mRNA.",
ILMN_9732,143.18439,145.56091,132.90456,118.58636,TRIM65,NM_173547.2,,"Homo sapiens tripartite motif-containing 65 (TRIM65), mRNA.",
ILMN_31681,696.587,643.28937,1218.1611,1077.7545,LOC649518,XM_938599.1,,"PREDICTED: Homo sapiens similar to 40S ribosomal protein S26 (LOC649518), mRNA.",
ILMN_4655,354.82474,349.84512,580.3746,487.97922,RNF14,NM_004290.3,,"Homo sapiens ring finger protein 14 (RNF14), transcript variant 1, mRNA.",
ILMN_35821,113.35733,119.22978,110.908325,111.4258,LOC647213,XM_934520.1,,"PREDICTED: Homo sapiens hypothetical protein LOC647213 (LOC647213), mRNA.",
ILMN_79915,109.679,97.49212,104.50329,111.15006,,BG192339,,"RST11451 Athersys RAGE Library Homo sapiens cDNA, mRNA sequence",
ILMN_122239,97.65556,97.069115,192.27477,211.18964,GPC1,AK092442,,"Homo sapiens cDNA FLJ35123 fis, clone PLACE6008036",
ILMN_138156,502.69113,554.32965,221.5058,247.5319,RSAD2,NM_080657.3,,"Homo sapiens radical S-adenosyl methionine domain containing 2 (RSAD2), mRNA.",
ILMN_7450,381.60336,394.21042,223.99954,212.05058,ANKMY2,NM_020319.1,,"Homo sapiens ankyrin repeat and MYND domain containing 2 (ANKMY2), mRNA.",
ILMN_24845,136.59363,141.43347,161.8162,183.94562,ATF7IP2,NM_024997.2,,"Homo sapiens activating transcription factor 7 interacting protein 2 (ATF7IP2), mRNA.",
ILMN_15329,115.849525,112.788284,115.53623,117.001526,OTOP3,NM_178233.1,,"Homo sapiens otopetrin 3 (OTOP3), mRNA.",
ILMN_24201,106.35559,118.78896,116.411415,118.227715,TRIM54,NM_187841.1,,"Homo sapiens tripartite motif-containing 54 (TRIM54), transcript variant 2, mRNA.",
ILMN_105917,114.50754,108.770325,98.03497,97.60938,,CD518786,,"AGENCOURT_14375962 NIH_MGC_181 Homo sapiens cDNA clone IMAGE:30408978 5, mRNA sequence",
ILMN_13095,127.26233,123.65204,78.756226,95.843025,HIST1H2AG,NM_021064.3,,"Homo sapiens histone 1, H2ag (HIST1H2AG), mRNA.",
ILMN_4040,628.4967,688.9411,619.391,729.3381,C16orf24,NM_023933.1,,"Homo sapiens chromosome 16 open reading frame 24 (C16orf24), mRNA.",
ILMN_9512,104.30117,107.44495,132.7304,130.32948,SILV,NM_006928.3,,"Homo sapiens silver homolog (mouse) (SILV), mRNA.",
ILMN_76502,98.13984,99.26789,104.86339,109.19541,,AI809077,,"wf68b04.x1 Soares_NFL_T_GBC_S1 Homo sapiens cDNA clone IMAGE:2360719 3, mRNA sequence",
ILMN_41970,4864.399,4793.0864,5222.089,5571.096,LOC283412,XM_497352.2,,"PREDICTED: Homo sapiens similar to 60S ribosomal protein L29 (Cell surface heparin binding protein HIP) (LOC283412), mRNA.",
ILMN_127127,120.70191,117.62929,107.32855,100.97235,,DB337313,,"DB337313 TESTI2 Homo sapiens cDNA clone TESTI2019612 3, mRNA sequence",
ILMN_1317,640.8096,642.16156,802.5998,741.5324,ZFYVE21,NM_024071.2,,"Homo sapiens zinc finger, FYVE domain containing 21 (ZFYVE21), mRNA.",
ILMN_81805,105.62599,112.79281,108.221725,108.33387,,AI692607,,"wd69h01.x1 NCI_CGAP_Lu24 Homo sapiens cDNA clone IMAGE:2336881 3, mRNA sequence",
ILMN_10948,117.565704,116.62393,121.46647,110.947945,SEL1L,NM_005065.3,,"Homo sapiens sel-1 suppressor of lin-12-like (C. elegans) (SEL1L), mRNA.",
ILMN_92552,218.84044,218.2687,161.61385,157.30394,LOC203411,AK056736,,"Homo sapiens cDNA FLJ32174 fis, clone PLACE6001064",14702039
ILMN_115293,113.02151,108.177155,108.22111,109.2451,,BM982116,,"UI-CF-EN1-acr-k-18-0-UI.s1 UI-CF-EN1 Homo sapiens cDNA clone UI-CF-EN1-acr-k-18-0-UI 3, mRNA sequence",
ILMN_115201,103.35703,103.5119,114.469864,112.14914,ANKRD15,CB048553,,"NISC_gj05e05.x1 NCI_CGAP_Pr28 Homo sapiens cDNA clone IMAGE:3270992 3, mRNA sequence",
ILMN_14567,127.49465,130.52776,141.28107,134.09993,LOC441168,NM_001010919.1,,"Homo sapiens hypothetical protein LOC441168 (LOC441168), mRNA.",
ILMN_10679,182.59727,185.28757,199.29582,221.94225,C2orf28,NM_016085.3,,"Homo sapiens chromosome 2 open reading frame 28 (C2orf28), transcript variant 1, mRNA.",
ILMN_103189,109.67774,104.771126,95.76363,122.952736,FAM22A,BF981703,,"602306049F1 NIH_MGC_88 Homo sapiens cDNA clone IMAGE:4397100 5, mRNA sequence",
ILMN_23092,128.44138,125.341415,155.0283,137.0034,NAGS,NM_153006.2,,"Homo sapiens N-acetylglutamate synthase (NAGS), mRNA.",
ILMN_71240,196.45457,191.42099,270.72223,324.84854,,R38585,,"yc87h09.s1 Soares infant brain 1NIB Homo sapiens cDNA clone IMAGE:23087 3, mRNA sequence",
ILMN_18242,117.51044,118.02207,106.62777,110.24676,MGC21675,NM_052861.2,,"Homo sapiens hypothetical protein MGC21675 (MGC21675), mRNA.",
ILMN_5418,357.38623,328.26456,320.1253,345.88934,FLJ20254,NM_017727.3,,"Homo sapiens hypothetical protein FLJ20254 (FLJ20254), mRNA.",
ILMN_106072,95.61639,105.227844,94.73591,105.05377,,AA020977,,"ze65d07.s1 Soares retina N2b4HR Homo sapiens cDNA clone IMAGE:363853 3, mRNA sequence",
ILMN_24947,109.41959,117.98578,120.485245,114.725716,GGA1,NM_001001561.1,,"Homo sapiens golgi associated, gamma adaptin ear containing, ARF binding protein 1 (GGA1), transcript variant 3, mRNA.",
ILMN_36983,107.695206,111.44535,96.45592,104.14989,LOC648955,XM_943521.1,,"PREDICTED: Homo sapiens hypothetical protein LOC648955 (LOC648955), mRNA.",
ILMN_71954,114.38415,118.376076,162.70488,134.48915,RAB27B,AF131784,,Homo sapiens clone 25194 mRNA sequence,
ILMN_15286,111.48086,111.784164,124.186325,140.27376,NOXO1,NM_144603.2,,"Homo sapiens NADPH oxidase organizer 1 (NOXO1), transcript variant a, mRNA.",
ILMN_71267,129.27345,111.75517,131.29774,133.4031,LOC157627,AK091593,,"Homo sapiens cDNA FLJ34274 fis, clone FEBRA2003327",14702039; 9110174; 8619474
ILMN_25454,2142.0027,2062.5938,2155.6921,2285.2507,FAM62A,NM_015292.1,,"Homo sapiens family with sequence similarity 62 (C2 domain containing), member A (FAM62A), mRNA.",
ILMN_21082,103.768585,110.98493,111.37969,100.495804,WWOX,NM_130791.1,,"Homo sapiens WW domain containing oxidoreductase (WWOX), transcript variant 2, mRNA.",
ILMN_34224,107.77936,103.050446,106.66896,101.82744,LOC644929,XM_928017.1,,"PREDICTED: Homo sapiens hypothetical protein LOC644929 (LOC644929), mRNA.",
ILMN_21124,107.86841,109.138466,101.6589,104.09051,SPRR2D,NM_006945.3,,"Homo sapiens small proline-rich protein 2D (SPRR2D), mRNA.",
ILMN_16662,346.6877,274.61728,470.25385,561.6807,SREBF2,NM_004599.2,,"Homo sapiens sterol regulatory element binding transcription factor 2 (SREBF2), mRNA.",
ILMN_10637,103.7073,94.20112,108.87037,104.820595,HOXC9,NM_006897.1,,"Homo sapiens homeobox C9 (HOXC9), mRNA.",
ILMN_115373,103.102104,113.095474,114.65615,118.58624,,BE164788,,"RC3-HT0470-130400-018-c09 HT0470 Homo sapiens cDNA, mRNA sequence",
ILMN_1387,415.55875,415.72998,240.56108,198.21974,STAMBPL1,NM_020799.2,,"Homo sapiens STAM binding protein-like 1 (STAMBPL1), mRNA.",
ILMN_126940,102.82652,112.58169,106.62415,92.046425,,BC009884,,"Homo sapiens cDNA clone IMAGE:3959751, partial cds",
ILMN_45350,122.89259,121.10397,118.32269,94.2013,LOC646434,XM_933614.1,,"PREDICTED: Homo sapiens hypothetical protein LOC646434 (LOC646434), mRNA.",
ILMN_138830,107.45227,112.35843,94.5553,109.281364,EHMT1,XM_946119.1,,"PREDICTED: Homo sapiens euchromatic histone-lysine N-methyltransferase 1, transcript variant 4 (EHMT1), mRNA.",
ILMN_11348,110.27699,103.18025,100.99816,101.86075,WDTC1,NM_015023.2,,"Homo sapiens WD and tetratricopeptide repeats 1 (WDTC1), mRNA.",
ILMN_81404,100.87221,102.788574,108.83191,102.66117,,BX538144,,Homo sapiens mRNA; cDNA DKFZp686I14117 (from clone DKFZp686I14117),
ILMN_106328,136.90211,127.41984,144.16565,143.96664,,T10220,,"seq920 b4HB3MA Cot8-HAP-Ft Homo sapiens cDNA clone b4HB3MA-COT8-HAP-Ft196 3, mRNA sequence",
ILMN_26885,803.0626,747.5736,476.4059,436.6434,H3F3B,NM_005324.3,,"Homo sapiens H3 histone, family 3B (H3.3B) (H3F3B), mRNA.",
ILMN_2775,1033.4718,1022.69666,1069.983,752.01263,DKC1,NM_001363.2,,"Homo sapiens dyskeratosis congenita 1, dyskerin (DKC1), mRNA.",
ILMN_3046,135.66068,137.05411,128.62488,131.0112,DBF4B,NM_145663.1,,"Homo sapiens DBF4 homolog B (S. cerevisiae) (DBF4B), transcript variant 1, mRNA.",
ILMN_26446,113.46608,119.18579,106.41687,101.06946,LOC153364,NM_203406.1,,"Homo sapiens similar to metallo-beta-lactamase superfamily protein (LOC153364), mRNA.",
ILMN_13846,99.28229,93.46573,114.376076,118.58755,IL3,NM_000588.3,,"Homo sapiens interleukin 3 (colony-stimulating factor, multiple) (IL3), mRNA.",
ILMN_138079,210.72148,203.74579,181.24628,185.2532,ALKBH,NM_006020.1,,"Homo sapiens alkB, alkylation repair homolog (E. coli) (ALKBH), mRNA.",
ILMN_118237,127.81142,129.48456,123.297714,131.00713,ADRBK2,AW449438,,"UI-H-BI3-akj-f-03-0-UI.s1 NCI_CGAP_Sub5 Homo sapiens cDNA clone IMAGE:2734589 3, mRNA sequence",
ILMN_21354,242.00153,188.92699,237.08327,275.14838,GIPC1,NM_202468.1,,"Homo sapiens GIPC PDZ domain containing family, member 1 (GIPC1), transcript variant 3, mRNA.",
ILMN_2102,1052.8009,1018.06805,843.0628,659.24176,MKI67IP,NM_032390.3,,"Homo sapiens MKI67 (FHA domain) interacting nucleolar phosphoprotein (MKI67IP), mRNA.",
ILMN_17025,98.3107,97.83659,689.9665,808.6274,JAG2,NM_002226.3,,"Homo sapiens jagged 2 (JAG2), transcript variant 1, mRNA.",
ILMN_34327,118.638504,110.40316,106.46052,123.22754,LOC387756,XM_373491.3,,"PREDICTED: Homo sapiens hypothetical LOC387756 (LOC387756), mRNA.",
ILMN_108068,111.30265,111.45141,106.584045,107.43398,,AI638857,,"tt08b05.x1 NCI_CGAP_GC6 Homo sapiens cDNA clone IMAGE:2240145 3, mRNA sequence",
ILMN_32290,124.82192,116.358475,115.96432,120.278534,FLJ44477,XR_000592.1,,"PREDICTED: Homo sapiens FLJ44477 protein (FLJ44477), misc RNA.",
ILMN_102128,109.29032,98.65694,79.6665,90.36027,,BU564425,,"AGENCOURT_10371970 NIH_MGC_141 Homo sapiens cDNA clone IMAGE:6602478 5, mRNA sequence",
ILMN_11395,157.3167,159.43756,152.97906,157.41844,C6orf151,NM_152551.3,,"Homo sapiens chromosome 6 open reading frame 151 (C6orf151), mRNA.",
ILMN_22180,2659.4414,2627.4468,2461.5325,2572.652,NME1,NM_198175.1,,"Homo sapiens non-metastatic cells 1, protein (NM23A) expressed in (NME1), transcript variant 1, mRNA.",
ILMN_4618,162.19162,154.61548,157.64568,144.77512,ZNF134,NM_003435.2,,"Homo sapiens zinc finger protein 134 (clone pHZ-15) (ZNF134), mRNA.",
ILMN_15226,118.328674,120.80763,628.7881,513.839,CYP27B1,NM_000785.3,,"Homo sapiens cytochrome P450, family 27, subfamily B, polypeptide 1 (CYP27B1), nuclear gene encoding mitochondrial protein, mRNA.",
ILMN_111334,86.16364,89.75555,102.90407,107.642685,PDCD11,AA470451,,"ne14e08.s1 NCI_CGAP_Co3 Homo sapiens cDNA clone IMAGE:881222 3, mRNA sequence",
ILMN_20639,95.86469,93.30177,113.41237,118.138794,VAV1,NM_005428.2,,"Homo sapiens vav 1 oncogene (VAV1), mRNA.",
ILMN_1277,100.63041,94.895775,161.59312,145.53635,BCL11B,NM_022898.1,,"Homo sapiens B-cell CLL/lymphoma 11B (zinc finger protein) (BCL11B), transcript variant 2, mRNA.",
ILMN_15134,102.80715,111.599464,100.479515,97.56973,CEPT1,NM_001007794.1,,"Homo sapiens choline/ethanolamine phosphotransferase 1 (CEPT1), transcript variant 2, mRNA.",
ILMN_71485,120.4753,109.48572,113.305725,110.83839,,BM475722,,"AGENCOURT_6480028 NIH_MGC_92 Homo sapiens cDNA clone IMAGE:5575826 5, mRNA sequence",
ILMN_794,392.39484,296.81543,392.87546,359.30872,PHF5A,NM_032758.3,,"Homo sapiens PHD finger protein 5A (PHF5A), mRNA.",
ILMN_16231,1408.499,1561.5178,1487.16,1419.8513,NULP1,NM_014972.1,,"Homo sapiens NULP1 (NULP1), mRNA.",
ILMN_3657,114.48761,122.79395,138.72667,162.15227,TRQ1,NR_000037.1,,Homo sapiens tRNA glutamine 1 (TRQ1) on chromosome 17.,
ILMN_8109,893.6825,831.5571,1086.281,999.4066,PDCD5,NM_004708.2,,"Homo sapiens programmed cell death 5 (PDCD5), mRNA.",
ILMN_22945,405.83847,364.40186,434.19012,324.4295,LSM1,NM_014462.1,,"Homo sapiens LSM1 homolog, U6 small nuclear RNA associated (S. cerevisiae) (LSM1), mRNA.",
ILMN_123422,105.941956,107.44346,98.089355,116.31043,,AI245256,,"qk28a11.x1 NCI_CGAP_Kid3 Homo sapiens cDNA clone IMAGE:1870268 3, mRNA sequence",
ILMN_31021,1292.199,2033.3059,1510.1531,1725.6691,LOC653086,XM_930995.1,,"PREDICTED: Homo sapiens similar to RAN-binding protein 2-like 1 isoform 2, transcript variant 10 (LOC653086), mRNA.",
ILMN_41025,104.15615,99.517944,121.1804,106.50876,LOC644978,XM_932553.1,,"PREDICTED: Homo sapiens hypothetical protein LOC644978 (LOC644978), mRNA.",
ILMN_138662,167.9785,155.4249,246.5337,200.08615,EFEMP1,NM_004105.2,,"Homo sapiens EGF-containing fibulin-like extracellular matrix protein 1 (EFEMP1), transcript variant 1, mRNA.",
ILMN_34207,113.237015,104.24384,105.7656,111.39212,LOC650681,XM_939769.1,,"PREDICTED: Homo sapiens hypothetical protein LOC650681 (LOC650681), mRNA.",
ILMN_8386,103.93805,109.039474,119.35282,113.14365,POT1,NM_015450.1,,"Homo sapiens POT1 protection of telomeres 1 homolog (S. pombe) (POT1), mRNA.",
ILMN_6545,97.78865,97.60752,107.969475,101.076546,CLEC2B,NM_005127.2,,"Homo sapiens C-type lectin domain family 2, member B (CLEC2B), mRNA.",
ILMN_28892,139.29068,142.25153,166.41852,167.12292,ATG5,NM_004849.1,,"Homo sapiens ATG5 autophagy related 5 homolog (S. cerevisiae) (ATG5), mRNA.",
ILMN_117938,100.57922,113.74013,100.62393,110.50776,,AI281536,,"qu47b05.x1 NCI_CGAP_Lym6 Homo sapiens cDNA clone IMAGE:1967889 3, mRNA sequence",
ILMN_26487,356.7049,343.08997,616.6268,613.80145,DHRS7B,NM_015510.3,,"Homo sapiens dehydrogenase/reductase (SDR family) member 7B (DHRS7B), mRNA.",
ILMN_880,445.84964,393.36282,297.30197,243.54674,SLC5A6,NM_021095.1,,"Homo sapiens solute carrier family 5 (sodium-dependent vitamin transporter), member 6 (SLC5A6), mRNA.",
ILMN_106509,99.5021,104.87409,99.17502,100.77355,,AW273713,,"xv23a06.x1 Soares_NFL_T_GBC_S1 Homo sapiens cDNA clone IMAGE:2813938 3, mRNA sequence",
ILMN_98201,123.60995,123.06664,135.26678,144.54596,,BU507414,,"AGENCOURT_10309755 NIH_MGC_71 Homo sapiens cDNA clone IMAGE:6501344 5, mRNA sequence",
ILMN_15718,86.95089,82.95318,109.63722,125.27628,RAET1G,NM_001001788.1,,"Homo sapiens retinoic acid early transcript 1G (RAET1G), mRNA.",
ILMN_78820,108.77717,111.27787,117.211716,123.06412,ATF3,CB045375,,"NISC_gc10a05.x1 NCI_CGAP_Co17 Homo sapiens cDNA clone IMAGE:3218193 3, mRNA sequence",
ILMN_13915,99.7458,120.157005,104.50728,86.4211,HIST3H2BB,NM_175055.2,,"Homo sapiens histone 3, H2bb (HIST3H2BB), mRNA.",
ILMN_11540,243.1899,229.43063,226.9931,262.27502,NEIL2,NM_145043.1,,"Homo sapiens nei like 2 (E. coli) (NEIL2), mRNA.",
ILMN_109204,95.01558,94.159134,82.94451,104.367836,MID1,BM981444,,"UI-CF-EN1-adh-p-09-0-UI.s1 UI-CF-EN1 Homo sapiens cDNA clone UI-CF-EN1-adh-p-09-0-UI 3, mRNA sequence",
ILMN_43733,3718.278,3767.6875,5588.4756,5087.0015,LOC649049,XM_945192.1,,"PREDICTED: Homo sapiens similar to acidic ribosomal phosphoprotein P0, transcript variant 3 (LOC649049), mRNA.",
ILMN_33969,109.70369,112.33598,100.307655,98.84044,LOC648374,XM_943299.1,,"PREDICTED: Homo sapiens hypothetical protein LOC648374 (LOC648374), mRNA.",
ILMN_27295,105.02477,109.00813,116.444725,108.81836,MAP2K5,NM_145162.1,,"Homo sapiens mitogen-activated protein kinase kinase 5 (MAP2K5), transcript variant D, mRNA.",
ILMN_26774,157.99545,159.5712,162.69293,144.42938,ZNF615,NM_198480.2,,"Homo sapiens zinc finger protein 615 (ZNF615), mRNA.",
ILMN_6395,99.42308,97.12004,95.92075,97.87271,PRPH,NM_006262.3,,"Homo sapiens peripherin (PRPH), mRNA.",
ILMN_22990,109.060326,110.14792,97.46511,100.273705,EIF2C4,NM_017629.2,,"Homo sapiens eukaryotic translation initiation factor 2C, 4 (EIF2C4), mRNA.",
ILMN_25147,171.54048,200.80328,177.7038,200.51404,ZNF160,NM_033288.2,,"Homo sapiens zinc finger protein 160 (ZNF160), transcript variant 1, mRNA.",
ILMN_13270,420.5673,387.34705,782.9858,876.37415,BCKDHA,NM_000709.2,,"Homo sapiens branched chain keto acid dehydrogenase E1, alpha polypeptide (BCKDHA), mRNA.",
ILMN_119979,115.54593,108.75279,111.084366,106.78896,,XM_208778,,"PREDICTED: Homo sapiens hypothetical LOC283677 (LOC283677), mRNA",
ILMN_26635,125.86055,130.4909,113.202736,103.305885,FBXO9,NM_033480.1,,"Homo sapiens F-box protein 9 (FBXO9), transcript variant 2, mRNA.",
ILMN_100411,120.40352,116.38433,124.76152,146.33911,,AA860237,,"aj58a04.s1 Soares_testis_NHT Homo sapiens cDNA clone IMAGE:1394478 3, mRNA sequence",
ILMN_138278,154.85188,157.8228,460.2611,628.875,FAM69B,XM_942503.1,,"PREDICTED: Homo sapiens family with sequence similarity 69, member B, transcript variant 2 (FAM69B), mRNA.",
ILMN_72320,113.97777,116.51049,115.645645,110.16609,,BX101842,,"BX101842 Soares breast 3NbHBst Homo sapiens cDNA clone IMAGp998C22339, mRNA sequence",
ILMN_81827,115.64597,109.90606,97.97707,102.07873,,BX094998,,"BX094998 NCI_CGAP_Ov23 Homo sapiens cDNA clone IMAGp998L175489, mRNA sequence",
ILMN_27046,276.2843,291.66385,390.25085,398.13025,SLC25A11,NM_003562.3,,"Homo sapiens solute carrier family 25 (mitochondrial carrier; oxoglutarate carrier), member 11 (SLC25A11), mRNA.",
ILMN_106789,105.114555,118.579346,105.69965,104.21954,,AA651832,,"ns40b05.s1 NCI_CGAP_GCB1 Homo sapiens cDNA clone IMAGE:1186065 3, mRNA sequence",
ILMN_9096,1321.6453,1573.0522,270.71188,357.7252,RND3,NM_005168.3,,"Homo sapiens Rho family GTPase 3 (RND3), mRNA.",
ILMN_16015,350.8692,473.66418,403.88382,417.53864,GNL3L,NM_019067.3,,"Homo sapiens guanine nucleotide binding protein-like 3 (nucleolar)-like (GNL3L), mRNA.",
ILMN_5191,564.9314,518.98645,1087.5321,966.2961,UCHL3,NM_006002.3,,"Homo sapiens ubiquitin carboxyl-terminal esterase L3 (ubiquitin thiolesterase) (UCHL3), mRNA.",
ILMN_22291,108.65069,99.94161,111.93372,105.79016,RUFY3,NM_014961.2,,"Homo sapiens RUN and FYVE domain containing 3 (RUFY3), transcript variant 2, mRNA.",
ILMN_137667,107.04969,117.28495,107.28435,100.703705,CAPN10,NM_021251.2,,"Homo sapiens calpain 10 (CAPN10), transcript variant 8, mRNA.",
ILMN_29791,183.4389,193.84785,184.58078,174.41492,SMCY,NM_004653.3,,"Homo sapiens Smcy homolog, Y-linked (mouse) (SMCY), mRNA.",
ILMN_17009,115.75151,107.6162,104.23386,111.78811,MAB21L1,NM_005584.2,,"Homo sapiens mab-21-like 1 (C. elegans) (MAB21L1), mRNA.",
ILMN_83748,118.94438,117.69998,109.05607,125.45437,,BF377636,,"PM1-TN0120-240900-005-h07 TN0120 Homo sapiens cDNA, mRNA sequence",
ILMN_120507,106.43788,114.72604,111.37842,116.36302,,BM512523,,"ij73g04.x1 Human insulinoma Homo sapiens cDNA clone IMAGE:5636551 3, mRNA sequence",
ILMN_138222,596.9474,612.8197,741.1718,837.2714,DMAP1,NM_019100.3,,"Homo sapiens DNA methyltransferase 1 associated protein 1 (DMAP1), mRNA.",
ILMN_9846,117.03875,117.99264,119.900024,114.95176,TMEM1,NM_001001723.1,,"Homo sapiens transmembrane protein 1 (TMEM1), transcript variant 2, mRNA.",
ILMN_10394,212.96805,219.84785,246.73529,194.84073,SH3GLB1,NM_016009.2,,"Homo sapiens SH3-domain GRB2-like endophilin B1 (SH3GLB1), mRNA.",
ILMN_23335,89.96572,89.52469,432.5349,270.66284,EVA1,NM_005797.2,,"Homo sapiens epithelial V-like antigen 1 (EVA1), transcript variant 1, mRNA.",
ILMN_7980,149.97119,147.21938,170.1567,175.9511,PPARG,NM_138712.2,,"Homo sapiens peroxisome proliferative activated receptor, gamma (PPARG), transcript variant 1, mRNA.",
ILMN_3563,142.25708,137.13335,127.53947,112.01232,PPFIA4,NM_015053.1,,"Homo sapiens protein tyrosine phosphatase, receptor type, f polypeptide (PTPRF), interacting protein (liprin), alpha 4 (PPFIA4), mRNA.",
ILMN_36912,86.76584,86.846886,126.53609,134.23685,LOC647784,XM_943395.1,,"PREDICTED: Homo sapiens hypothetical protein LOC647784, transcript variant 2 (LOC647784), mRNA.",
ILMN_78038,100.80758,90.32116,91.65164,94.98913,,BX100557,,"BX100557 Soares_NFL_T_GBC_S1 Homo sapiens cDNA clone IMAGp998O114000, mRNA sequence",
ILMN_42977,111.12633,109.34183,113.13722,119.41071,LOC642648,XM_926474.1,,"PREDICTED: Homo sapiens hypothetical protein LOC642648 (LOC642648), mRNA.",
ILMN_6913,309.27356,297.729,314.11832,280.6603,PREB,NM_013388.4,,"Homo sapiens prolactin regulatory element binding (PREB), mRNA.",
ILMN_22418,153.3027,164.76187,166.37424,184.25874,ITGB3,NM_000212.2,,"Homo sapiens integrin, beta 3 (platelet glycoprotein IIIa, antigen CD61) (ITGB3), mRNA.",
ILMN_31557,108.32354,106.930565,122.4373,114.16177,LOC641987,XM_935761.1,,"PREDICTED: Homo sapiens similar to capicua homolog (LOC641987), mRNA.",
ILMN_15783,651.1225,671.1366,587.94006,603.1701,B4GALT3,NM_003779.2,,"Homo sapiens UDP-Gal:betaGlcNAc beta 1,4- galactosyltransferase, polypeptide 3 (B4GALT3), mRNA.",
ILMN_7768,1869.9092,1900.029,149.01747,151.55411,RCN3,NM_020650.2,,"Homo sapiens reticulocalbin 3, EF-hand calcium binding domain (RCN3), mRNA.",
ILMN_15717,288.08792,294.01575,457.9784,415.70123,RGS12,NM_002926.2,,"Homo sapiens regulator of G-protein signalling 12 (RGS12), transcript variant 2, mRNA.",
ILMN_87507,121.69681,112.6717,125.73326,114.63035,,AK123745,,"Homo sapiens cDNA FLJ41751 fis, clone HSYRA2008154",
ILMN_137243,105.50679,98.57145,97.01312,96.19356,FCGBP,XM_940656.1,,"PREDICTED: Homo sapiens Fc fragment of IgG binding protein (FCGBP), mRNA.",
ILMN_2983,123.048454,120.04236,125.435524,115.53679,ZNF285,NM_152354.2,,"Homo sapiens zinc finger protein 285 (ZNF285), mRNA.",
ILMN_34667,123.56811,121.94008,117.15762,114.74716,LOC650845,XM_939934.1,,"PREDICTED: Homo sapiens similar to T-cell receptor alpha chain V region CTL-L17 precursor (LOC650845), mRNA.",
ILMN_10110,117.2277,121.087166,119.8655,124.96664,HAL,NM_002108.2,,"Homo sapiens histidine ammonia-lyase (HAL), mRNA.",
ILMN_17129,114.05035,105.69149,110.83505,114.75854,FAM12A,NM_006683.3,,"Homo sapiens family with sequence similarity 12, member A (FAM12A), mRNA.",
ILMN_28528,117.54474,116.34577,114.26411,111.298676,PLAG1,NM_002655.1,,"Homo sapiens pleiomorphic adenoma gene 1 (PLAG1), mRNA.",
ILMN_24693,126.50833,114.37477,129.23943,125.0845,TPMT,NM_000367.2,,"Homo sapiens thiopurine S-methyltransferase (TPMT), mRNA.",
ILMN_6152,250.02827,237.6866,310.6499,291.90427,APTX,NM_175073.1,,"Homo sapiens aprataxin (APTX), transcript variant 1, mRNA.",
ILMN_29418,465.85178,415.68835,407.77887,503.18158,PKM2,NM_002654.3,,"Homo sapiens pyruvate kinase, muscle (PKM2), transcript variant 1, mRNA.",
ILMN_36377,110.457085,96.13784,118.00237,130.81313,LOC644945,XM_930406.1,,"PREDICTED: Homo sapiens similar to Keratin, type I cytoskeletal 16 (Cytokeratin-16) (CK-16) (Keratin-16) (K16) (LOC644945), mRNA.",
ILMN_121018,125.204384,121.85684,112.21659,117.50809,,AA994496,,"ou17h02.s1 Soares_NFL_T_GBC_S1 Homo sapiens cDNA clone IMAGE:1626579 3, mRNA sequence",
ILMN_18057,115.58241,109.36352,102.6022,111.782455,CYP7A1,NM_000780.2,,"Homo sapiens cytochrome P450, family 7, subfamily A, polypeptide 1 (CYP7A1), mRNA.",
ILMN_24125,120.16079,116.583954,102.09503,119.3176,CA1,NM_001738.1,,"Homo sapiens carbonic anhydrase I (CA1), mRNA.",
ILMN_14592,128.19168,122.337975,130.33482,120.15013,UBE1DC1,NM_024818.2,,"Homo sapiens ubiquitin-activating enzyme E1-domain containing 1 (UBE1DC1), transcript variant 1, mRNA.",
ILMN_107881,123.082954,125.76217,117.60977,114.89093,REV3L,DB233353,,"DB233353 TRACH3 Homo sapiens cDNA clone TRACH3027578 5, mRNA sequence",
ILMN_125980,108.2972,117.93178,100.833824,112.97523,,CN276941,,"17000600172763 GRN_PRENEU Homo sapiens cDNA 5, mRNA sequence",
ILMN_4527,853.83887,960.6132,736.8034,805.62854,AP3B1,NM_003664.3,,"Homo sapiens adaptor-related protein complex 3, beta 1 subunit (AP3B1), mRNA.",
ILMN_15437,118.76812,122.05194,153.89581,179.32767,HMHA1,NM_012292.2,,"Homo sapiens histocompatibility (minor) HA-1 (HMHA1), mRNA.",
ILMN_76893,102.98909,101.63466,110.44107,108.85739,,AW510894,,"hd41a05.x1 Soares_NFL_T_GBC_S1 Homo sapiens cDNA clone IMAGE:2912048 3, mRNA sequence",
ILMN_86081,94.88754,101.456375,102.832405,103.433105,,BG014347,,"CM3-GN0296-211200-575-c06 GN0296 Homo sapiens cDNA, mRNA sequence",
ILMN_17505,113.88709,109.627655,109.9891,114.1909,TBX6,NM_080758.1,,"Homo sapiens T-box 6 (TBX6), transcript variant 2, mRNA.",
ILMN_10120,235.3929,249.57231,278.86966,335.48315,DIPA,NM_006848.2,,"Homo sapiens hepatitis delta antigen-interacting protein A (DIPA), mRNA.",
ILMN_74000,108.66809,96.19631,97.072075,93.84948,,AA215381,,"zr97c09.s1 NCI_CGAP_GCB1 Homo sapiens cDNA clone IMAGE:683632 3, mRNA sequence",
ILMN_13077,280.73752,301.85123,245.00296,216.16476,PRKRIP1,NM_024653.1,,"Homo sapiens PRKR interacting protein 1 (IL11 inducible) (PRKRIP1), mRNA.",
ILMN_5591,209.09082,229.83238,290.0282,258.18628,GNPDA2,NM_138335.1,,"Homo sapiens glucosamine-6-phosphate deaminase 2 (GNPDA2), mRNA.",
ILMN_8709,731.95105,691.43475,258.68784,288.0831,GOLPH2,NM_016548.2,,"Homo sapiens golgi phosphoprotein 2 (GOLPH2), transcript variant 1, mRNA.",
ILMN_116077,100.560905,116.97486,107.860794,100.36474,,BU954443,,"AGENCOURT_10608220 NIH_MGC_126 Homo sapiens cDNA clone IMAGE:6726030 5, mRNA sequence",
ILMN_45956,228.87938,243.36807,149.45412,139.66473,QKI,XM_942223.1,,"PREDICTED: Homo sapiens quaking homolog, KH domain RNA binding (mouse), transcript variant 5 (QKI), mRNA.",
ILMN_106472,99.12013,106.17885,102.116264,110.02162,,AW072563,,"xa08h04.x1 Soares_NFL_T_GBC_S1 Homo sapiens cDNA clone IMAGE:2567767 3, mRNA sequence",
ILMN_42646,102.81348,101.03684,111.00832,103.675995,LOC652736,XM_942365.1,,"PREDICTED: Homo sapiens similar to hydrocephalus inducing (LOC652736), mRNA.",
ILMN_35589,434.36966,440.8321,488.81738,597.93854,LOC389672,XM_933893.1,,"PREDICTED: Homo sapiens similar to 40S ribosomal protein SA (p40) (34/67 kDa laminin receptor) (Colon carcinoma laminin-binding protein) (NEM/1CHD4) (Multidrug resistance-associated protein MGr1-Ag), transcript variant 3 (LOC389672), mRNA.",
ILMN_23742,169.48459,175.20479,174.32462,179.64511,SPIN,NM_006717.1,,"Homo sapiens spindlin (SPIN), mRNA.",
ILMN_14183,175.748,171.694,137.28932,129.9453,PARC,NM_015089.2,,"Homo sapiens p53-associated parkin-like cytoplasmic protein (PARC), mRNA.",
ILMN_3232,405.49106,375.2664,111.36976,117.71413,TRIM58,NM_015431.2,,"Homo sapiens tripartite motif-containing 58 (TRIM58), mRNA.",
ILMN_18249,114.33278,116.42185,102.02889,111.06503,LOC441208,NM_001013723.1,,"Homo sapiens hypothetical gene supported by AK094370 (LOC441208), mRNA.",
ILMN_17660,338.76022,359.5048,413.38712,414.16647,MGC14376,NM_032895.2,,"Homo sapiens hypothetical protein MGC14376 (MGC14376), transcript variant 1, mRNA.",
ILMN_86684,108.064865,118.30199,117.44512,107.92057,,BG183320,,"RST2214 Athersys RAGE Library Homo sapiens cDNA, mRNA sequence",
ILMN_4757,130.10582,134.1987,138.10138,138.47546,BCKDHB,NM_000056.2,,"Homo sapiens branched chain keto acid dehydrogenase E1, beta polypeptide (maple syrup urine disease) (BCKDHB), nuclear gene encoding mitochondrial protein, transcript variant 2, mRNA.",
ILMN_12584,387.11954,328.09354,289.0234,297.24457,EGLN2,NM_080732.1,,"Homo sapiens egl nine homolog 2 (C. elegans) (EGLN2), transcript variant 3, mRNA.",
ILMN_14843,171.48961,151.78871,107.54603,109.41573,HHAT,NM_018194.1,,"Homo sapiens hedgehog acyltransferase (HHAT), mRNA.",
ILMN_10366,105.9553,118.0201,109.88012,117.781166,CDH8,NM_001796.2,,"Homo sapiens cadherin 8, type 2 (CDH8), mRNA.",
ILMN_10695,177.15024,179.72385,151.37585,156.63583,GPR89A,NM_016334.2,,"Homo sapiens G protein-coupled receptor 89A (GPR89A), mRNA.",
ILMN_20956,120.46818,120.01809,116.237526,125.98785,RNF113B,NM_178861.3,,"Homo sapiens ring finger protein 113B (RNF113B), mRNA.",
ILMN_25851,212.07748,222.88188,189.24905,187.07135,PTEN,NM_000314.3,,"Homo sapiens phosphatase and tensin homolog (mutated in multiple advanced cancers 1) (PTEN), mRNA.",
ILMN_11113,530.1419,494.37662,397.42523,376.26855,PPIL5,NM_152329.3,,"Homo sapiens peptidylprolyl isomerase (cyclophilin)-like 5 (PPIL5), transcript variant 1, mRNA.",
ILMN_42425,93.10027,98.65478,97.28217,103.72288,LOC644524,XM_927653.1,,"PREDICTED: Homo sapiens similar to Homeobox protein Nkx-2.4 (Homeobox protein NKX2.4) (Homeobox protein NK-2 homolog D) (LOC644524), mRNA.",
ILMN_9957,349.09024,299.56104,307.2085,293.07974,MTCP1,NM_001018025.2,,"Homo sapiens mature T-cell proliferation 1 (MTCP1), nuclear gene encoding mitochondrial protein, transcript variant B1, mRNA.",
ILMN_138806,104.44456,106.15384,96.94353,96.66864,NBPF20,XM_931120.1,,"PREDICTED: Homo sapiens neuroblastoma breakpoint family, member 20, transcript variant 4 (NBPF20), mRNA.",
ILMN_25109,140.90479,146.36633,97.670654,99.72906,HLX1,NM_021958.2,,"Homo sapiens H2.0-like homeobox 1 (Drosophila) (HLX1), mRNA.",
ILMN_132012,124.083984,115.95658,114.35884,113.02808,APBA3,CD369998,,"UI-H-FT1-bke-d-13-0-UI.s1 NCI_CGAP_FT1 Homo sapiens cDNA clone UI-H-FT1-bke-d-13-0-UI 3, mRNA sequence",
ILMN_21427,267.97296,267.88687,189.29346,196.43848,L2HGDH,NM_024884.1,,"Homo sapiens L-2-hydroxyglutarate dehydrogenase (L2HGDH), mRNA.",
ILMN_5745,538.186,560.47144,355.14127,277.0167,C14orf106,NM_018353.3,,"Homo sapiens chromosome 14 open reading frame 106 (C14orf106), mRNA.",
ILMN_5994,3119.5098,3696.4492,726.451,703.78357,OAS2,NM_016817.2,,"Homo sapiens 2'-5'-oligoadenylate synthetase 2, 69/71kDa (OAS2), transcript variant 1, mRNA.",
ILMN_17973,4903.023,4550.406,3377.6746,3466.4146,SARS,NM_006513.2,,"Homo sapiens seryl-tRNA synthetase (SARS), mRNA.",
ILMN_85164,109.53449,99.86806,104.59771,101.758125,,AW753800,,"RC6-CT0287-181199-021-D01 CT0287 Homo sapiens cDNA, mRNA sequence",
ILMN_79557,108.32096,116.495155,99.54367,108.16653,,AW294774,,"UI-H-BI2-ahi-a-03-0-UI.s1 NCI_CGAP_Sub4 Homo sapiens cDNA clone IMAGE:2726692 3, mRNA sequence",
ILMN_4296,204.14003,214.03691,291.32443,236.64775,RKHD2,NM_016626.2,,"Homo sapiens ring finger and KH domain containing 2 (RKHD2), mRNA.",
ILMN_30176,209.2047,217.8582,126.932335,112.74345,TGFBRAP1,NM_004257.3,,"Homo sapiens transforming growth factor, beta receptor associated protein 1 (TGFBRAP1), mRNA.",
ILMN_123404,110.14256,102.59554,95.620766,84.62087,,BX119501,,"BX119501 Soares_pregnant_uterus_NbHPU Homo sapiens cDNA clone IMAGp998A084374 ; IMAGE:1721743, mRNA sequence",
ILMN_89812,132.9052,133.19704,118.26234,140.91547,CTSL,BG401693,,"602466360F1 NIH_MGC_75 Homo sapiens cDNA clone IMAGE:4594238 5, mRNA sequence",
ILMN_79925,153.26747,227.95532,272.56543,348.19318,ZNF227,AA204695,,"zr87e09.r1 NCI_CGAP_GCB1 Homo sapiens cDNA clone IMAGE:682696 5, mRNA sequence",
ILMN_17191,122.3021,119.48761,125.80541,108.04054,ZNF485,NM_145312.2,,"Homo sapiens zinc finger protein 485 (ZNF485), mRNA.",
ILMN_78357,110.94213,117.14176,113.05396,114.11628,,AI141063,,"oz43h01.x1 Soares_NhHMPu_S1 Homo sapiens cDNA clone IMAGE:1678129 3, mRNA sequence",
ILMN_3508,9869.68,10982.36,7582.0464,7496.6006,CALM3,NM_005184.2,,"Homo sapiens calmodulin 3 (phosphorylase kinase, delta) (CALM3), mRNA.",
ILMN_33069,363.5289,355.06,382.35742,459.37924,LOC647916,XM_939016.1,,"PREDICTED: Homo sapiens similar to succinate dehydrogenase complex, subunit C isoform 3 precursor (LOC647916), mRNA.",
ILMN_128712,106.69765,105.40195,95.80866,112.92928,,DB021126,,"DB021126 TESTI2 Homo sapiens cDNA clone TESTI2001602 5, mRNA sequence",
ILMN_14396,97.98721,95.675446,108.02107,127.582535,CPZ,NM_001014447.1,,"Homo sapiens carboxypeptidase Z (CPZ), transcript variant 1, mRNA.",
ILMN_7789,469.80783,472.38934,653.5001,713.6949,RFXANK,NM_003721.2,,"Homo sapiens regulatory factor X-associated ankyrin-containing protein (RFXANK), transcript variant 1, mRNA.",
ILMN_676,16886.73,15374.518,4155.7954,4490.8433,VIM,NM_003380.2,,"Homo sapiens vimentin (VIM), mRNA.",
ILMN_22122,354.1167,345.38535,535.4471,598.1364,MGC16028,NM_052873.1,,"Homo sapiens MGC16028 similar to RIKEN cDNA 1700019E19 gene (MGC16028), mRNA.",
ILMN_30028,331.66165,313.52856,383.1309,307.71252,PDHX,NM_003477.1,,"Homo sapiens pyruvate dehydrogenase complex, component X (PDHX), mRNA.",
ILMN_28699,150.38617,160.08342,162.85693,153.74472,DDX54,NM_024072.3,,"Homo sapiens DEAD (Asp-Glu-Ala-Asp) box polypeptide 54 (DDX54), mRNA.",
ILMN_8743,450.1492,422.55637,669.821,631.2024,C8orf76,NM_032847.1,,"Homo sapiens chromosome 8 open reading frame 76 (C8orf76), mRNA.",
ILMN_121242,101.01728,101.4528,104.708496,112.2631,TMEM132D,DB337953,,"DB337953 TESTI2 Homo sapiens cDNA clone TESTI2029886 3, mRNA sequence",
ILMN_12941,220.353,195.15408,165.85439,200.00832,C19orf6,NM_001033026.1,,"Homo sapiens chromosome 19 open reading frame 6 (C19orf6), transcript variant 1, mRNA.",
ILMN_14787,522.00995,530.5124,498.75134,438.03705,ANXA7,NM_004034.1,,"Homo sapiens annexin A7 (ANXA7), transcript variant 2, mRNA.",
ILMN_88051,93.87119,96.09375,101.60147,91.52403,,BX113803,,"BX113803 Soares_fetal_heart_NbHH19W Homo sapiens cDNA clone IMAGp998A124342, mRNA sequence",
ILMN_40116,738.1682,661.5345,533.6353,589.6426,LOC644063,XM_931572.1,,"PREDICTED: Homo sapiens similar to heterogeneous nuclear ribonucleoprotein K isoform a, transcript variant 2 (LOC644063), mRNA.",
ILMN_26206,700.08673,605.4093,1176.9185,951.4498,GTF2H5,NM_207118.1,,"Homo sapiens general transcription factor IIH, polypeptide 5 (GTF2H5), mRNA.",
ILMN_76546,113.69317,116.4203,121.32714,124.72815,ID2,BG338543,,"602436272F1 NIH_MGC_46 Homo sapiens cDNA clone IMAGE:4554472 5, mRNA sequence",
ILMN_23116,249.50282,247.29288,185.74199,207.44249,BEX1,NM_018476.3,,"Homo sapiens brain expressed, X-linked 1 (BEX1), mRNA.",
ILMN_29116,1553.4081,1556.7441,1909.7472,2216.7097,SSU72,NM_014188.2,,"Homo sapiens Ssu72 RNA polymerase II CTD phosphatase homolog (yeast) (SSU72), mRNA.",
ILMN_15154,225.5055,221.40306,149.46346,139.66966,OSMR,NM_003999.1,,"Homo sapiens oncostatin M receptor (OSMR), mRNA.",
ILMN_95397,205.39706,219.1276,265.2329,373.008,,BG168029,,"602340162F1 NIH_MGC_89 Homo sapiens cDNA clone IMAGE:4448030 5, mRNA sequence",
ILMN_914,106.57805,101.04513,128.95256,121.19594,ZNF268,NM_152943.1,,"Homo sapiens zinc finger protein 268 (ZNF268), transcript variant B, mRNA.",
ILMN_18637,656.5342,689.42584,476.80228,433.19376,RRM2,NM_001034.1,,"Homo sapiens ribonucleotide reductase M2 polypeptide (RRM2), mRNA.",
ILMN_14915,7354.128,7649.9424,6175.9756,6823.52,IER3,NM_052815.1,,"Homo sapiens immediate early response 3 (IER3), transcript variant long, mRNA.",
ILMN_37852,348.5819,333.51666,345.27817,227.6642,LOC642443,XM_926158.1,,"PREDICTED: Homo sapiens similar to Alcohol dehydrogenase class III chi chain (Glutathione-dependent formaldehyde dehydrogenase) (FDH), transcript variant 1 (LOC642443), mRNA.",
ILMN_105971,102.38521,106.56712,98.05835,106.8458,,AA211099,,"zq89g07.s1 Stratagene hNT neuron (#937233) Homo sapiens cDNA clone IMAGE:649212 3, mRNA sequence",
ILMN_10723,442.80106,485.3752,613.36523,705.91815,GAS6,NM_000820.1,,"Homo sapiens growth arrest-specific 6 (GAS6), mRNA.",
ILMN_97789,95.376366,97.65175,94.37089,95.41144,EGFLAM,AK093278,,"Homo sapiens cDNA FLJ35959 fis, clone TESTI2012444",
ILMN_28039,145.69827,150.29112,3896.6401,4011.696,SPINT2,NM_021102.2,,"Homo sapiens serine peptidase inhibitor, Kunitz type, 2 (SPINT2), mRNA.",
ILMN_10039,241.65076,229.87798,227.16179,214.70819,CCDC51,NM_024661.2,,"Homo sapiens coiled-coil domain containing 51 (CCDC51), mRNA.",
ILMN_9380,110.21328,116.80341,114.04719,121.9538,ZNF192,NM_006298.2,,"Homo sapiens zinc finger protein 192 (ZNF192), mRNA.",
ILMN_20713,701.1173,678.37683,726.01843,636.5323,HMGCR,NM_000859.1,,"Homo sapiens 3-hydroxy-3-methylglutaryl-Coenzyme A reductase (HMGCR), mRNA.",
ILMN_19912,111.10577,109.9611,112.74312,112.63608,PLXNA2,NM_025179.2,,"Homo sapiens plexin A2 (PLXNA2), mRNA.",
ILMN_100732,116.47788,111.41592,101.484535,99.946,,XM_373970,,"PREDICTED: Homo sapiens hypothetical LOC388917 (LOC388917), mRNA",
ILMN_31638,3546.9941,3477.049,4576.4834,4137.9556,LOC644191,XM_934279.1,,"PREDICTED: Homo sapiens similar to 40S ribosomal protein S26, transcript variant 2 (LOC644191), mRNA.",
ILMN_21027,514.875,534.4935,481.05084,459.74216,PHF19,NM_015651.1,,"Homo sapiens PHD finger protein 19 (PHF19), transcript variant 1, mRNA.",
ILMN_5450,160.16328,158.03638,175.4976,269.45776,SNAI1,NM_005985.2,,"Homo sapiens snail homolog 1 (Drosophila) (SNAI1), mRNA.",
ILMN_122969,110.19683,111.52908,101.887856,104.24042,,BU942902,,"AGENCOURT_10512971 NIH_MGC_127 Homo sapiens cDNA clone IMAGE:6716151 5, mRNA sequence",
ILMN_37413,131.17534,141.42673,128.64757,143.12897,LOC646009,XM_933331.1,,"PREDICTED: Homo sapiens hypothetical protein LOC646009 (LOC646009), mRNA.",
ILMN_29800,1461.4254,1546.3708,1028.6237,1127.9448,TYK2,NM_003331.3,,"Homo sapiens tyrosine kinase 2 (TYK2), mRNA.",
ILMN_86157,108.446335,109.578316,105.25544,114.70624,,BF217702,,"601882526F1 NIH_MGC_57 Homo sapiens cDNA clone IMAGE:4094911 5, mRNA sequence",
ILMN_26482,196.51352,197.31274,261.85477,284.5105,ENDOG,NM_004435.2,,"Homo sapiens endonuclease G (ENDOG), nuclear gene encoding mitochondrial protein, mRNA.",
ILMN_29883,146.87642,142.63454,221.53285,352.59503,SLC12A7,NM_006598.1,,"Homo sapiens solute carrier family 12 (potassium/chloride transporters), member 7 (SLC12A7), mRNA.",
ILMN_29025,201.85016,169.79796,144.74846,159.3472,RAB3B,NM_002867.2,,"Homo sapiens RAB3B, member RAS oncogene family (RAB3B), mRNA.",
ILMN_80322,124.987854,117.47179,128.27061,118.32117,,BX503536,,"DKFZp313L2016_s1 313 (synonym: hlcc2) Homo sapiens cDNA clone DKFZp313L2016 3, mRNA sequence",
ILMN_37590,101.16305,101.81578,102.445564,93.54063,LOC642782,XM_931704.1,,"PREDICTED: Homo sapiens similar to Forkhead box protein K1 (Myocyte nuclear factor) (MNF), transcript variant 2 (LOC642782), mRNA.",
ILMN_11477,1019.8746,1009.0343,621.25653,554.4758,ARL6IP6,NM_152522.2,,"Homo sapiens ADP-ribosylation-like factor 6 interacting protein 6 (ARL6IP6), mRNA.",
ILMN_78279,111.1436,101.120415,108.612045,110.83167,ARHGAP24,BX119134,,"BX119134 Soares_NhHMPu_S1 Homo sapiens cDNA clone IMAGp998A174601, mRNA sequence",
ILMN_135623,104.912,106.27863,109.71776,96.28029,,DB310856,,"DB310856 BRTHA1 Homo sapiens cDNA clone BRTHA1000373 3, mRNA sequence",
ILMN_22495,387.2427,375.18552,676.28973,649.3242,UFC1,NM_016406.1,,"Homo sapiens ubiquitin-fold modifier conjugating enzyme 1 (UFC1), mRNA.",
ILMN_22679,99.20061,104.13668,112.922066,120.61814,LOC196913,NM_001014830.1,,"Homo sapiens hypothetical protein LOC196913 (LOC196913), mRNA.",
ILMN_118419,113.084206,119.14351,125.24893,118.885864,,H05958,,"yl76d04.s1 Soares infant brain 1NIB Homo sapiens cDNA clone IMAGE:44003 3 similar to contains MSR1 repetitive element ;, mRNA sequence",
ILMN_24035,168.68292,158.53497,228.34413,231.76358,KIF1C,NM_006612.3,,"Homo sapiens kinesin family member 1C (KIF1C), mRNA.",
ILMN_20169,833.4109,986.5732,326.72592,372.71072,FLJ11286,NM_018381.1,,"Homo sapiens hypothetical protein FLJ11286 (FLJ11286), mRNA.",
ILMN_16025,172.70314,164.70525,140.21945,149.97784,GFM2,NM_170681.1,,"Homo sapiens G elongation factor, mitochondrial 2 (GFM2), nuclear gene encoding mitochondrial protein, transcript variant 3, mRNA.",
ILMN_20531,182.04123,190.29985,148.54994,150.30774,ARMC8,NM_014154.2,,"Homo sapiens armadillo repeat containing 8 (ARMC8), transcript variant 1, mRNA.",
ILMN_9567,115.648895,115.76968,105.02077,118.69248,RPS6KL1,NM_031464.2,,"Homo sapiens ribosomal protein S6 kinase-like 1 (RPS6KL1), mRNA.",
ILMN_137484,405.62796,435.10953,432.72925,325.68283,DPH2,NM_001384.3,,"Homo sapiens DPH2 homolog (S. cerevisiae) (DPH2), transcript variant 1, mRNA.",
ILMN_12667,119.30218,110.96557,157.59946,165.55011,CCDC69,NM_015621.2,,"Homo sapiens coiled-coil domain containing 69 (CCDC69), mRNA.",
ILMN_106706,98.35749,103.1107,110.04644,116.85322,,D11813,,"HUMHM02A08 Liver HepG2 cell line. Homo sapiens cDNA clone hm02a08 3, mRNA sequence",
ILMN_8003,874.54565,925.84564,554.7289,623.2181,P4HA1,NM_000917.2,,"Homo sapiens procollagen-proline, 2-oxoglutarate 4-dioxygenase (proline 4-hydroxylase), alpha polypeptide I (P4HA1), transcript variant 1, mRNA.",
ILMN_43443,125.60191,112.06409,124.592026,109.930374,LOC388574,XM_371204.4,,"PREDICTED: Homo sapiens similar to 60S ribosomal protein L23a (LOC388574), mRNA.",
ILMN_13615,126.69499,131.32474,404.60202,416.2342,ELF3,NM_004433.3,,"Homo sapiens E74-like factor 3 (ets domain transcription factor, epithelial-specific ) (ELF3), mRNA.",
ILMN_32937,325.10422,322.7915,197.24878,242.6898,LOC650495,XM_939583.1,,"PREDICTED: Homo sapiens hypothetical protein LOC650495 (LOC650495), mRNA.",
ILMN_9989,162.31541,162.9503,186.08826,201.8364,RAD17,NM_133343.1,,"Homo sapiens RAD17 homolog (S. pombe) (RAD17), transcript variant 6, mRNA.",
ILMN_1757,269.36914,256.07104,176.7058,208.71457,MGC3123,NM_024107.1,,"Homo sapiens hypothetical protein MGC3123 (MGC3123), transcript variant 1, mRNA.",
ILMN_13580,109.69103,119.109604,119.1634,126.908066,FLJ41821,NM_001001697.1,,"Homo sapiens FLJ41821 protein (FLJ41821), mRNA.",
ILMN_35153,108.87733,120.97452,131.58305,123.31606,LOC644284,XM_927460.1,,"PREDICTED: Homo sapiens hypothetical protein LOC644284 (LOC644284), mRNA.",
ILMN_18384,502.7053,484.77774,599.26953,591.5049,NS4ATP2,NM_024632.3,,"Homo sapiens NS4ATP2 (NS4ATP2), mRNA.",
ILMN_117643,103.15029,112.16245,107.852875,120.2369,,AW770090,,"hi83e10.x1 Soares_NFL_T_GBC_S1 Homo sapiens cDNA clone IMAGE:2978922 3, mRNA sequence",
ILMN_1999,167.12787,191.67755,98.312386,89.38214,CCL3,NM_002983.1,,"Homo sapiens chemokine (C-C motif) ligand 3 (CCL3), mRNA.",
ILMN_7809,131.57652,139.63083,131.34215,138.71364,EZH1,NM_001991.2,,"Homo sapiens enhancer of zeste homolog 1 (Drosophila) (EZH1), mRNA.",
ILMN_123377,124.96068,130.67584,99.068436,95.89679,,DA043925,,"DA043925 BLADE2 Homo sapiens cDNA clone BLADE2005984 5, mRNA sequence",
ILMN_86232,92.56872,103.02892,100.13117,95.4331,,XM_498568,,"PREDICTED: Homo sapiens LOC440151 (LOC440151), mRNA",
ILMN_21872,92.49388,89.8229,215.64919,236.95895,EDN2,NM_001956.2,,"Homo sapiens endothelin 2 (EDN2), mRNA.",
ILMN_2251,130.95992,133.68648,119.69804,113.33031,ABCD4,NM_020323.1,,"Homo sapiens ATP-binding cassette, sub-family D (ALD), member 4 (ABCD4), transcript variant 2, mRNA.",
ILMN_110737,143.61217,142.99799,164.97107,147.53314,,BE612775,,"601452348F1 NIH_MGC_66 Homo sapiens cDNA clone IMAGE:3856355 5, mRNA sequence",
ILMN_4591,164.66849,187.0108,114.623955,105.59658,EIF5A2,NM_020390.5,,"Homo sapiens eukaryotic translation initiation factor 5A2 (EIF5A2), mRNA.",
ILMN_25840,299.334,282.42758,592.38635,555.89636,HSPA4,NM_002154.3,,"Homo sapiens heat shock 70kDa protein 4 (HSPA4), transcript variant 1, mRNA.",
ILMN_92317,121.85998,119.280624,141.13994,131.91495,,BC035345,,"Homo sapiens, clone IMAGE:5180681, mRNA",
ILMN_6526,157.34813,161.21945,98.80025,99.09206,RNF182,NM_152737.1,,"Homo sapiens ring finger protein 182 (RNF182), mRNA.",
ILMN_79439,97.56117,103.17218,91.17808,101.46111,,AI939409,,"qy86d01.x5 NCI_CGAP_Brn25 Homo sapiens cDNA clone IMAGE:2018881 3, mRNA sequence",
ILMN_23211,88.192566,90.40315,105.03489,104.22262,PDK4,NM_002612.2,,"Homo sapiens pyruvate dehydrogenase kinase, isozyme 4 (PDK4), mRNA.",
ILMN_6360,105.24084,93.61041,224.0412,187.75688,TPBG,NM_006670.3,,"Homo sapiens trophoblast glycoprotein (TPBG), mRNA.",
ILMN_19893,359.7634,371.1297,158.97691,213.49677,TNFRSF1B,NM_001066.2,,"Homo sapiens tumor necrosis factor receptor superfamily, member 1B (TNFRSF1B), mRNA.",
ILMN_21197,115.75251,118.10387,115.27518,106.96907,FAM63B,NM_019092.1,,"Homo sapiens family with sequence similarity 63, member B (FAM63B), mRNA.",
ILMN_22383,303.84464,301.20032,550.2881,489.14148,SPRYD3,NM_032840.1,,"Homo sapiens SPRY domain containing 3 (SPRYD3), mRNA.",
ILMN_32679,262.08112,236.6552,145.66214,154.30054,LOC649095,XM_945154.1,,"PREDICTED: Homo sapiens hypothetical protein LOC649095, transcript variant 1 (LOC649095), mRNA.",
ILMN_74505,114.60477,118.089676,108.1755,125.12453,,BI827719,,"603074169F1 NIH_MGC_119 Homo sapiens cDNA clone IMAGE:5166065 5, mRNA sequence",
ILMN_19890,3212.8174,3059.208,3511.0872,3421.7324,RPS4X,NM_001007.3,,"Homo sapiens ribosomal protein S4, X-linked (RPS4X), mRNA.",
ILMN_115053,99.66445,94.017136,97.5668,111.93276,KIAA1505,AI681667,,"tx48e03.x1 NCI_CGAP_Lu24 Homo sapiens cDNA clone IMAGE:2272828 3, mRNA sequence",
ILMN_17960,114.506775,115.62811,115.12807,127.31234,DNAJC4,NM_005528.1,,"Homo sapiens DnaJ (Hsp40) homolog, subfamily C, member 4 (DNAJC4), mRNA.",
ILMN_92257,96.19053,101.15996,118.927025,115.988655,,CF887340,,"UI-CF-FN0-afs-l-17-18-UI.r18 UI-CF-FN0 Homo sapiens cDNA clone UI-CF-FN0-afs-l-17-18-UI 5, mRNA sequence",
ILMN_9421,89.740616,95.33326,89.63874,86.820465,HRK,NM_003806.1,,"Homo sapiens harakiri, BCL2 interacting protein (contains only BH3 domain) (HRK), mRNA.",
ILMN_86539,118.00704,115.20945,121.60637,117.385666,,BG220469,,"RST40254 Athersys RAGE Library Homo sapiens cDNA, mRNA sequence",
ILMN_21992,83.92208,79.59891,481.40054,519.7346,SNX10,NM_013322.2,,"Homo sapiens sorting nexin 10 (SNX10), mRNA.",
ILMN_20537,126.08449,128.6488,111.58201,120.38847,C1orf84,NM_182518.2,,"Homo sapiens chromosome 1 open reading frame 84 (C1orf84), transcript variant 3, mRNA.",
ILMN_42900,103.352844,101.91473,98.20598,113.7321,SERPINA11,XM_940101.1,,"PREDICTED: Homo sapiens serpin peptidase inhibitor, clade A (alpha-1 antiproteinase, antitrypsin), member 11 (SERPINA11), mRNA.",
ILMN_15172,101.69293,97.36765,108.21621,101.26778,ANKK1,NM_178510.1,,"Homo sapiens ankyrin repeat and kinase domain containing 1 (ANKK1), mRNA.",
ILMN_4081,323.77887,345.1371,248.9711,214.56184,AP3M1,NM_207012.1,,"Homo sapiens adaptor-related protein complex 3, mu 1 subunit (AP3M1), transcript variant 1, mRNA.",
ILMN_6653,359.39886,325.02795,249.89049,306.27707,MCOLN1,NM_020533.1,,"Homo sapiens mucolipin 1 (MCOLN1), mRNA.",
ILMN_13307,150.90654,154.92722,183.84135,189.7721,MRPL4,NM_015956.2,,"Homo sapiens mitochondrial ribosomal protein L4 (MRPL4), nuclear gene encoding mitochondrial protein, transcript variant 1, mRNA.",
ILMN_123177,107.22645,113.89437,115.96852,118.2585,,BI822934,,"603040387F1 NIH_MGC_115 Homo sapiens cDNA clone IMAGE:5181500 5, mRNA sequence",
ILMN_86567,106.885704,108.81032,112.637474,123.22848,HEIL1; HsT2508,AB027121,,"Homo sapiens mRNA for HEIL1, complete cds",
ILMN_44313,98.403465,106.041626,107.90915,111.31475,LOC644137,XM_927348.1,,"PREDICTED: Homo sapiens hypothetical protein LOC644137 (LOC644137), mRNA.",
ILMN_2205,726.5882,649.8489,578.6113,660.47864,C20orf3,NM_020531.2,,"Homo sapiens chromosome 20 open reading frame 3 (C20orf3), mRNA.",
ILMN_25576,482.0352,487.13226,496.97418,518.23096,MRPL53,NM_053050.2,,"Homo sapiens mitochondrial ribosomal protein L53 (MRPL53), nuclear gene encoding mitochondrial protein, mRNA.",
ILMN_6829,894.89655,1015.76135,229.73476,314.16235,ID3,NM_002167.2,,"Homo sapiens inhibitor of DNA binding 3, dominant negative helix-loop-helix protein (ID3), mRNA.",
ILMN_35218,119.27175,114.61154,124.26019,134.92645,LOC653366,XM_931821.1,,"PREDICTED: Homo sapiens similar to glutamate receptor, ionotrophic, AMPA 4 (LOC653366), mRNA.",
ILMN_15308,106.31229,112.82982,100.79792,88.39609,TTMB,NM_001003682.1,,"Homo sapiens TTMB protein (TTMB), mRNA.",
ILMN_17739,966.1583,975.3657,811.77527,715.1018,UBAP2,NM_018449.2,,"Homo sapiens ubiquitin associated protein 2 (UBAP2), mRNA.",
ILMN_24431,208.56873,214.46773,204.96266,193.16487,SETDB2,NM_031915.1,,"Homo sapiens SET domain, bifurcated 2 (SETDB2), mRNA.",
ILMN_512,382.35196,361.5057,475.66684,662.7577,ATP6V0C,NM_001694.2,,"Homo sapiens ATPase, H+ transporting, lysosomal 16kDa, V0 subunit c (ATP6V0C), mRNA.",
ILMN_38640,115.6848,108.816284,112.3909,82.88379,LOC650037,XM_939126.1,,"PREDICTED: Homo sapiens similar to beta-1,4-mannosyltransferase (LOC650037), mRNA.",
ILMN_16136,217.69704,226.43268,186.16743,159.97903,TFE3,NM_006521.3,,"Homo sapiens transcription factor binding to IGHM enhancer 3 (TFE3), mRNA.",
ILMN_41568,96.881744,102.321754,103.24586,107.3456,LOC643075,XM_931290.1,,"PREDICTED: Homo sapiens hypothetical protein LOC643075 (LOC643075), mRNA.",
ILMN_3020,181.20653,197.1271,186.14835,196.8257,PLEKHM1,NM_014798.1,,"Homo sapiens pleckstrin homology domain containing, family M (with RUN domain) member 1 (PLEKHM1), mRNA.",
ILMN_17166,2100.5337,2060.5195,1435.4,1410.1542,CXCL1,NM_001511.1,,"Homo sapiens chemokine (C-X-C motif) ligand 1 (melanoma growth stimulating activity, alpha) (CXCL1), mRNA.",
ILMN_22325,103.62964,99.00917,119.040276,119.30309,C9orf25,NM_147202.1,,"Homo sapiens chromosome 9 open reading frame 25 (C9orf25), mRNA.",
ILMN_41308,177.34496,198.51562,281.29053,371.15555,LOC647363,XM_942814.1,,"PREDICTED: Homo sapiens hypothetical protein LOC647363 (LOC647363), mRNA.",
ILMN_27261,710.7694,685.1353,982.9284,1097.2891,FAM79A,NM_182752.3,,"Homo sapiens family with sequence similarity 79, member A (FAM79A), mRNA.",
ILMN_16493,125.352295,125.51432,91.612144,91.49218,LMO7,NM_005358.3,,"Homo sapiens LIM domain 7 (LMO7), mRNA.",
ILMN_26726,150.69714,144.38194,169.11436,368.8714,TMEM121,NM_025268.2,,"Homo sapiens transmembrane protein 121 (TMEM121), mRNA.",
ILMN_12120,114.8791,104.3971,101.801994,117.765274,MAGEE1,NM_020932.1,,"Homo sapiens melanoma antigen family E, 1 (MAGEE1), mRNA.",
ILMN_99995,103.82001,103.42901,96.796684,102.39936,,AW268417,,"xv34c08.x1 Soares_NFL_T_GBC_S1 Homo sapiens cDNA clone IMAGE:2815022 3 similar to contains Alu repetitive element;, mRNA sequence",
ILMN_21649,156.56602,160.7742,124.431725,109.541176,MDFIC,NM_199072.2,,"Homo sapiens MyoD family inhibitor domain containing (MDFIC), mRNA.",
ILMN_42881,181.553,181.9311,128.35628,120.28313,LOC442597,XM_944534.1,,"PREDICTED: Homo sapiens hypothetical LOC442597 (LOC442597), mRNA.",
ILMN_3539,100.16437,111.628204,94.36036,93.11923,FMNL3,NM_198900.1,,"Homo sapiens formin-like 3 (FMNL3), transcript variant 2, mRNA.",
ILMN_7224,167.70024,163.56163,126.102104,122.672104,FBXL2,NM_012157.2,,"Homo sapiens F-box and leucine-rich repeat protein 2 (FBXL2), mRNA.",
ILMN_24354,116.95813,119.22285,110.4159,121.02183,HOP,NM_139211.2,,"Homo sapiens homeodomain-only protein (HOP), transcript variant 2, mRNA.",
ILMN_32637,110.45255,106.11527,114.6069,109.995865,FAM59B,XM_940578.1,,"PREDICTED: Homo sapiens family with sequence similarity 59, member B (FAM59B), mRNA.",
ILMN_11642,405.3764,391.20776,470.0458,498.179,CBX3,NM_016587.2,,"Homo sapiens chromobox homolog 3 (HP1 gamma homolog, Drosophila) (CBX3), transcript variant 2, mRNA.",
ILMN_9805,1271.9008,1194.5063,1109.3473,1247.3833,GABARAPL2,NM_007285.6,,"Homo sapiens GABA(A) receptor-associated protein-like 2 (GABARAPL2), mRNA.",
ILMN_42644,108.23933,109.035,108.46982,107.78424,LOC651726,XM_940945.1,,"PREDICTED: Homo sapiens similar to leukocyte immunoglobulin-like receptor, subfamily B (with TM and ITIM domains), member 6 (LOC651726), mRNA.",
ILMN_3152,182.87114,190.82724,247.5718,208.37895,INSIG2,NM_016133.2,,"Homo sapiens insulin induced gene 2 (INSIG2), mRNA.",
ILMN_21685,419.40836,425.91437,396.45367,465.6399,TOR3A,NM_022371.2,,"Homo sapiens torsin family 3, member A (TOR3A), mRNA.",
ILMN_122754,112.64339,107.4945,91.83621,111.0493,C3orf14,BX329013,,"BX329013 Homo sapiens NEUROBLASTOMA COT 50-NORMALIZED Homo sapiens cDNA clone CS0DD008YA19 3-PRIME, mRNA sequence",
ILMN_8513,2316.583,2224.819,1423.003,1612.0939,VKORC1,NM_024006.4,,"Homo sapiens vitamin K epoxide reductase complex, subunit 1 (VKORC1), transcript variant 1, mRNA.",
ILMN_88948,119.75147,113.65859,107.3392,107.67313,,BC034632,,Homo sapiens cDNA clone IMAGE:4828330,
ILMN_108764,115.26896,120.35059,108.55307,122.42796,,AI056628,,"oz10h11.x1 Soares_fetal_liver_spleen_1NFLS_S1 Homo sapiens cDNA clone IMAGE:1674981 3, mRNA sequence",
ILMN_31373,116.578674,119.95012,114.731514,111.27782,LOC133993,XM_068632.5,,"PREDICTED: Homo sapiens hypothetical LOC133993, transcript variant 1 (LOC133993), mRNA.",
ILMN_43225,343.30334,380.8366,249.75446,276.21344,LOC644162,XM_933956.1,,"PREDICTED: Homo sapiens similar to septin 7, transcript variant 4 (LOC644162), mRNA.",
ILMN_110623,153.94397,149.30197,146.04439,154.93445,,N51954,,"yz06h06.s1 Soares_multiple_sclerosis_2NbHMSP Homo sapiens cDNA clone IMAGE:282299 3, mRNA sequence",
ILMN_83346,106.60245,105.41632,106.23334,104.951485,,AW168847,,"xj14b09.x1 NCI_CGAP_Ut2 Homo sapiens cDNA clone IMAGE:2657177 3, mRNA sequence",
ILMN_32914,113.49882,124.426506,114.39691,124.77348,LOC648195,XM_937245.1,,"PREDICTED: Homo sapiens hypothetical protein LOC648195 (LOC648195), mRNA.",
ILMN_86407,109.6183,112.34846,113.3449,108.15652,LOC728191,AW082878,,"xb71g09.x1 Soares_NFL_T_GBC_S1 Homo sapiens cDNA clone IMAGE:2581792 3, mRNA sequence",
ILMN_25736,115.96542,122.89388,130.36148,115.76802,DKFZp761E198,NM_138368.2,,"Homo sapiens DKFZp761E198 protein (DKFZp761E198), mRNA.",
ILMN_12769,113.51506,119.077286,124.02489,118.38657,DEADC1,NM_182503.1,,"Homo sapiens deaminase domain containing 1 (DEADC1), mRNA.",
ILMN_6831,324.3475,238.94638,311.3923,324.46353,SRC,NM_005417.3,,"Homo sapiens v-src sarcoma (Schmidt-Ruppin A-2) viral oncogene homolog (avian) (SRC), transcript variant 1, mRNA.",
ILMN_106621,90.67756,90.01627,104.53773,106.55711,,BX116442,,"BX116442 NCI_CGAP_Brn52 Homo sapiens cDNA clone IMAGp998F095594, mRNA sequence",
ILMN_2921,409.17462,480.78827,768.7313,723.8745,COL16A1,NM_001856.2,,"Homo sapiens collagen, type XVI, alpha 1 (COL16A1), mRNA.",
ILMN_39901,99.04477,102.206825,96.866035,99.26259,LOC650118,XM_939207.1,,"PREDICTED: Homo sapiens hypothetical protein LOC650118 (LOC650118), mRNA.",
ILMN_4956,135.8113,137.8352,129.66275,153.96437,MAML3,NM_018717.3,,"Homo sapiens mastermind-like 3 (Drosophila) (MAML3), mRNA.",
ILMN_13624,184.45523,185.38947,168.70488,175.42859,MAST2,NM_015112.1,,"Homo sapiens microtubule associated serine/threonine kinase 2 (MAST2), mRNA.",
ILMN_137648,546.34406,500.1746,393.8031,449.6635,ICMT,NM_012405.2,,"Homo sapiens isoprenylcysteine carboxyl methyltransferase (ICMT), transcript variant 1, mRNA.",
ILMN_9916,124.31086,121.54834,121.177734,121.587524,FBS1,NM_022452.1,,"Homo sapiens fibrosin 1 (FBS1), mRNA.",
ILMN_20021,105.929634,95.79733,119.58713,169.1905,GATA2,NM_032638.3,,"Homo sapiens GATA binding protein 2 (GATA2), mRNA.",
ILMN_94513,105.60413,99.83144,113.559456,114.65156,,CF596610,,"AGENCOURT_15667552 NICHD_Hs_Ov1 Homo sapiens cDNA clone IMAGE:30704547 5, mRNA sequence",
ILMN_3601,146.22221,143.64627,136.67455,147.63455,SLC22A4,NM_003059.2,,"Homo sapiens solute carrier family 22 (organic cation transporter), member 4 (SLC22A4), mRNA.",
ILMN_2126,555.9581,543.80133,667.7698,821.27057,DCTN3,NM_024348.2,,"Homo sapiens dynactin 3 (p22) (DCTN3), transcript variant 2, mRNA.",
ILMN_29804,115.47823,116.06876,138.66278,158.08664,NHLH1,NM_005598.2,,"Homo sapiens nescient helix loop helix 1 (NHLH1), mRNA.",
ILMN_111977,109.982285,112.598656,105.93236,125.163795,,BM907657,,"AGENCOURT_6641203 NIH_MGC_68 Homo sapiens cDNA clone IMAGE:5735989 5, mRNA sequence",
ILMN_36409,113.141,103.804115,111.65461,112.514015,LOC651848,XM_944976.1,,"PREDICTED: Homo sapiens hypothetical protein LOC651848 (LOC651848), mRNA.",
ILMN_4740,290.38467,289.027,300.56604,239.94017,ATAD1,NM_032810.2,,"Homo sapiens ATPase family, AAA domain containing 1 (ATAD1), mRNA.",
ILMN_8610,387.26355,385.0782,670.29065,407.2216,MTDH,NM_178812.2,,"Homo sapiens metadherin (MTDH), mRNA.",
ILMN_25875,410.0391,400.77707,491.7856,565.24445,CRK,NM_016823.2,,"Homo sapiens v-crk sarcoma virus CT10 oncogene homolog (avian) (CRK), transcript variant II, mRNA.",
ILMN_72873,95.8529,100.575096,105.81438,100.63161,,BX110903,,"BX110903 Soares_multiple_sclerosis_2NbHMSP Homo sapiens cDNA clone IMAGp998K11615, mRNA sequence",
ILMN_108736,122.70288,124.97319,125.5579,142.95824,,AA626011,,"zu87f09.s1 Soares_testis_NHT Homo sapiens cDNA clone IMAGE:745001 3, mRNA sequence",
ILMN_133023,102.89764,114.51048,104.00721,119.07468,,DR980687,,"SM016654 Placenta 3 EST Homo sapiens cDNA clone ID_16654 3', mRNA sequence",
ILMN_33824,125.00216,124.46317,129.99532,130.41129,FLJ10246,XR_001525.1,,"PREDICTED: Homo sapiens FLJ10246 (FLJ10246), misc RNA.",
ILMN_12020,251.48056,276.22476,296.908,245.73528,DR1,NM_001938.2,,"Homo sapiens down-regulator of transcription 1, TBP-binding (negative cofactor 2) (DR1), mRNA.",
ILMN_8639,104.934715,97.39273,111.85599,107.26292,LMX1B,NM_002316.1,,"Homo sapiens LIM homeobox transcription factor 1, beta (LMX1B), mRNA.",
ILMN_17625,525.5134,505.59366,556.62976,584.75134,SRPR,NM_003139.2,,"Homo sapiens signal recognition particle receptor ('docking protein') (SRPR), mRNA.",
ILMN_11040,1790.9943,1695.1757,2291.809,2139.251,HIGD2A,NM_138820.2,,"Homo sapiens HIG1 domain family, member 2A (HIGD2A), mRNA.",
ILMN_78361,104.44142,94.44165,90.51392,103.77621,TTC21B,AL598606,,"DKFZp313H1421_r1 313 (synonym: hlcc2) Homo sapiens cDNA clone DKFZp313H1421 5, mRNA sequence",
ILMN_20028,937.2534,880.4841,188.13086,214.6087,GAMT,NM_000156.4,,"Homo sapiens guanidinoacetate N-methyltransferase (GAMT), transcript variant 1, mRNA.",
ILMN_115086,116.38589,105.426125,96.90415,93.90248,,AI734269,,"zb60h08.y5 Soares_fetal_lung_NbHL19W Homo sapiens cDNA clone IMAGE:308031 5, mRNA sequence",
ILMN_21329,138.89467,149.10164,142.3411,129.82819,FLJ21742,NM_032207.1,,"Homo sapiens hypothetical protein FLJ21742 (FLJ21742), mRNA.",
ILMN_38439,236.88597,242.529,369.42975,542.2061,LOC644872,XM_927964.1,,"PREDICTED: Homo sapiens hypothetical protein LOC644872 (LOC644872), mRNA.",
ILMN_132562,102.09202,99.52497,93.75399,91.28919,,DB336716,,"DB336716 TESTI2 Homo sapiens cDNA clone TESTI2010111 3, mRNA sequence",
ILMN_131753,111.59515,110.03043,112.45169,104.66531,,DB297662,,"DB297662 BRACE2 Homo sapiens cDNA clone BRACE2025283 3, mRNA sequence",
ILMN_41598,114.60072,120.76518,130.24933,120.93328,LOC440525,XM_498717.2,,"PREDICTED: Homo sapiens hypothetical LOC440525, transcript variant 1 (LOC440525), mRNA.",
ILMN_104246,121.41233,124.243065,119.97695,122.5179,,BI481473,,"H2RPE-2014 Human Retinal Pigment Epithelium (2) Homo sapiens cDNA 5 similar to Human DNA sequence from clone RP1-61M11 on chromosome 11p13, mRNA sequence",
ILMN_20795,251.07042,246.16428,161.64699,149.83846,LOC201725,NM_001008393.1,,"Homo sapiens hypothetical protein LOC201725 (LOC201725), mRNA.",
ILMN_129685,118.73256,120.89113,107.88085,109.92288,,DR422946,,"nav19d11.y1 Human pterygium. Unnormalized (nav) Homo sapiens cDNA clone nav19d11 5, mRNA sequence",
ILMN_22544,130.65703,126.26004,111.08548,120.554146,GLCCI1,NM_138426.1,,"Homo sapiens glucocorticoid induced transcript 1 (GLCCI1), mRNA.",
ILMN_18769,153.10765,159.96286,101.58205,101.221725,RASGRP3,NM_170672.1,,"Homo sapiens RAS guanyl releasing protein 3 (calcium and DAG-regulated) (RASGRP3), mRNA.",
ILMN_28491,131.7782,138.67879,1044.5706,1324.6295,SAA1,NM_000331.2,,"Homo sapiens serum amyloid A1 (SAA1), transcript variant 1, mRNA.",
ILMN_35845,184.07547,187.06636,108.930504,88.174995,LOC283464,XM_290597.6,,"PREDICTED: Homo sapiens hypothetical protein LOC283464 (LOC283464), mRNA.",
ILMN_133867,194.06743,188.18587,211.68033,217.52052,,AI056894,,"oz03g11.x1 Soares_fetal_liver_spleen_1NFLS_S1 Homo sapiens cDNA clone IMAGE:1674308 3, mRNA sequence",
ILMN_41064,98.90616,100.74492,118.20776,103.00088,LOC643431,XM_928128.1,,"PREDICTED: Homo sapiens similar to Keratin, type II cytoskeletal 8 (Cytokeratin-8) (CK-8) (Keraton-8) (K8) (LOC643431), mRNA.",
ILMN_7737,2599.9336,2480.5002,2578.9197,1792.1493,CD44,NM_001001390.1,,"Homo sapiens CD44 antigen (Indian blood group) (CD44), transcript variant 3, mRNA.",
ILMN_20628,1419.8933,1341.5328,1571.9155,1644.6259,PTD008,NM_016145.1,,"Homo sapiens PTD008 protein (PTD008), mRNA.",
ILMN_121543,113.828026,120.4351,101.41652,103.96749,BCL2L2,CA772033,,"io94f11.x1 HR85 islet Homo sapiens cDNA clone IMAGE:6134157 3, mRNA sequence",
ILMN_23193,113.74382,115.03598,108.261475,110.96101,NR1I2,NM_022002.1,,"Homo sapiens nuclear receptor subfamily 1, group I, member 2 (NR1I2), transcript variant 2, mRNA.",
ILMN_25687,207.74956,188.70622,232.58371,274.83014,C1orf142,NM_053052.2,,"Homo sapiens chromosome 1 open reading frame 142 (C1orf142), mRNA.",
ILMN_15615,225.79364,225.67534,223.4056,201.77182,EGFR,NM_005228.3,,"Homo sapiens epidermal growth factor receptor (erythroblastic leukemia viral (v-erb-b) oncogene homolog, avian) (EGFR), transcript variant 1, mRNA.",
ILMN_18641,119.25969,120.16789,141.57368,160.92146,HEY1,NM_012258.2,,"Homo sapiens hairy/enhancer-of-split related with YRPW motif 1 (HEY1), mRNA.",
ILMN_24083,208.54376,212.91586,255.32632,218.80486,ERGIC2,NM_016570.2,,"Homo sapiens ERGIC and golgi 2 (ERGIC2), mRNA.",
ILMN_3622,118.72628,107.64505,144.19989,152.59286,FAM19A3,NM_182759.2,,"Homo sapiens family with sequence similarity 19 (chemokine (C-C motif)-like), member A3 (FAM19A3), transcript variant 1, mRNA.",
ILMN_20599,882.99115,925.4039,588.9019,590.4383,NCOA6,NM_014071.2,,"Homo sapiens nuclear receptor coactivator 6 (NCOA6), mRNA.",
ILMN_71335,108.52755,110.091,108.06342,100.669525,,AF131788,,Homo sapiens clone 24875 mRNA sequence,
ILMN_408,689.49554,668.66895,556.806,374.83502,ASPM,NM_018136.2,,"Homo sapiens asp (abnormal spindle)-like, microcephaly associated (Drosophila) (ASPM), mRNA.",
ILMN_111925,108.98734,106.57317,105.58097,109.7914,,BM714396,,"UI-E-EJ0-ahr-i-02-0-UI.r1 UI-E-EJ0 Homo sapiens cDNA clone UI-E-EJ0-ahr-i-02-0-UI 5, mRNA sequence",
ILMN_38030,114.1498,108.69613,115.54295,103.16623,LOC641699,XM_925785.1,,"PREDICTED: Homo sapiens similar to retrotransposon gag domain containing 1 (LOC641699), mRNA.",
ILMN_77948,113.44374,110.72793,101.56926,100.63938,,BX105253,,"BX105253 Soares_testis_NHT Homo sapiens cDNA clone IMAGp998E224410, mRNA sequence",
ILMN_78516,100.92474,100.65858,103.481255,100.335495,,AW297116,,"UI-H-BI2-aie-e-05-0-UI.s1 NCI_CGAP_Sub4 Homo sapiens cDNA clone IMAGE:2729168 3, mRNA sequence",
ILMN_4971,339.5828,319.40457,339.7253,260.19577,DCP2,NM_152624.4,,"Homo sapiens DCP2 decapping enzyme homolog (S. cerevisiae) (DCP2), mRNA.",
ILMN_25235,132.31459,147.82962,97.849335,86.06858,VGLL3,NM_016206.2,,"Homo sapiens vestigial like 3 (Drosophila) (VGLL3), mRNA.",
ILMN_40552,138.12996,139.35359,148.76927,134.79855,LOC653242,XM_926591.1,,"PREDICTED: Homo sapiens similar to fumarylacetoacetate hydrolase domain containing 2A (LOC653242), mRNA.",
ILMN_2485,380.84677,391.92715,531.7962,700.6197,SLC25A4,NM_001151.2,,"Homo sapiens solute carrier family 25 (mitochondrial carrier; adenine nucleotide translocator), member 4 (SLC25A4), nuclear gene encoding mitochondrial protein, mRNA.",
ILMN_73333,86.6062,95.59168,86.82614,93.537865,,BG777521,,"602664870F1 NIH_MGC_60 Homo sapiens cDNA clone IMAGE:4804769 5, mRNA sequence",
ILMN_36674,850.8581,730.14606,1255.2761,1121.169,LOC648294,XM_939952.1,,"PREDICTED: Homo sapiens similar to 60S ribosomal protein L23a (LOC648294), mRNA.",
ILMN_2177,123.294075,108.03333,148.27246,179.5962,ATG4D,NM_032885.4,,"Homo sapiens ATG4 autophagy related 4 homolog D (S. cerevisiae) (ATG4D), mRNA.",
ILMN_27198,1086.9396,1096.2745,1066.6992,886.47797,TRAPPC4,NM_016146.1,,"Homo sapiens trafficking protein particle complex 4 (TRAPPC4), mRNA.",
ILMN_12611,284.11273,274.68564,135.3542,126.11744,PSMB9,NM_002800.4,,"Homo sapiens proteasome (prosome, macropain) subunit, beta type, 9 (large multifunctional peptidase 2) (PSMB9), transcript variant 1, mRNA.",
ILMN_14974,112.93305,108.17096,331.77048,361.59882,FBXO27,NM_178820.3,,"Homo sapiens F-box protein 27 (FBXO27), mRNA.",
ILMN_82050,112.07862,111.97408,114.14272,113.91588,,AI809855,,"wf59a10.x1 Soares_NFL_T_GBC_S1 Homo sapiens cDNA clone IMAGE:2359866 3, mRNA sequence",
ILMN_44253,100.743,102.54908,100.379906,115.19012,LOC440848,XM_498888.2,,"PREDICTED: Homo sapiens hypothetical LOC440848 (LOC440848), mRNA.",
ILMN_137054,2908.5403,2944.17,1540.4744,1338.6375,UBE2Z,XM_945544.1,,"PREDICTED: Homo sapiens ubiquitin-conjugating enzyme E2Z (putative), transcript variant 3 (UBE2Z), mRNA.",
ILMN_36960,188.09212,189.61426,129.58698,127.1329,LOC648154,XM_943879.1,,"PREDICTED: Homo sapiens similar to chromosome 1 open reading frame 80, transcript variant 2 (LOC648154), mRNA.",
ILMN_7354,96.76521,94.224976,106.165985,130.55402,SYT17,NM_016524.2,,"Homo sapiens synaptotagmin XVII (SYT17), mRNA.",
ILMN_33207,111.508286,102.36724,122.33424,116.20993,LOC654115,XM_939598.1,,"PREDICTED: Homo sapiens similar to mitochondrial isoleucine tRNA synthetase (LOC654115), mRNA.",
ILMN_9364,117.28216,115.32042,112.16112,113.451096,C14orf103,NM_018036.4,,"Homo sapiens chromosome 14 open reading frame 103 (C14orf103), mRNA.",
ILMN_28234,372.67963,361.40128,500.01865,476.9369,BCS1L,NM_004328.3,,"Homo sapiens BCS1-like (yeast) (BCS1L), mRNA.",
ILMN_88387,168.99554,133.19818,162.01755,184.72711,LOC286167,BX537506,,Homo sapiens mRNA; cDNA DKFZp779K2051 (from clone DKFZp779K2051),14702039; 12477932
ILMN_12223,4219.2275,4035.1443,2259.577,2662.4448,AKR1B1,NM_001628.2,,"Homo sapiens aldo-keto reductase family 1, member B1 (aldose reductase) (AKR1B1), mRNA.",
ILMN_137856,900.0971,913.617,1182.1481,1585.4412,PDXP,NM_020315.3,,"Homo sapiens pyridoxal (pyridoxine, vitamin B6) phosphatase (PDXP), mRNA.",
ILMN_16027,153.33568,159.78615,122.14422,113.92392,METTL4,NM_022840.2,,"Homo sapiens methyltransferase like 4 (METTL4), mRNA.",
ILMN_4104,498.4829,499.89514,457.6313,411.4687,SWAP70,NM_015055.1,,"Homo sapiens SWAP-70 protein (SWAP70), mRNA.",
ILMN_26580,899.3394,905.9074,1856.839,1747.7233,PCMT1,NM_005389.1,,"Homo sapiens protein-L-isoaspartate (D-aspartate) O-methyltransferase (PCMT1), mRNA.",
ILMN_25444,2274.9568,2364.6592,3230.693,3280.527,LSMD1,NM_032356.3,,"Homo sapiens LSM domain containing 1 (LSMD1), mRNA.",
ILMN_12426,269.55237,265.03973,226.87428,207.74956,DKFZP586D0919,NM_206914.1,,"Homo sapiens hepatocellularcarcinoma-associated antigen HCA557a (DKFZP586D0919), transcript variant 2, mRNA.",
ILMN_138142,106.26262,98.94847,101.156395,104.15982,F2RL3,NM_003950.1,,"Homo sapiens coagulation factor II (thrombin) receptor-like 3 (F2RL3), mRNA.",
ILMN_109729,95.86295,93.82259,92.949455,95.02066,,AA432119,,"zw69e08.s1 Soares_testis_NHT Homo sapiens cDNA clone IMAGE:781478 3, mRNA sequence",
ILMN_15728,212.32944,173.81763,210.28305,182.97336,ZNF329,NM_024620.3,,"Homo sapiens zinc finger protein 329 (ZNF329), mRNA.",
ILMN_75656,112.37981,107.44346,107.1033,117.13026,,AW976737,,"EST388846 MAGE resequences, MAGO Homo sapiens cDNA, mRNA sequence",
ILMN_8400,107.11591,105.75461,103.24295,100.54872,FBXL17,NM_022824.1,,"Homo sapiens F-box and leucine-rich repeat protein 17 (FBXL17), mRNA.",
ILMN_1026,887.08093,896.9262,304.03955,301.5474,SP110,NM_004510.2,,"Homo sapiens SP110 nuclear body protein (SP110), transcript variant b, mRNA.",
ILMN_40420,110.53211,110.53654,113.20598,97.48231,KIAA0692,XM_930881.1,,"PREDICTED: Homo sapiens KIAA0692 protein, transcript variant 10 (KIAA0692), mRNA.",
ILMN_21669,177.4622,166.80287,136.88196,131.91457,KIAA0319L,NM_024874.3,,"Homo sapiens KIAA0319-like (KIAA0319L), transcript variant 1, mRNA.",
ILMN_110463,103.39065,104.38635,105.19618,113.01742,SMA3,AW970134,,"EST382215 MAGE resequences, MAGK Homo sapiens cDNA, mRNA sequence",
ILMN_7501,692.62665,741.05664,343.05594,297.2256,EPIM,NM_001980.2,,"Homo sapiens epimorphin (EPIM), transcript variant 1, mRNA.",
ILMN_31560,245.13232,232.70009,171.33578,182.1316,LOC653188,XM_930772.1,,"PREDICTED: Homo sapiens similar to Beta-glucuronidase precursor, transcript variant 2 (LOC653188), mRNA.",
ILMN_30010,564.40955,546.24634,613.08215,562.1544,PDCL3,NM_024065.3,,"Homo sapiens phosducin-like 3 (PDCL3), mRNA.",
ILMN_11360,379.32526,380.91888,198.79279,170.1687,NOC3L,NM_022451.9,,"Homo sapiens nucleolar complex associated 3 homolog (S. cerevisiae) (NOC3L), mRNA.",
ILMN_91911,99.22034,108.84493,96.664536,97.39905,,BU556905,,"AGENCOURT_10187047 NIH_MGC_109 Homo sapiens cDNA clone IMAGE:6584686 5, mRNA sequence",
ILMN_17629,251.52444,248.07237,422.4945,448.78183,SAT2,NM_133491.2,,"Homo sapiens spermidine/spermine N1-acetyltransferase 2 (SAT2), mRNA.",
ILMN_23297,137.44115,134.94511,147.36757,136.91342,SUFU,NM_016169.2,,"Homo sapiens suppressor of fused homolog (Drosophila) (SUFU), mRNA.",
ILMN_43423,94.039825,92.2815,96.07703,112.767426,LOC642276,XM_925825.1,,"PREDICTED: Homo sapiens similar to CG3950-PA (LOC642276), mRNA.",
ILMN_20162,1059.2029,1081.7385,1000.09973,736.73987,PTRH2,NM_016077.3,,"Homo sapiens peptidyl-tRNA hydrolase 2 (PTRH2), nuclear gene encoding mitochondrial protein, transcript variant 2, mRNA.",
ILMN_2925,486.326,466.73627,495.30038,412.95114,GBE1,NM_000158.1,,"Homo sapiens glucan (1,4-alpha-), branching enzyme 1 (glycogen branching enzyme, Andersen disease, glycogen storage disease type IV) (GBE1), mRNA.",
ILMN_46117,94.494446,91.227005,107.23724,107.367714,LOC652190,XM_941556.1,,"PREDICTED: Homo sapiens similar to ribonuclease/angiogenin inhibitor 1 (LOC652190), mRNA.",
ILMN_19561,284.21368,240.75755,147.38226,154.49873,TCF19,NM_007109.1,,"Homo sapiens transcription factor 19 (SC1) (TCF19), mRNA.",
ILMN_105028,115.20363,119.35088,112.949,110.362946,,AI094639,,"oy61c12.s1 NCI_CGAP_Brn23 Homo sapiens cDNA clone IMAGE:1670326 3, mRNA sequence",
ILMN_15085,159.37311,139.43742,231.95331,255.12941,LYPLA2,NM_007260.2,,"Homo sapiens lysophospholipase II (LYPLA2), mRNA.",
ILMN_138132,107.72536,113.58252,112.1701,112.803566,TEK,NM_000459.1,,"Homo sapiens TEK tyrosine kinase, endothelial (venous malformations, multiple cutaneous and mucosal) (TEK), mRNA.",
ILMN_6783,108.91445,104.13797,161.25912,156.39671,MRPL43,NM_176794.1,,"Homo sapiens mitochondrial ribosomal protein L43 (MRPL43), nuclear gene encoding mitochondrial protein, transcript variant 4, mRNA.",
ILMN_117170,112.083275,111.77329,111.48883,113.96489,,AW449840,,"UI-H-BI3-akm-e-02-0-UI.s1 NCI_CGAP_Sub5 Homo sapiens cDNA clone IMAGE:2734922 3, mRNA sequence",
ILMN_3921,213.7767,207.35071,220.36319,197.13463,KIAA0586,NM_014749.2,,"Homo sapiens KIAA0586 (KIAA0586), mRNA.",
ILMN_8033,116.81478,116.47133,116.981445,125.56053,LZTR2,NM_033127.1,,"Homo sapiens leucine zipper transcription regulator 2 (LZTR2), mRNA.",
ILMN_138343,103.784515,103.884636,107.6988,110.756966,LOC644345,XM_927510.1,,"PREDICTED: Homo sapiens similar to scavenger receptor cysteine-rich type 1 protein CD163c-alpha (LOC644345), mRNA.",
ILMN_5315,118.51185,108.81702,114.201744,124.90837,GNRH2,NM_178332.1,,"Homo sapiens gonadotropin-releasing hormone 2 (GNRH2), transcript variant 2, mRNA.",
ILMN_24532,276.0337,287.25214,268.5071,238.655,MDS028,NM_018463.2,,"Homo sapiens uncharacterized hematopoietic stem/progenitor cells protein MDS028 (MDS028), mRNA.",
ILMN_16447,1025.087,1028.2784,1976.954,2037.8058,FTHL12,NR_002205.1,,"Homo sapiens ferritin, heavy polypeptide-like 12 (FTHL12) on chromosome 9.",
ILMN_28778,104.65129,95.71642,100.724884,133.51587,STEAP3,NM_182915.2,,"Homo sapiens STEAP family member 3 (STEAP3), transcript variant 1, mRNA.",
ILMN_650,128.72704,131.1699,180.84537,178.22177,LRP5L,NM_182492.1,,"Homo sapiens low density lipoprotein receptor-related protein 5-like (LRP5L), mRNA.",
ILMN_107044,99.45352,104.83689,93.05145,93.30017,,AA701128,,"zg56d02.s1 Soares_pineal_gland_N3HPG Homo sapiens cDNA clone IMAGE:397347 3, mRNA sequence",
ILMN_13294,173.56668,183.16777,199.65157,206.67395,ZNF91,NM_003430.1,,"Homo sapiens zinc finger protein 91 (HPF7, HTF10) (ZNF91), mRNA.",
ILMN_7848,163.2425,157.6129,98.88522,89.20484,CYTL1,NM_018659.2,,"Homo sapiens cytokine-like 1 (CYTL1), mRNA.",
ILMN_690,102.30195,108.24392,105.88085,119.37712,RASSF5,NM_182664.1,,"Homo sapiens Ras association (RalGDS/AF-6) domain family 5 (RASSF5), transcript variant 2, mRNA.",
ILMN_25041,164.0941,163.69054,198.6321,223.51482,RPS6KB2,NM_003952.2,,"Homo sapiens ribosomal protein S6 kinase, 70kDa, polypeptide 2 (RPS6KB2), transcript variant 1, mRNA.",
ILMN_25693,106.78438,108.05991,117.09194,99.5525,GDPD4,NM_182833.1,,"Homo sapiens glycerophosphodiester phosphodiesterase domain containing 4 (GDPD4), mRNA.",
ILMN_80833,103.849464,102.26279,100.56253,119.958755,,AI807548,,"wf72a09.x1 Soares_NFL_T_GBC_S1 Homo sapiens cDNA clone IMAGE:2361112 3, mRNA sequence",
ILMN_4154,254.7403,295.56027,341.91016,334.20074,RABGGTA,NM_182836.1,,"Homo sapiens Rab geranylgeranyltransferase, alpha subunit (RABGGTA), transcript variant 1, mRNA.",
ILMN_17136,587.0221,698.3306,1120.6409,1380.7794,SLC2A6,NM_017585.2,,"Homo sapiens solute carrier family 2 (facilitated glucose transporter), member 6 (SLC2A6), mRNA.",
ILMN_3460,131.35811,131.82088,129.20221,138.97708,LUC7L2,NM_016019.1,,"Homo sapiens LUC7-like 2 (S. cerevisiae) (LUC7L2), mRNA.",
ILMN_13229,154.51686,162.02907,162.75812,152.40111,VPS11,NM_021729.4,,"Homo sapiens vacuolar protein sorting 11 (yeast) (VPS11), mRNA.",
ILMN_11593,131.06543,118.2267,112.106895,124.10061,TRY6,NR_001296.2,,Homo sapiens trypsinogen C (TRY6) on chromosome 7.,
ILMN_3634,104.24444,109.80579,109.84099,111.65024,SOAT2,NM_003578.2,,"Homo sapiens sterol O-acyltransferase 2 (SOAT2), mRNA.",
ILMN_81325,109.82742,102.39956,103.693695,105.90569,,BX108637,,"BX108637 NCI_CGAP_GC6 Homo sapiens cDNA clone IMAGp998D125709, mRNA sequence",
ILMN_137558,95.19349,96.23072,101.07091,117.909966,LOC148709,XM_941046.1,,"PREDICTED: Homo sapiens hypothetical protein LOC148709 (LOC148709), mRNA.",
ILMN_106511,114.84334,119.18204,124.8995,122.276566,,AA907671,,"om11c04.s1 Soares_NFL_T_GBC_S1 Homo sapiens cDNA clone IMAGE:1540710 3, mRNA sequence",
ILMN_116051,98.02436,96.24045,102.90809,99.77491,,BU737995,,"UI-E-DW1-ahb-c-17-0-UI.s1 UI-E-DW1 Homo sapiens cDNA clone UI-E-DW1-ahb-c-17-0-UI 3, mRNA sequence",
ILMN_18562,2457.2732,2263.855,927.0446,829.53613,FER1L3,NM_013451.2,,"Homo sapiens fer-1-like 3, myoferlin (C. elegans) (FER1L3), transcript variant 1, mRNA.",
ILMN_23623,624.4838,649.8818,1329.3365,1334.2328,HSD17B4,NM_000414.1,,"Homo sapiens hydroxysteroid (17-beta) dehydrogenase 4 (HSD17B4), mRNA.",
ILMN_4351,182.42043,185.98953,258.02753,227.74106,EXDL2,NM_018199.1,,"Homo sapiens exonuclease 3'-5' domain-like 2 (EXDL2), mRNA.",
ILMN_410,190.54892,185.43668,164.27165,138.09196,DCUN1D1,NM_020640.2,,"Homo sapiens DCN1, defective in cullin neddylation 1, domain containing 1 (S. cerevisiae) (DCUN1D1), mRNA.",
ILMN_1414,105.849045,93.902435,106.853294,104.53379,PCTK1,NM_033018.2,,"Homo sapiens PCTAIRE protein kinase 1 (PCTK1), transcript variant 2, mRNA.",
ILMN_107457,126.216705,128.32874,113.58967,126.98858,,AI354889,,"qt59b06.x1 Soares_fetal_lung_NbHL19W Homo sapiens cDNA clone IMAGE:1952243 3, mRNA sequence",
ILMN_127134,99.019226,94.32711,100.81493,113.03434,,AA533907,,"nj94h02.s1 NCI_CGAP_Pr11 Homo sapiens cDNA clone IMAGE:1000179 similar to contains MER27.b3 MER27 repetitive element ;, mRNA sequence",
ILMN_25421,116.71333,113.138084,124.094215,109.835594,GRIK5,NM_002088.3,,"Homo sapiens glutamate receptor, ionotropic, kainate 5 (GRIK5), mRNA.",
ILMN_24358,1023.712,1009.3673,640.66046,617.0439,RAE1,NM_003610.3,,"Homo sapiens RAE1 RNA export 1 homolog (S. pombe) (RAE1), transcript variant 1, mRNA.",
ILMN_19172,442.11115,404.0098,339.35098,425.3619,PXMP2,NM_018663.1,,"Homo sapiens peroxisomal membrane protein 2, 22kDa (PXMP2), mRNA.",
ILMN_38468,99.70385,114.68715,105.892815,108.67053,LOC649186,XM_938252.1,,"PREDICTED: Homo sapiens similar to vomeronasal 2, receptor, 14 isoform 1 (LOC649186), mRNA.",
ILMN_15791,142.72156,143.6908,144.23538,134.56998,MCM6,NM_005915.4,,"Homo sapiens MCM6 minichromosome maintenance deficient 6 (MIS5 homolog, S. pombe) (S. cerevisiae) (MCM6), mRNA.",
ILMN_22604,355.15247,375.2317,329.24762,266.406,KIAA1826,NM_032424.1,,"Homo sapiens KIAA1826 (KIAA1826), mRNA.",
ILMN_109494,142.5998,130.66014,155.98055,147.55376,DYRK3,W91949,,"zh47e08.r1 Soares_fetal_liver_spleen_1NFLS_S1 Homo sapiens cDNA clone IMAGE:415238 5, mRNA sequence",
ILMN_14028,749.1394,710.0892,696.774,816.3495,PGLS,NM_012088.2,,"Homo sapiens 6-phosphogluconolactonase (PGLS), mRNA.",
ILMN_29602,350.48294,339.87634,251.68185,210.89902,HDDC3,NM_198527.1,,"Homo sapiens HD domain containing 3 (HDDC3), mRNA.",
ILMN_129103,336.9257,309.48865,229.95691,216.66133,DIAPH3,BC041395,,"Homo sapiens cDNA clone IMAGE:5277415, partial cds",
ILMN_1984,207.90593,221.00972,240.73103,226.39856,PILRB,NM_175047.2,,"Homo sapiens paired immunoglobin-like type 2 receptor beta (PILRB), transcript variant 2, mRNA.",
ILMN_110505,133.35896,134.70042,136.81194,148.27055,,AV727190,,"AV727190 HTC Homo sapiens cDNA clone HTCAQG06 5, mRNA sequence",
ILMN_41629,110.213486,106.80098,98.56116,106.73093,LOC647785,XM_936850.1,,"PREDICTED: Homo sapiens hypothetical protein LOC647785 (LOC647785), mRNA.",
ILMN_29468,113.56194,113.33339,119.837494,107.944664,RG9MTD3,NM_144964.1,,"Homo sapiens RNA (guanine-9-) methyltransferase domain containing 3 (RG9MTD3), mRNA.",
ILMN_11753,1089.5321,1025.3569,891.58704,776.92365,NUP205,NM_015135.1,,"Homo sapiens nucleoporin 205kDa (NUP205), mRNA.",
ILMN_2096,169.40411,168.32721,181.10269,151.61612,PHF14,NM_001007157.1,,"Homo sapiens PHD finger protein 14 (PHF14), transcript variant 1, mRNA.",
ILMN_17921,145.8263,125.36957,139.74586,153.82158,SMO,NM_005631.3,,"Homo sapiens smoothened homolog (Drosophila) (SMO), mRNA.",
ILMN_96410,102.14753,100.80325,95.27082,100.27284,,BQ024878,,"UI-1-BB1p-atw-h-09-0-UI.s1 NCI_CGAP_Pl6 Homo sapiens cDNA clone UI-1-BB1p-atw-h-09-0-UI 3, mRNA sequence",
ILMN_8581,159.5302,148.92186,204.66158,236.80714,SERGEF,NM_012139.2,,"Homo sapiens secretion regulating guanine nucleotide exchange factor (SERGEF), mRNA.",
ILMN_14985,100.89963,102.640854,131.17522,130.35191,SYT12,NM_177963.2,,"Homo sapiens synaptotagmin XII (SYT12), mRNA.",
ILMN_15061,896.24384,932.05414,645.2402,459.54312,TRIP13,NM_004237.2,,"Homo sapiens thyroid hormone receptor interactor 13 (TRIP13), mRNA.",
ILMN_14578,209.98906,213.77284,171.47914,163.15097,NR2C1,NM_001032287.1,,"Homo sapiens nuclear receptor subfamily 2, group C, member 1 (NR2C1), transcript variant 2, mRNA.",
ILMN_18191,1615.3026,1641.2189,2180.7292,2387.85,GUK1,NM_000858.4,,"Homo sapiens guanylate kinase 1 (GUK1), mRNA.",
ILMN_29472,96.694824,90.54004,135.68921,141.9391,SEC14L4,NM_174977.2,,"Homo sapiens SEC14-like 4 (S. cerevisiae) (SEC14L4), mRNA.",
ILMN_21529,208.33704,230.54056,166.21573,161.21646,AMD1,NM_001634.4,,"Homo sapiens adenosylmethionine decarboxylase 1 (AMD1), transcript variant 1, mRNA.",
ILMN_6843,339.7723,340.64896,450.1359,519.7522,DYM,NM_017653.2,,"Homo sapiens dymeclin (DYM), mRNA.",
ILMN_122332,123.59197,116.11382,97.228935,97.71225,LOC730198,DA735371,,"DA735371 NT2RP3 Homo sapiens cDNA clone NT2RP3000807 5, mRNA sequence",
ILMN_121954,125.43289,130.26082,128.06111,125.606346,SMG6,BI826307,,"603076028F1 NIH_MGC_119 Homo sapiens cDNA clone IMAGE:5167903 5, mRNA sequence",
ILMN_105276,87.758804,100.04064,92.373825,92.755974,,AI677894,,"wd34f10.x1 Soares_NFL_T_GBC_S1 Homo sapiens cDNA clone IMAGE:2330059 3, mRNA sequence",
ILMN_6422,122.079124,117.446075,123.185356,125.52839,ZNF483,NM_133464.1,,"Homo sapiens zinc finger protein 483 (ZNF483), transcript variant 1, mRNA.",
ILMN_115507,107.01299,113.38734,110.60814,115.53976,LOC729013,DA827752,,"DA827752 PERIC2 Homo sapiens cDNA clone PERIC2009421 5, mRNA sequence",
ILMN_21821,823.9324,847.6088,638.06085,538.58545,EML4,NM_019063.2,,"Homo sapiens echinoderm microtubule associated protein like 4 (EML4), mRNA.",
ILMN_39988,202.54512,170.23671,234.56197,185.12004,FAM89A,XM_939093.1,,"PREDICTED: Homo sapiens family with sequence similarity 89, member A (FAM89A), mRNA.",
ILMN_112161,117.5402,117.82645,110.67979,114.38115,UCK2,BQ053575,,"AGENCOURT_7027740 NIH_MGC_106 Homo sapiens cDNA clone IMAGE:5935390 5, mRNA sequence",
ILMN_88291,114.50142,110.904625,99.00855,111.26471,,AI141530,,"qa90b01.x1 Soares_fetal_heart_NbHH19W Homo sapiens cDNA clone IMAGE:1693993 3, mRNA sequence",
ILMN_24596,119.90826,119.71117,121.69715,118.2558,ADCY7,NM_001114.2,,"Homo sapiens adenylate cyclase 7 (ADCY7), mRNA.",
ILMN_123760,113.133606,119.063545,113.01774,106.86878,,BF026927,,"601671027F1 NIH_MGC_20 Homo sapiens cDNA clone IMAGE:3954030 5, mRNA sequence",
ILMN_9330,107.02254,91.63477,97.57206,112.79872,POU2F3,NM_014352.1,,"Homo sapiens POU domain, class 2, transcription factor 3 (POU2F3), mRNA.",
ILMN_11126,249.0554,244.92447,266.17505,244.45601,MGC4093,NM_030578.2,,"Homo sapiens hypothetical protein MGC4093 (MGC4093), mRNA.",
ILMN_24281,165.21109,177.27208,107.30061,110.598434,C1orf51,NM_144697.2,,"Homo sapiens chromosome 1 open reading frame 51 (C1orf51), mRNA.",
ILMN_29366,90.498726,86.32123,125.59197,104.52462,PLXDC2,NM_032812.7,,"Homo sapiens plexin domain containing 2 (PLXDC2), mRNA.",
ILMN_7744,89.033844,99.0914,108.763115,105.04576,ANK2,NM_020977.2,,"Homo sapiens ankyrin 2, neuronal (ANK2), transcript variant 2, mRNA.",
ILMN_117618,116.84392,110.762726,108.65788,121.67766,,AA905661,,"oj97g11.s1 Soares_NFL_T_GBC_S1 Homo sapiens cDNA clone IMAGE:1506308 3 similar to contains MER28.t3 MER28 repetitive element ;, mRNA sequence",
ILMN_20364,354.73914,323.56836,262.89142,293.2317,TP53BP1,NM_005657.1,,"Homo sapiens tumor protein p53 binding protein, 1 (TP53BP1), mRNA.",
ILMN_20828,812.1725,840.10046,707.0841,659.23517,SUCLG2,NM_003848.1,,"Homo sapiens succinate-CoA ligase, GDP-forming, beta subunit (SUCLG2), mRNA.",
ILMN_113758,96.58423,102.053566,108.11419,120.09606,,BX110330,,"BX110330 NCI_CGAP_Ut1 Homo sapiens cDNA clone IMAGp998P115519, mRNA sequence",
ILMN_126562,115.770836,116.11958,114.56761,126.47607,LOC284080,DA193153,,"DA193153 BRAMY3 Homo sapiens cDNA clone BRAMY3016925 5, mRNA sequence",
ILMN_21861,91.70593,88.05667,97.88419,106.223305,SLC11A1,NM_000578.2,,"Homo sapiens solute carrier family 11 (proton-coupled divalent metal ion transporters), member 1 (SLC11A1), transcript variant 1, mRNA.",
ILMN_99089,105.690384,97.30824,100.17487,106.95642,,BI559708,,"603252580F1 NIH_MGC_97 Homo sapiens cDNA clone IMAGE:5295211 5, mRNA sequence",
ILMN_5443,898.91626,845.48315,971.8374,1101.1342,MBTPS1,NM_201268.1,,"Homo sapiens membrane-bound transcription factor peptidase, site 1 (MBTPS1), transcript variant 2, mRNA.",
ILMN_8924,129.37457,130.71118,124.72946,136.2616,XRN1,NM_019001.2,,"Homo sapiens 5'-3' exoribonuclease 1 (XRN1), mRNA.",
ILMN_29342,707.96936,806.7195,548.7811,479.85495,HNRPDL,NM_005463.2,,"Homo sapiens heterogeneous nuclear ribonucleoprotein D-like (HNRPDL), transcript variant 1, mRNA.",
ILMN_13251,134.02022,119.59773,108.056564,114.896904,CTTN,NM_005231.2,,"Homo sapiens cortactin (CTTN), transcript variant 1, mRNA.",
ILMN_32196,124.35183,126.26143,121.15347,127.491615,LOC442180,XM_498062.2,,"PREDICTED: Homo sapiens similar to zinc finger protein 420 (LOC442180), mRNA.",
ILMN_27447,370.31583,308.32236,215.81007,248.63002,Bles03,NM_031450.2,,"Homo sapiens basophilic leukemia expressed protein BLES03 (Bles03), mRNA.",
ILMN_83774,116.61776,108.37169,94.59083,98.77891,DKFZp547E087,AW956608,,"EST368678 MAGE resequences, MAGD Homo sapiens cDNA, mRNA sequence",
ILMN_34635,113.65566,107.23709,100.796906,112.03742,LOC388938,XM_373979.2,,"PREDICTED: Homo sapiens hypothetical LOC388938 (LOC388938), mRNA.",
ILMN_12192,98.89399,98.63573,102.62867,99.84582,OR1B1,NM_001004450.1,,"Homo sapiens olfactory receptor, family 1, subfamily B, member 1 (OR1B1), mRNA.",
ILMN_8605,126.18878,118.216896,116.433624,121.284454,CMTM3,NM_181553.1,,"Homo sapiens CKLF-like MARVEL transmembrane domain containing 3 (CMTM3), transcript variant 2, mRNA.",
ILMN_21500,139.32536,146.94733,114.7997,124.675766,ETV3,NM_005240.1,,"Homo sapiens ets variant gene 3 (ETV3), mRNA.",
ILMN_23605,165.86703,167.44102,279.80164,295.3074,C6orf57,NM_145267.2,,"Homo sapiens chromosome 6 open reading frame 57 (C6orf57), mRNA.",
ILMN_114795,135.3626,136.00908,93.55272,103.64046,FGF5,BU622612,,"UI-H-FL1-bgc-f-09-0-UI.s1 NCI_CGAP_FL1 Homo sapiens cDNA clone UI-H-FL1-bgc-f-09-0-UI 3, mRNA sequence",
ILMN_77004,113.50007,112.319855,107.80032,107.30246,,BX105859,,"BX105859 Soares_testis_NHT Homo sapiens cDNA clone IMAGp998I034111, mRNA sequence",
ILMN_42744,104.19092,109.41239,98.690956,100.732666,LOC644873,XM_932475.1,,"PREDICTED: Homo sapiens hypothetical protein LOC644873 (LOC644873), mRNA.",
ILMN_73971,99.05748,103.15477,92.124016,102.49516,,BX119882,,"BX119882 Soares_total_fetus_Nb2HF8_9w Homo sapiens cDNA clone IMAGp998N034213 ; IMAGE:1660226, mRNA sequence",
ILMN_4398,104.082565,106.11062,112.374664,100.51086,HTR3B,NM_006028.3,,"Homo sapiens 5-hydroxytryptamine (serotonin) receptor 3B (HTR3B), mRNA.",
ILMN_20477,116.0525,113.05827,323.1249,267.35153,CSF3,NM_000759.2,,"Homo sapiens colony stimulating factor 3 (granulocyte) (CSF3), transcript variant 1, mRNA.",
ILMN_39623,103.39676,103.283325,124.46152,119.55605,LOC647993,XM_937048.1,,"PREDICTED: Homo sapiens hypothetical protein LOC647993 (LOC647993), mRNA.",
ILMN_699,3745.6687,3618.191,2391.9775,2525.702,C20orf43,NM_016407.1,,"Homo sapiens chromosome 20 open reading frame 43 (C20orf43), mRNA.",
ILMN_20299,638.14453,595.67896,653.107,566.5286,C17orf25,NM_016080.2,,"Homo sapiens chromosome 17 open reading frame 25 (C17orf25), mRNA.",
ILMN_71572,113.82933,110.90161,113.49785,121.27693,,CA432740,,"UI-H-FL1-bgs-p-22-0-UI.s1 NCI_CGAP_FL1 Homo sapiens cDNA clone UI-H-FL1-bgs-p-22-0-UI 3, mRNA sequence",
ILMN_3789,97.163445,84.31589,165.90303,196.92587,JUP,NM_002230.1,,"Homo sapiens junction plakoglobin (JUP), transcript variant 1, mRNA.",
ILMN_117157,98.28609,112.49851,105.3182,99.983986,,BX096603,,"BX096603 Soares_testis_NHT Homo sapiens cDNA clone IMAGp998H151782, mRNA sequence",
ILMN_13081,148.596,127.063446,154.49756,140.10222,CCDC8,NM_032040.1,,"Homo sapiens coiled-coil domain containing 8 (CCDC8), mRNA.",
ILMN_3643,246.89853,224.96815,145.03477,155.30414,TM2D2,NM_078473.2,,"Homo sapiens TM2 domain containing 2 (TM2D2), transcript variant 1, mRNA.",
ILMN_32452,114.20114,109.706985,93.986206,91.85421,LOC641999,XM_936046.1,,"PREDICTED: Homo sapiens hypothetical protein LOC641999 (LOC641999), mRNA.",
ILMN_22658,120.85805,116.49338,176.04257,229.34435,EGFL7,NM_016215.3,,"Homo sapiens EGF-like-domain, multiple 7 (EGFL7), transcript variant 1, mRNA.",
ILMN_1517,134.0472,137.62268,151.82397,149.11308,PGGT1B,NM_005023.2,,"Homo sapiens protein geranylgeranyltransferase type I, beta subunit (PGGT1B), mRNA.",
ILMN_108758,104.54705,106.1264,118.473145,153.00562,,U62823,,"Human small nuclear RNA U6atac, partial sequence",
ILMN_29192,148.83284,157.41454,176.12813,180.79967,ADK,NM_006721.2,,"Homo sapiens adenosine kinase (ADK), transcript variant ADK-long, mRNA.",
ILMN_10001,1308.626,1223.1453,562.942,641.935,SLC38A2,NM_018976.3,,"Homo sapiens solute carrier family 38, member 2 (SLC38A2), mRNA.",
ILMN_32237,128.31392,129.84917,151.27376,148.36017,LOC401321,XM_379483.2,,"PREDICTED: Homo sapiens hypothetical LOC401321 (LOC401321), mRNA.",
ILMN_23892,95.85884,111.96522,101.70816,94.71635,ASCL1,NM_004316.2,,"Homo sapiens achaete-scute complex-like 1 (Drosophila) (ASCL1), mRNA.",
ILMN_30220,138.2462,132.15935,122.44051,114.676704,LPIN3,NM_022896.1,,"Homo sapiens lipin 3 (LPIN3), mRNA.",
ILMN_118040,146.8363,146.23476,172.65077,203.16031,,AW295302,,"UI-H-BI2-aht-g-07-0-UI.s1 NCI_CGAP_Sub4 Homo sapiens cDNA clone IMAGE:2728117 3, mRNA sequence",
ILMN_126694,111.027916,98.18388,121.94519,131.47949,,DB302136,,"DB302136 BRAMY2 Homo sapiens cDNA clone BRAMY2020909 3, mRNA sequence",
ILMN_13119,1002.6161,1009.6061,354.18356,388.81412,KIAA1754,NM_033397.2,,"Homo sapiens KIAA1754 (KIAA1754), mRNA.",
ILMN_20322,267.41107,246.79953,163.72784,157.3446,FLJ14768,NM_032836.1,,"Homo sapiens hypothetical protein FLJ14768 (FLJ14768), mRNA.",
ILMN_16337,350.84445,405.79028,139.13449,138.31358,SNAPC1,NM_003082.2,,"Homo sapiens small nuclear RNA activating complex, polypeptide 1, 43kDa (SNAPC1), mRNA.",
ILMN_22932,1985.8796,2051.0747,916.77386,846.59454,TMEM123,NM_052932.1,,"Homo sapiens transmembrane protein 123 (TMEM123), mRNA.",
ILMN_118409,115.65684,110.91748,109.100586,104.9095,,BC043512,,"Homo sapiens, clone IMAGE:5164924, mRNA",
ILMN_1519,1898.1111,1945.0795,251.97882,303.226,ZNFX1,NM_021035.1,,"Homo sapiens zinc finger, NFX1-type containing 1 (ZNFX1), mRNA.",
ILMN_5439,144.06662,140.42366,102.02418,102.84594,GAS7,NM_201432.1,,"Homo sapiens growth arrest-specific 7 (GAS7), transcript variant b, mRNA.",
ILMN_89053,169.08066,178.44635,243.45293,324.07822,,BC034720,,"Homo sapiens, clone IMAGE:3867102, mRNA",
ILMN_26124,196.43445,185.48267,219.69968,212.29593,MIF4GD,NM_020679.2,,"Homo sapiens MIF4G domain containing (MIF4GD), mRNA.",
ILMN_25889,127.5464,126.71771,121.64181,101.62633,FBXO11,NM_018693.2,,"Homo sapiens F-box protein 11 (FBXO11), transcript variant 2, mRNA.",
ILMN_85157,114.764015,107.30195,118.183136,138.1853,,BU689950,,"UI-CF-FN0-aet-n-02-0-UI.s1 UI-CF-FN0 Homo sapiens cDNA clone UI-CF-FN0-aet-n-02-0-UI 3, mRNA sequence",
ILMN_20409,147.40826,158.40884,143.40729,144.44977,LOC144097,NM_138471.1,,"Homo sapiens hypothetical protein BC007540 (LOC144097), mRNA.",
ILMN_79020,106.07743,105.07161,108.9198,104.04009,PVRL3,BX115284,,"BX115284 Soares_testis_NHT Homo sapiens cDNA clone IMAGp998E184413, mRNA sequence",
ILMN_22881,452.02612,450.46506,372.61743,281.28812,C2orf30,NM_015701.2,,"Homo sapiens chromosome 2 open reading frame 30 (C2orf30), mRNA.",
ILMN_38589,104.93211,104.77283,100.85633,99.88139,LOC440261,XM_496059.2,,"PREDICTED: Homo sapiens hypothetical LOC440261, transcript variant 1 (LOC440261), mRNA.",
ILMN_10527,138.3558,142.81604,106.26247,103.129684,PDE1C,NM_005020.1,,"Homo sapiens phosphodiesterase 1C, calmodulin-dependent 70kDa (PDE1C), mRNA.",
ILMN_84132,100.01861,101.74754,98.300575,110.20219,DKFZp434G179,AL137337,,Homo sapiens mRNA; cDNA DKFZp434G179 (from clone DKFZp434G179),
ILMN_103728,136.46342,142.03354,136.32957,145.33391,GJB4,AA262305,,"zr70g08.s1 Soares_NhHMPu_S1 Homo sapiens cDNA clone IMAGE:668798 3, mRNA sequence",
ILMN_7920,125.80949,126.25029,134.22942,147.84541,PCDHGB5,NM_032099.1,,"Homo sapiens protocadherin gamma subfamily B, 5 (PCDHGB5), transcript variant 2, mRNA.",
ILMN_9017,115.15991,111.999664,102.92939,114.84224,GPM6A,NM_201592.1,,"Homo sapiens glycoprotein M6A (GPM6A), transcript variant 3, mRNA.",
ILMN_1822,136.01595,134.01761,88.76665,85.76926,HIST1H2AE,NM_021052.2,,"Homo sapiens histone 1, H2ae (HIST1H2AE), mRNA.",
ILMN_17849,117.478615,101.19508,108.70458,102.11943,USP28,NM_020886.2,,"Homo sapiens ubiquitin specific peptidase 28 (USP28), mRNA.",
ILMN_807,280.67624,288.52386,257.71704,192.71756,SNRPD1,NM_006938.2,,"Homo sapiens small nuclear ribonucleoprotein D1 polypeptide 16kDa (SNRPD1), mRNA.",
ILMN_3337,110.44486,116.24556,123.126396,120.81034,GPR149,XM_293580.2,,"PREDICTED: Homo sapiens G protein-coupled receptor 149 (GPR149), mRNA.",
ILMN_104681,115.44096,104.662125,99.550026,93.62372,,BU622700,,"UI-H-FL1-bgc-h-06-0-UI.s1 NCI_CGAP_FL1 Homo sapiens cDNA clone UI-H-FL1-bgc-h-06-0-UI 3, mRNA sequence",
ILMN_30616,101.179596,91.73471,99.769104,103.01114,LOC648517,XM_940680.1,,"PREDICTED: Homo sapiens similar to Aldo-keto reductase family 1 member C1 (20-alpha-hydroxysteroid dehydrogenase) (20-alpha-HSD) (Trans-1,2-dihydrobenzene-1,2-diol dehydrogenase) (High-affinity hepatic bile acid-binding protein) (HBAB) (Chlordecone reductase homolog HAKRC..., transcript variant 1 (LOC648517), mRNA.",
ILMN_7434,141.62776,142.62352,745.38306,575.0982,CASP4,NM_033306.2,,"Homo sapiens caspase 4, apoptosis-related cysteine peptidase (CASP4), transcript variant gamma, mRNA.",
ILMN_111313,95.74564,101.52374,122.32514,105.465744,,W22542,,"69B6 Human retina cDNA Tsp509I-cleaved sublibrary Homo sapiens cDNA not directional, mRNA sequence",
ILMN_93062,188.70119,196.04124,186.81142,213.49138,,BX104460,,"BX104460 Soares_testis_NHT Homo sapiens cDNA clone IMAGp998J241783, mRNA sequence",
ILMN_139142,111.352394,103.28683,97.72292,109.96928,NOTCH2,XM_945379.1,,"PREDICTED: Homo sapiens Notch homolog 2 (Drosophila), transcript variant 2 (NOTCH2), mRNA.",
ILMN_6016,92.60536,95.8422,106.925316,90.94573,FLJ36779,NM_152571.2,,"Homo sapiens hypothetical protein FLJ36779 (FLJ36779), mRNA.",
ILMN_17733,156.6832,148.25932,144.47195,137.42784,CEP70,NM_024491.2,,"Homo sapiens centrosomal protein 70kDa (CEP70), mRNA.",
ILMN_21470,196.09285,200.83708,170.62956,156.90779,WDHD1,NM_001008396.1,,"Homo sapiens WD repeat and HMG-box DNA binding protein 1 (WDHD1), transcript variant 2, mRNA.",
ILMN_4943,237.88298,222.04239,351.43518,356.47873,DKFZp434N062,NM_199336.1,,"Homo sapiens hypothetical protein DKFZp434N062 (DKFZp434N062), mRNA.",
ILMN_19059,216.19498,245.20094,223.28526,147.38872,KIAA1913,NM_052913.2,,"Homo sapiens KIAA1913 (KIAA1913), mRNA.",
ILMN_9438,582.9865,541.611,951.2688,974.1837,MAPBPIP,NM_014017.1,,"Homo sapiens mitogen-activated protein-binding protein-interacting protein (MAPBPIP), mRNA.",
ILMN_12626,118.52632,117.114784,96.87556,98.17035,DCHS1,NM_003737.2,,"Homo sapiens dachsous 1 (Drosophila) (DCHS1), mRNA.",
ILMN_17400,136.5082,141.57536,148.27042,147.80664,ZNF341,NM_032819.3,,"Homo sapiens zinc finger protein 341 (ZNF341), mRNA.",
ILMN_1510,233.8092,236.00328,170.78569,196.94427,LSM12,NM_152344.1,,"Homo sapiens LSM12 homolog (S. cerevisiae) (LSM12), mRNA.",
ILMN_478,164.81406,174.63736,129.9658,123.84346,ARID4B,NM_016374.4,,"Homo sapiens AT rich interactive domain 4B (RBP1- like) (ARID4B), transcript variant 1, mRNA.",
ILMN_24804,212.76596,185.43509,181.3661,200.86324,KIAA0323,NM_015299.1,,"Homo sapiens KIAA0323 (KIAA0323), mRNA.",
ILMN_17590,121.389755,112.615135,112.29271,112.36855,TRIM7,NM_203297.1,,"Homo sapiens tripartite motif-containing 7 (TRIM7), transcript variant 2, mRNA.",
ILMN_13159,198.55415,186.95107,141.80373,146.53099,RBPMS,NM_001008712.1,,"Homo sapiens RNA binding protein with multiple splicing (RBPMS), transcript variant 3, mRNA.",
ILMN_118726,99.38592,102.20034,101.759674,95.38747,,AA424221,,"zv54f06.r1 Soares_testis_NHT Homo sapiens cDNA clone IMAGE:757475 5, mRNA sequence",
ILMN_138075,97.79126,98.76769,101.55211,85.154724,LOC646383,XM_929305.1,,"PREDICTED: Homo sapiens hypothetical protein LOC646383 (LOC646383), mRNA.",
ILMN_18140,185.68478,192.53185,172.18593,142.62386,TMEM20,NM_153226.1,,"Homo sapiens transmembrane protein 20 (TMEM20), mRNA.",
ILMN_138944,716.9585,676.1156,1612.6367,1398.1306,ATP6V1G1,NM_004888.2,,"Homo sapiens ATPase, H+ transporting, lysosomal 13kDa, V1 subunit G isoform 1 (ATP6V1G1), mRNA.",
ILMN_2232,114.820724,115.771385,107.917946,116.948204,CASP3,NM_004346.3,,"Homo sapiens caspase 3, apoptosis-related cysteine peptidase (CASP3), transcript variant alpha, mRNA.",
ILMN_28556,122.787926,116.565834,116.51621,129.08237,TMEM81,NM_203376.1,,"Homo sapiens transmembrane protein 81 (TMEM81), mRNA.",
ILMN_138365,1925.3148,2705.9111,1735.5585,1899.5453,AHR,NM_001621.2,,"Homo sapiens aryl hydrocarbon receptor (AHR), mRNA.",
ILMN_16600,831.41833,825.4558,827.1019,741.0976,XPO1,NM_003400.3,,"Homo sapiens exportin 1 (CRM1 homolog, yeast) (XPO1), mRNA.",
ILMN_5610,425.20413,412.51245,316.83734,345.8854,VPS39,NM_015289.2,,"Homo sapiens vacuolar protein sorting 39 (yeast) (VPS39), mRNA.",
ILMN_13303,377.91742,363.1945,500.7177,538.3005,WDR8,NM_017818.2,,"Homo sapiens WD repeat domain 8 (WDR8), mRNA.",
ILMN_12460,2156.3645,2088.6213,1744.3055,1473.538,SF3B4,NM_005850.3,,"Homo sapiens splicing factor 3b, subunit 4, 49kDa (SF3B4), mRNA.",
ILMN_15354,94.51513,92.96949,143.76633,124.17401,JPH1,NM_020647.2,,"Homo sapiens junctophilin 1 (JPH1), mRNA.",
ILMN_12094,111.404015,111.10158,113.16798,108.53247,C1orf157,NM_182579.1,,"Homo sapiens chromosome 1 open reading frame 157 (C1orf157), mRNA.",
ILMN_26332,954.2336,1122.956,852.2858,778.44666,SPG7,NM_003119.2,,"Homo sapiens spastic paraplegia 7, paraplegin (pure and complicated autosomal recessive) (SPG7), nuclear gene encoding mitochondrial protein, transcript variant 1, mRNA.",
ILMN_41387,122.365685,126.59378,137.60562,143.50887,USP35,XM_942438.1,,"PREDICTED: Homo sapiens ubiquitin specific peptidase 35, transcript variant 4 (USP35), mRNA.",
ILMN_19683,727.04913,732.2663,380.8584,329.90958,TMEM60,NM_032936.2,,"Homo sapiens transmembrane protein 60 (TMEM60), mRNA.",
ILMN_130651,100.88096,99.34456,78.87134,88.755226,,DB337957,,"DB337957 TESTI2 Homo sapiens cDNA clone TESTI2029920 3, mRNA sequence",
ILMN_99337,126.24891,117.4505,98.34755,110.160736,,AI204087,,"qd73b12.x1 Soares_testis_NHT Homo sapiens cDNA clone IMAGE:1735103 3, mRNA sequence",
ILMN_119325,90.53572,100.6366,113.353546,91.24053,,AA713964,,"nx81c08.s1 NCI_CGAP_GCB1 Homo sapiens cDNA clone IMAGE:1268654 3, mRNA sequence",
ILMN_33027,116.99561,115.34044,124.632195,107.69182,LOC199897,XM_117152.2,,"PREDICTED: Homo sapiens hypothetical LOC199897 (LOC199897), mRNA.",
ILMN_8556,151.3125,145.27399,134.51814,121.48541,SNX25,NM_031953.2,,"Homo sapiens sorting nexin 25 (SNX25), mRNA.",
ILMN_6400,231.08293,219.5828,306.80008,240.39069,GPSM2,NM_013296.3,,"Homo sapiens G-protein signalling modulator 2 (AGS3-like, C. elegans) (GPSM2), mRNA.",
ILMN_5752,172.16884,201.06725,212.62457,183.85713,C10orf57,NM_025125.2,,"Homo sapiens chromosome 10 open reading frame 57 (C10orf57), mRNA.",
ILMN_104029,107.67713,101.12866,108.55545,98.90668,,U55055,,"Human oral cancer candidate gene mRNA, clone G15, 3 end",
ILMN_36710,117.987465,122.603806,117.558525,113.89367,LOC400958,XM_379100.3,,"PREDICTED: Homo sapiens hypothetical LOC400958 (LOC400958), mRNA.",
ILMN_12267,142.15633,144.17314,156.93742,147.10548,SOX30,NM_007017.2,,"Homo sapiens SRY (sex determining region Y)-box 30 (SOX30), transcript variant 2, mRNA.",
ILMN_37243,117.53499,124.460686,110.70665,120.189095,LOC651524,XM_940688.1,,"PREDICTED: Homo sapiens similar to integrin alpha X precursor (LOC651524), mRNA.",
ILMN_8298,428.28247,428.84897,356.25085,308.97906,LOC57149,NM_020424.2,,"Homo sapiens hypothetical protein A-211C6.1 (LOC57149), mRNA.",
ILMN_138028,255.94508,283.1941,127.66408,120.70197,TSRC1,NM_025008.2,,"Homo sapiens thrombospondin repeat containing 1 (TSRC1), transcript variant 2, mRNA.",
ILMN_28049,111.47033,117.04862,111.27002,121.51241,HILS1,NM_194072.1,,"Homo sapiens histone linker H1 domain, spermatid-specific 1 (HILS1), mRNA.",
ILMN_92396,109.891594,114.91077,105.846275,102.9397,,BM987566,,"UI-H-CO0-asl-e-02-0-UI.s1 NCI_CGAP_Sub9 Homo sapiens cDNA clone IMAGE:5859147 3, mRNA sequence",
ILMN_8238,151.59486,142.56505,138.15375,146.81145,UXT,NM_153477.1,,"Homo sapiens ubiquitously-expressed transcript (UXT), transcript variant 1, mRNA.",
ILMN_29870,201.15106,177.53372,162.02534,197.65976,FLJ14466,NM_032790.2,,"Homo sapiens hypothetical protein FLJ14466 (FLJ14466), mRNA.",
ILMN_19472,256.94168,297.8808,355.14432,354.59067,SUV420H2,NM_032701.2,,"Homo sapiens suppressor of variegation 4-20 homolog 2 (Drosophila) (SUV420H2), mRNA.",
ILMN_72124,89.48278,92.51779,103.89652,112.844505,LYRM4,H24050,,"ym54c02.s1 Soares infant brain 1NIB Homo sapiens cDNA clone IMAGE:52347 3, mRNA sequence",
ILMN_10710,505.03583,559.81757,519.22455,556.40955,IXL,NM_017592.1,,"Homo sapiens intersex-like (Drosophila) (IXL), mRNA.",
ILMN_16004,211.04568,214.83017,219.07776,289.85992,STAT5B,NM_012448.3,,"Homo sapiens signal transducer and activator of transcription 5B (STAT5B), mRNA.",
ILMN_12753,133.16884,120.821976,118.71915,104.31351,NDUFC2,NM_004549.3,,"Homo sapiens NADH dehydrogenase (ubiquinone) 1, subcomplex unknown, 2, 14.5kDa (NDUFC2), mRNA.",
ILMN_27708,285.79654,289.58047,276.8906,253.11104,TRIM68,NM_018073.5,,"Homo sapiens tripartite motif-containing 68 (TRIM68), mRNA.",
ILMN_16840,137.81541,137.0566,136.4266,175.14182,LRFN3,NM_024509.1,,"Homo sapiens leucine rich repeat and fibronectin type III domain containing 3 (LRFN3), mRNA.",
ILMN_105494,204.14986,212.5825,237.06111,279.4776,,AW182546,,"xj81h02.x1 Soares_NFL_T_GBC_S1 Homo sapiens cDNA clone IMAGE:2663667 3 similar to contains Alu repetitive element;, mRNA sequence",
ILMN_443,2393.5361,2333.9084,954.6578,905.24927,TMEM51,NM_018022.1,,"Homo sapiens transmembrane protein 51 (TMEM51), mRNA.",
ILMN_37694,102.641594,115.1894,108.33475,119.684906,LOC652712,XM_942333.1,,"PREDICTED: Homo sapiens similar to Galectin-9 (HOM-HD-21) (Ecalectin) (LOC652712), mRNA.",
ILMN_36380,112.116844,108.07703,124.90075,121.24045,LOC649859,XM_943964.1,,"PREDICTED: Homo sapiens hypothetical protein LOC649859 (LOC649859), mRNA.",
ILMN_10240,236.80815,227.96587,131.78342,119.142204,ZNF175,NM_007147.2,,"Homo sapiens zinc finger protein 175 (ZNF175), mRNA.",
ILMN_139087,70.67453,73.46746,373.83295,422.28223,SGPP2,XM_938742.1,,"PREDICTED: Homo sapiens sphingosine-1-phosphate phosphotase 2 (SGPP2), mRNA.",
ILMN_1815,15684.632,15203.98,16920.357,16031.917,RPS25,NM_001028.2,,"Homo sapiens ribosomal protein S25 (RPS25), mRNA.",
ILMN_17019,3275.772,3164.8538,2920.6858,2571.688,CS,NM_004077.2,,"Homo sapiens citrate synthase (CS), nuclear gene encoding mitochondrial protein, transcript variant 1, mRNA.",
ILMN_122584,118.80064,111.385,124.59999,113.94359,,BX384892,,"BX384892 Homo sapiens B CELLS (RAMOS CELL LINE) COT 25-NORMALIZED Homo sapiens cDNA clone CS0DL003YD10 5-PRIME, mRNA sequence",
ILMN_39565,116.37745,114.84262,126.45176,129.64655,LOC651777,XM_941004.1,,"PREDICTED: Homo sapiens hypothetical protein LOC651777 (LOC651777), mRNA.",
ILMN_8110,116.41053,119.1884,126.2881,118.15479,PJA1,NM_145119.2,,"Homo sapiens praja 1 (PJA1), transcript variant 1, mRNA.",
ILMN_9342,1332.0859,1166.31,1274.4791,1293.4935,NDUFB6,NM_002493.3,,"Homo sapiens NADH dehydrogenase (ubiquinone) 1 beta subcomplex, 6, 17kDa (NDUFB6), nuclear gene encoding mitochondrial protein, transcript variant 1, mRNA.",
ILMN_2615,210.48378,231.05672,143.01721,146.27187,C11orf11,NM_006133.1,,"Homo sapiens chromosome 11 open reading frame 11 (C11orf11), mRNA.",
ILMN_138126,157.36156,163.15253,137.65642,152.81926,ASPSCR1,XM_941362.1,,"PREDICTED: Homo sapiens alveolar soft part sarcoma chromosome region, candidate 1 (ASPSCR1), mRNA.",
ILMN_79575,97.39473,112.25481,96.529305,111.40253,,AI939427,,"qz03d04.x5 NCI_CGAP_Brn25 Homo sapiens cDNA clone IMAGE:2020423 3, mRNA sequence",
ILMN_6887,1635.3162,1587.4602,872.2971,781.45465,PRPS1,NM_002764.2,,"Homo sapiens phosphoribosyl pyrophosphate synthetase 1 (PRPS1), mRNA.",
ILMN_17278,216.4161,236.47202,139.5131,134.83923,ITCH,NM_031483.3,,"Homo sapiens itchy homolog E3 ubiquitin protein ligase (mouse) (ITCH), mRNA.",
ILMN_5608,124.65419,121.558075,134.03716,124.68124,SCARA3,NM_182826.1,,"Homo sapiens scavenger receptor class A, member 3 (SCARA3), transcript variant 2, mRNA.",
ILMN_84554,112.41534,98.68032,106.96397,109.46614,,DA196703,,"DA196703 BRAMY4 Homo sapiens cDNA clone BRAMY4002443 5, mRNA sequence",
ILMN_25953,359.75583,361.1122,428.24982,355.02023,FLJ20718,NM_017939.1,,"Homo sapiens hypothetical protein FLJ20718 (FLJ20718), transcript variant 1, mRNA.",
ILMN_72138,106.07905,114.16352,104.14388,114.499344,LOC440389,AI633747,,"tt28b01.x1 NCI_CGAP_GC6 Homo sapiens cDNA clone IMAGE:2242057 3, mRNA sequence",
ILMN_44321,113.052666,104.92341,113.17326,104.2862,LOC649471,XM_945461.1,,"PREDICTED: Homo sapiens hypothetical protein LOC649471 (LOC649471), mRNA.",
ILMN_31921,12231.687,11397.271,13874.613,13458.243,LOC388720,XM_940693.1,,"PREDICTED: Homo sapiens similar to ubiquitin and ribosomal protein S27a precursor (LOC388720), mRNA.",
ILMN_98728,105.54765,115.18336,84.14382,105.7422,LOC728473,AK123079,,"Homo sapiens cDNA FLJ41084 fis, clone ADRGL2010974",
ILMN_14797,1095.4019,1085.7823,1017.95544,928.4257,NUP88,NM_002532.3,,"Homo sapiens nucleoporin 88kDa (NUP88), mRNA.",
ILMN_5871,108.85303,112.397545,114.138916,96.949585,LYSMD1,NM_212551.2,,"Homo sapiens LysM, putative peptidoglycan-binding, domain containing 1 (LYSMD1), mRNA.",
ILMN_29079,106.502,106.82344,107.962166,99.78119,PPIL2,NM_014337.2,,"Homo sapiens peptidylprolyl isomerase (cyclophilin)-like 2 (PPIL2), transcript variant 1, mRNA.",
ILMN_87872,107.49173,115.401726,101.1004,117.53902,,XM_373478,,"PREDICTED: Homo sapiens hypothetical LOC387717 (LOC387717), mRNA",
ILMN_137433,1587.9153,1505.8452,2653.474,2509.164,BOLA3,NM_212552.1,,"Homo sapiens bolA-like 3 (E. coli) (BOLA3), mRNA.",
ILMN_133332,101.771515,110.014595,111.2445,108.41045,,CR748057,,"CR748057 Soares_NFL_T_GBC_S1 Homo sapiens cDNA clone IMAGp971C1563 ; IMAGE:1560852 5, mRNA sequence",
ILMN_15028,97.63145,99.84468,108.97746,96.11777,TGM1,NM_000359.1,,"Homo sapiens transglutaminase 1 (K polypeptide epidermal type I, protein-glutamine-gamma-glutamyltransferase) (TGM1), mRNA.",
ILMN_21767,703.0272,667.2815,782.71405,627.64105,LOC203547,NM_001017980.1,,"Homo sapiens hypothetical protein LOC203547 (LOC203547), mRNA.",
ILMN_1671,94.93995,106.92613,91.058426,109.39455,GRM1,NM_000838.2,,"Homo sapiens glutamate receptor, metabotropic 1 (GRM1), mRNA.",
ILMN_116604,102.75506,101.98225,101.21125,112.08926,,AB072825,,"AB072825 human vestibular cDNA library Homo sapiens cDNA clone 297V52912, mRNA sequence",
ILMN_667,140.84909,130.2102,76.658005,84.28497,LGALS9,NM_009587.1,,"Homo sapiens lectin, galactoside-binding, soluble, 9 (galectin 9) (LGALS9), transcript variant long, mRNA.",
ILMN_17367,217.8796,220.20625,164.49661,141.07898,JAZF1,NM_175061.2,,"Homo sapiens juxtaposed with another zinc finger gene 1 (JAZF1), mRNA.",
ILMN_139262,1010.445,1021.5206,1528.5359,1393.1022,GNG10,NM_001017998.1,,"Homo sapiens guanine nucleotide binding protein (G protein), gamma 10 (GNG10), mRNA.",
ILMN_2570,103.83496,110.67915,612.5705,883.4624,CD14,NM_000591.1,,"Homo sapiens CD14 antigen (CD14), mRNA.",
ILMN_103591,119.184875,121.0601,122.94945,117.78959,,BU678955,,"UI-CF-DU1-aat-c-21-0-UI.s1 UI-CF-DU1 Homo sapiens cDNA clone UI-CF-DU1-aat-c-21-0-UI 3, mRNA sequence",
ILMN_137712,153.3503,151.14217,133.06157,117.82184,GATAD1,NM_021167.2,,"Homo sapiens GATA zinc finger domain containing 1 (GATAD1), mRNA.",
ILMN_23322,138.0728,136.76778,123.737564,120.93264,KIAA0265,NM_014997.2,,"Homo sapiens KIAA0265 protein (KIAA0265), mRNA.",
ILMN_104472,113.115326,123.34994,122.63304,120.82272,KRT8,BM987842,,"UI-H-CO0-asx-c-07-0-UI.s1 NCI_CGAP_Sub9 Homo sapiens cDNA clone IMAGE:5860213 3, mRNA sequence",
ILMN_138207,110.80673,112.696304,111.78331,116.34993,GABRB3,NM_021912.2,,"Homo sapiens gamma-aminobutyric acid (GABA) A receptor, beta 3 (GABRB3), transcript variant 2, mRNA.",
ILMN_137460,480.43878,468.4951,504.53445,484.74887,NR1H2,NM_007121.2,,"Homo sapiens nuclear receptor subfamily 1, group H, member 2 (NR1H2), mRNA.",
ILMN_27072,373.80872,351.23077,178.62003,209.53465,PLCG2,NM_002661.1,,"Homo sapiens phospholipase C, gamma 2 (phosphatidylinositol-specific) (PLCG2), mRNA.",
ILMN_87858,111.28079,99.42948,118.68241,102.489,,BX103949,,"BX103949 NCI_CGAP_Co3 Homo sapiens cDNA clone IMAGp998C112296, mRNA sequence",
ILMN_22054,109.37238,97.59812,113.14256,118.89448,NEFL,NM_006158.1,,"Homo sapiens neurofilament, light polypeptide 68kDa (NEFL), mRNA.",
ILMN_128473,112.29576,110.75454,112.57814,114.25583,,BG698340,,"602658226F2 NCI_CGAP_Skn3 Homo sapiens cDNA clone IMAGE:4801470 5, mRNA sequence",
ILMN_19411,369.97305,350.0642,593.2409,724.7086,SPHK1,NM_021972.2,,"Homo sapiens sphingosine kinase 1 (SPHK1), transcript variant 1, mRNA.",
ILMN_24180,138.42113,133.38478,125.679855,107.74893,TRIM6,NM_001003818.1,,"Homo sapiens tripartite motif-containing 6 (TRIM6), transcript variant 1, mRNA.",
ILMN_3415,209.57413,209.26756,350.9984,324.49973,ZNF143,NM_003442.3,,"Homo sapiens zinc finger protein 143 (clone pHZ-1) (ZNF143), mRNA.",
ILMN_25073,327.07196,288.67026,316.88507,303.91333,MICAL-L1,NM_033386.2,,"Homo sapiens MICAL-like 1 (MICAL-L1), mRNA.",
ILMN_10601,137.5715,135.32646,126.47287,117.24436,LOC63920,NM_022090.3,,"Homo sapiens transposon-derived Buster3 transposase-like (LOC63920), mRNA.",
ILMN_18885,426.22806,383.53833,337.64716,322.12497,SMTN,NM_006932.3,,"Homo sapiens smoothelin (SMTN), transcript variant 3, mRNA.",
ILMN_19751,300.01648,312.2413,228.34152,196.93057,AK2,NM_013411.3,,"Homo sapiens adenylate kinase 2 (AK2), transcript variant AK2B, mRNA.",
ILMN_22732,309.6345,327.31754,90.87875,92.19446,CCL5,NM_002985.2,,"Homo sapiens chemokine (C-C motif) ligand 5 (CCL5), mRNA.",
ILMN_33941,133.38745,128.69217,118.38082,113.56519,LOC284293,XM_209104.2,,"PREDICTED: Homo sapiens similar to Placental thrombin inhibitor (Cytoplasmic antiproteinase) (CAP) (Protease inhibitor 6) (PI-6) (Serpin B6) (LOC284293), mRNA.",
ILMN_112026,109.37113,107.31469,116.959526,108.07321,,AA580864,,"nc82b04.s1 NCI_CGAP_GC1 Homo sapiens cDNA clone IMAGE:797263 3, mRNA sequence",
ILMN_12351,1125.3945,1108.2517,573.5334,578.5029,C22orf18,NM_001002876.1,,"Homo sapiens chromosome 22 open reading frame 18 (C22orf18), transcript variant 2, mRNA.",
ILMN_118316,143.63141,135.19514,156.06944,187.60216,,BU742963,,"UI-E-EO1-aiv-l-12-0-UI.s1 UI-E-EO1 Homo sapiens cDNA clone UI-E-EO1-aiv-l-12-0-UI 3, mRNA sequence",
ILMN_29321,244.36778,237.55823,133.24976,138.04805,C1S,NM_001734.2,,"Homo sapiens complement component 1, s subcomponent (C1S), transcript variant 1, mRNA.",
ILMN_3271,386.52377,374.74103,303.02945,357.44537,ANKRD25,NM_015493.4,,"Homo sapiens ankyrin repeat domain 25 (ANKRD25), mRNA.",
ILMN_106346,115.89384,119.61992,110.83727,111.33477,PSMF1,AI418587,,"tg37c09.x1 Soares_NFL_T_GBC_S1 Homo sapiens cDNA clone IMAGE:2110960 3, mRNA sequence",
ILMN_136957,93.25249,99.699196,110.02351,113.20414,LOC646600,XM_930522.1,,"PREDICTED: Homo sapiens hypothetical protein LOC646600 (LOC646600), mRNA.",
ILMN_13242,173.44324,175.87912,174.84209,156.2594,PANX1,NM_015368.3,,"Homo sapiens pannexin 1 (PANX1), mRNA.",
ILMN_13735,193.94624,185.74518,410.42407,502.01492,TOB1,NM_005749.2,,"Homo sapiens transducer of ERBB2, 1 (TOB1), mRNA.",
ILMN_24517,236.82137,220.165,236.85503,200.81773,ZNF529,NM_020951.1,,"Homo sapiens zinc finger protein 529 (ZNF529), mRNA.",
ILMN_8836,422.746,418.4894,1732.4132,1571.4493,GM2A,NM_000405.3,,"Homo sapiens GM2 ganglioside activator (GM2A), mRNA.",
ILMN_26390,301.27863,299.99103,386.36752,305.55063,TTC19,NM_017775.2,,"Homo sapiens tetratricopeptide repeat domain 19 (TTC19), mRNA.",
ILMN_38659,105.688866,106.10789,116.215195,114.38387,ZCCHC16,XM_937313.1,,"PREDICTED: Homo sapiens zinc finger, CCHC domain containing 16 (ZCCHC16), mRNA.",
ILMN_22647,108.29937,102.02797,106.73235,102.62265,KLHL14,NM_020805.1,,"Homo sapiens kelch-like 14 (Drosophila) (KLHL14), mRNA.",
ILMN_7261,114.52556,108.37252,117.19193,109.58281,ZBTB41,NM_194314.2,,"Homo sapiens zinc finger and BTB domain containing 41 (ZBTB41), mRNA.",
ILMN_6183,87.14739,99.557816,114.44291,95.51226,FOXB1,NM_012182.1,,"Homo sapiens forkhead box B1 (FOXB1), mRNA.",
ILMN_1548,104.41577,104.42369,113.42643,115.10551,LOC388799,NM_001013646.2,,"Homo sapiens similar to dJ1153D9.4 (novel protein) (LOC388799), mRNA.",
ILMN_6451,108.544945,115.95592,122.99161,108.87333,MGC40579,NM_152776.1,,"Homo sapiens hypothetical protein MGC40579 (MGC40579), mRNA.",
ILMN_108749,96.69935,101.06594,99.0103,94.63649,,AA777331,,"zi92g12.s1 Soares_fetal_liver_spleen_1NFLS_S1 Homo sapiens cDNA clone IMAGE:448294 3, mRNA sequence",
ILMN_28398,510.01923,523.6174,422.57892,459.01797,CHAF1B,NM_005441.2,,"Homo sapiens chromatin assembly factor 1, subunit B (p60) (CHAF1B), mRNA.",
ILMN_12765,103.772446,111.30345,99.797745,101.97904,PRDM5,NM_018699.2,,"Homo sapiens PR domain containing 5 (PRDM5), mRNA.",
ILMN_135322,95.395744,99.958336,93.69553,111.7019,GRM8,CR747760,,"CR747760 NIH_MGC_97 Homo sapiens cDNA clone IMAGp998P0910751 ; IMAGE:4830584 5, mRNA sequence",
ILMN_6710,117.96946,116.76215,100.13571,107.52434,FLJ30834,NM_152399.1,,"Homo sapiens hypothetical protein FLJ30834 (FLJ30834), mRNA.",
ILMN_29492,137.50972,127.62945,106.89371,106.293686,FGFR4,NM_022963.2,,"Homo sapiens fibroblast growth factor receptor 4 (FGFR4), transcript variant 2, mRNA.",
ILMN_29327,602.8898,616.5615,538.12463,417.26337,PURB,NM_033224.3,,"Homo sapiens purine-rich element binding protein B (PURB), mRNA.",
ILMN_21595,119.64554,121.00694,140.72476,153.6644,LOC401720,NM_001013690.1,,"Homo sapiens similar to fidgetin (LOC401720), mRNA.",
ILMN_6130,341.19714,339.29663,237.44972,196.78235,ZMYND11,NM_006624.3,,"Homo sapiens zinc finger, MYND domain containing 11 (ZMYND11), transcript variant 1, mRNA.",
ILMN_82090,89.70767,95.66988,102.54717,91.273865,,AI806438,,"wf08a08.x1 Soares_NFL_T_GBC_S1 Homo sapiens cDNA clone IMAGE:2349974 3, mRNA sequence",
ILMN_10658,118.55153,125.675,113.09008,120.2619,DSCR9,NM_148675.2,,"Homo sapiens Down syndrome critical region gene 9 (DSCR9), mRNA.",
ILMN_105487,102.46774,118.94699,139.5493,152.57707,,AI674699,,"wd19d08.x1 Soares_NFL_T_GBC_S1 Homo sapiens cDNA clone IMAGE:2328591 3, mRNA sequence",
ILMN_110186,117.212494,113.73254,112.746025,103.21352,FLJ42486,BX110764,,"BX110764 NCI_CGAP_Brn52 Homo sapiens cDNA clone IMAGp998O205677, mRNA sequence",
ILMN_11668,108.89508,103.11562,115.161224,103.225426,UBA2,NM_005499.2,,"Homo sapiens SUMO-1 activating enzyme subunit 2 (UBA2), mRNA.",
ILMN_22622,1038.1437,982.2978,878.5976,766.0648,SSB,NM_003142.2,,"Homo sapiens Sjogren syndrome antigen B (autoantigen La) (SSB), mRNA.",
ILMN_15540,138.77444,143.40305,137.15341,140.43237,SLC37A3,NM_207113.1,,"Homo sapiens solute carrier family 37 (glycerol-3-phosphate transporter), member 3 (SLC37A3), transcript variant 1, mRNA.",
ILMN_30659,99.9204,105.857124,102.321365,110.13962,C10orf136,XM_936868.1,,"PREDICTED: Homo sapiens chromosome 10 open reading frame 136 (C10orf136), mRNA.",
ILMN_126216,105.8543,102.27093,106.22088,101.434944,,BQ888978,,"AGENCOURT_8229504 Lupski_dorsal_root_ganglion Homo sapiens cDNA clone IMAGE:6183550 5, mRNA sequence",
ILMN_26857,106.33916,115.06281,135.67471,147.24963,AXIN2,NM_004655.2,,"Homo sapiens axin 2 (conductin, axil) (AXIN2), mRNA.",
ILMN_2878,117.62099,116.32585,131.1594,135.25446,MRPL21,NM_181512.1,,"Homo sapiens mitochondrial ribosomal protein L21 (MRPL21), nuclear gene encoding mitochondrial protein, transcript variant 2, mRNA.",
ILMN_81047,106.6626,112.01681,114.93849,108.22699,,AI810086,,"wf65c11.x1 Soares_NFL_T_GBC_S1 Homo sapiens cDNA clone IMAGE:2360468 3 similar to contains element MIR repetitive element ;, mRNA sequence",
ILMN_23418,191.86191,191.0606,162.25931,147.06467,PICALM,NM_007166.2,,"Homo sapiens phosphatidylinositol binding clathrin assembly protein (PICALM), transcript variant 1, mRNA.",
ILMN_35825,111.695076,109.89547,121.48309,119.4299,LOC647210,XM_930248.1,,"PREDICTED: Homo sapiens similar to protein kinase CHK2 isoform b (LOC647210), mRNA.",
ILMN_3780,201.18445,199.1917,231.391,241.88985,HOOK2,NM_013312.1,,"Homo sapiens hook homolog 2 (Drosophila) (HOOK2), mRNA.",
ILMN_8830,1395.159,1531.0554,1101.8596,971.5381,ANXA2,NM_001002857.1,,"Homo sapiens annexin A2 (ANXA2), transcript variant 2, mRNA.",
ILMN_11177,1753.3334,1802.9414,2272.7405,1882.3936,PRNP,NM_183079.1,,"Homo sapiens prion protein (p27-30) (Creutzfeld-Jakob disease, Gerstmann-Strausler-Scheinker syndrome, fatal familial insomnia) (PRNP), transcript variant 2, mRNA.",
ILMN_72880,107.29064,110.38526,78.300964,84.64775,,AJ312118,,"AJ312118 Homo sapiens S284N Homo sapiens cDNA clone Ch4, mRNA sequence",
ILMN_9897,203.26593,200.72803,209.82552,221.40929,TAF5,NM_006951.3,,"Homo sapiens TAF5 RNA polymerase II, TATA box binding protein (TBP)-associated factor, 100kDa (TAF5), transcript variant 6, mRNA.",
ILMN_99721,108.95481,112.81002,108.60893,113.48702,,AI635996,,"wa14f01.x1 NCI_CGAP_Kid11 Homo sapiens cDNA clone IMAGE:2298073 3, mRNA sequence",
ILMN_97550,113.73969,111.70967,112.18631,113.729065,,BG113923,,"602284387F1 NIH_MGC_86 Homo sapiens cDNA clone IMAGE:4372028 5, mRNA sequence",
ILMN_85974,107.11234,101.84492,112.62169,106.033585,,AF150386,,"AF150386 Human mRNA from cd34+ stem cells Homo sapiens cDNA clone CBMAPB12, mRNA sequence",
ILMN_19965,614.5779,575.51904,699.5805,783.7893,ATP2A2,NM_170665.2,,"Homo sapiens ATPase, Ca++ transporting, cardiac muscle, slow twitch 2 (ATP2A2), transcript variant 1, mRNA.",
ILMN_111164,109.09102,113.061935,111.189926,111.61777,RBP5,R51187,,"yg77a05.s1 Soares infant brain 1NIB Homo sapiens cDNA clone IMAGE:39337 3, mRNA sequence",
ILMN_19727,1101.2991,882.50244,1100.4734,1175.865,DNAJC7,NM_003315.1,,"Homo sapiens DnaJ (Hsp40) homolog, subfamily C, member 7 (DNAJC7), mRNA.",
ILMN_37703,99.83801,104.042076,106.96866,114.77747,EGFL5,XM_929502.1,,"PREDICTED: Homo sapiens EGF-like-domain, multiple 5, transcript variant 1 (EGFL5), mRNA.",
ILMN_132233,103.0845,104.36744,100.43851,97.57541,,DB336746,,"DB336746 TESTI2 Homo sapiens cDNA clone TESTI2010533 3, mRNA sequence",
ILMN_9317,125.4996,119.55714,123.46045,125.13002,S100A13,NM_005979.2,,"Homo sapiens S100 calcium binding protein A13 (S100A13), transcript variant 2, mRNA.",
ILMN_4870,112.69856,99.90749,107.59506,107.30982,ZNF268,NM_003415.1,,"Homo sapiens zinc finger protein 268 (ZNF268), transcript variant A, mRNA.",
ILMN_6522,148.60379,144.98285,130.63795,156.05449,IRF2BP1,NM_015649.1,,"Homo sapiens interferon regulatory factor 2 binding protein 1 (IRF2BP1), mRNA.",
ILMN_14340,119.74838,127.21694,98.81476,100.70644,SIM2,NM_009586.1,,"Homo sapiens single-minded homolog 2 (Drosophila) (SIM2), transcript variant SIM2s, mRNA.",
ILMN_76472,101.11545,99.06924,86.04728,93.5554,,BX093283,,"BX093283 Soares_NFL_T_GBC_S1 Homo sapiens cDNA clone IMAGp998D104004 ; IMAGE:1579737, mRNA sequence",
ILMN_6732,134.26898,134.03268,132.07475,128.37659,GTPBP3,NM_133644.1,,"Homo sapiens GTP binding protein 3 (mitochondrial) (GTPBP3), transcript variant IV, mRNA.",
ILMN_138553,104.803,97.063095,105.51419,100.87865,HOXB1,NM_002144.2,,"Homo sapiens homeo box B1 (HOXB1), mRNA.",
ILMN_71180,655.8289,668.68677,591.75903,523.22955,AK3; AK4,AK026966,,"Homo sapiens cDNA: FLJ23313 fis, clone HEP11919",12477932; 11485571; 10544043; 9813319; 9504419; 7140357; 1639383; 182062
ILMN_7584,130.02966,127.79966,121.94729,132.6625,SERAC1,NM_032861.2,,"Homo sapiens serine active site containing 1 (SERAC1), mRNA.",
ILMN_19146,228.3535,236.25696,181.0844,189.36053,MAP3K7IP1,NM_006116.2,,"Homo sapiens mitogen-activated protein kinase kinase kinase 7 interacting protein 1 (MAP3K7IP1), transcript variant alpha, mRNA.",
ILMN_7332,316.25275,292.37262,320.79123,330.76553,TBC1D13,NM_018201.2,,"Homo sapiens TBC1 domain family, member 13 (TBC1D13), mRNA.",
ILMN_22584,95.22168,93.33737,117.640564,115.157715,GPR109B,NM_006018.1,,"Homo sapiens G protein-coupled receptor 109B (GPR109B), mRNA.",
ILMN_5720,150.92914,140.01921,197.7811,174.00896,PCGF1,NM_032673.1,,"Homo sapiens polycomb group ring finger 1 (PCGF1), mRNA.",
ILMN_107752,91.82539,91.68801,130.66582,154.2011,,AI204073,,"qd73a07.x1 Soares_testis_NHT Homo sapiens cDNA clone IMAGE:1735092 3, mRNA sequence",
ILMN_19433,374.1272,352.55722,396.9633,451.88712,DIABLO,NM_138930.2,,"Homo sapiens diablo homolog (Drosophila) (DIABLO), nuclear gene encoding mitochondrial protein, transcript variant 2, mRNA.",
ILMN_2158,381.8884,393.47577,336.7005,415.94412,ULK1,NM_003565.1,,"Homo sapiens unc-51-like kinase 1 (C. elegans) (ULK1), mRNA.",
ILMN_10116,455.83694,493.93506,272.02502,286.71487,SERINC3,NM_198941.1,,"Homo sapiens serine incorporator 3 (SERINC3), transcript variant 2, mRNA.",
ILMN_94085,120.199585,128.16045,119.39591,119.326584,TLN2,AK021726,,"Homo sapiens cDNA FLJ11664 fis, clone HEMBA1004632",
ILMN_20283,334.1214,321.6171,308.89508,240.35149,C10orf97,NM_024948.2,,"Homo sapiens chromosome 10 open reading frame 97 (C10orf97), mRNA.",
ILMN_27783,120.470245,122.815506,118.86433,127.401245,SHE,NM_001010846.1,,"Homo sapiens Src homology 2 domain containing E (SHE), mRNA.",
ILMN_20784,209.37715,208.40817,147.4965,140.68102,TP53RK,NM_033550.3,,"Homo sapiens TP53 regulating kinase (TP53RK), mRNA.",
ILMN_85003,119.021545,115.52345,94.97083,100.08874,LTC4S,BQ049123,,"AGENCOURT_6795229 NIH_MGC_85 Homo sapiens cDNA clone IMAGE:5786899 5, mRNA sequence",
ILMN_918,149.19537,156.38135,168.83446,194.69214,LTBP3,NM_021070.2,,"Homo sapiens latent transforming growth factor beta binding protein 3 (LTBP3), mRNA.",
ILMN_110895,117.80195,123.76111,121.34623,129.27542,,T85266,,"yd45g10.s1 Soares fetal liver spleen 1NFLS Homo sapiens cDNA clone IMAGE:111234 3, mRNA sequence",
ILMN_25785,423.31625,427.86792,505.36923,541.94635,TEX10,NM_017746.1,,"Homo sapiens testis expressed sequence 10 (TEX10), mRNA.",
ILMN_9592,183.53207,176.96246,166.07495,140.20067,ADSS,NM_001126.2,,"Homo sapiens adenylosuccinate synthase (ADSS), mRNA.",
ILMN_118797,110.49875,108.167145,105.38019,112.991554,,CB043840,,"NISC_gc01a06.x1 NCI_CGAP_Co17 Homo sapiens cDNA clone IMAGE:3217426 3, mRNA sequence",
ILMN_95224,190.27898,215.81676,150.27069,156.501,SCMH1,AK091747,,"Homo sapiens cDNA FLJ34428 fis, clone HLUNG2000761",
ILMN_22749,119.70374,115.738434,116.197014,116.461334,REST,NM_005612.3,,"Homo sapiens RE1-silencing transcription factor (REST), mRNA.",
ILMN_121521,114.99913,119.38475,114.20463,103.684456,C14orf135,DA483022,,"DA483022 FCBBF1 Homo sapiens cDNA clone FCBBF1000024 5, mRNA sequence",
ILMN_39163,135.15518,135.72331,127.42203,136.49336,LOC133185,XM_068229.3,,"PREDICTED: Homo sapiens similar to calmodulin regulated spectrin-associated protein 1-like 1 (LOC133185), mRNA.",
ILMN_8082,376.77863,378.88962,166.48233,126.683395,KIAA1600,NM_020940.2,,"Homo sapiens KIAA1600 (KIAA1600), mRNA.",
ILMN_6658,131.65648,127.85409,114.15361,107.693665,PTRH2,NM_001015509.1,,"Homo sapiens peptidyl-tRNA hydrolase 2 (PTRH2), nuclear gene encoding mitochondrial protein, transcript variant 1, mRNA.",
ILMN_18030,134.02501,129.32733,206.37674,232.3157,TNFSF9,NM_003811.2,,"Homo sapiens tumor necrosis factor (ligand) superfamily, member 9 (TNFSF9), mRNA.",
ILMN_37204,8328.043,8207.284,10271.939,8887.114,LOC642770,XM_927165.1,,"PREDICTED: Homo sapiens similar to 60S ribosomal protein L17 (L23) (LOC642770), mRNA.",
ILMN_565,838.98596,981.6502,947.20825,920.405,TJAP1,NM_080604.1,,"Homo sapiens tight junction associated protein 1 (peripheral) (TJAP1), mRNA.",
ILMN_12391,201.77394,189.73111,262.39847,310.87128,CHRNB1,NM_000747.2,,"Homo sapiens cholinergic receptor, nicotinic, beta 1 (muscle) (CHRNB1), mRNA.",
ILMN_112965,175.01392,190.00407,263.23386,358.43735,,AW138070,,"UI-H-BI1-abw-e-01-0-UI.s1 NCI_CGAP_Sub3 Homo sapiens cDNA clone IMAGE:2713416 3, mRNA sequence",
ILMN_6223,704.89154,644.8379,389.0259,411.64218,NFIX,NM_002501.2,,"Homo sapiens nuclear factor I/X (CCAAT-binding transcription factor) (NFIX), mRNA.",
ILMN_88110,92.18277,94.42562,104.21646,107.14258,,XM_374057,,"PREDICTED: Homo sapiens hypothetical LOC389161 (LOC389161), mRNA",
ILMN_28308,153.5554,163.50386,188.06467,221.59497,ROM1,NM_000327.2,,"Homo sapiens retinal outer segment membrane protein 1 (ROM1), mRNA.",
ILMN_124036,104.49911,101.374695,104.19181,111.63672,,N46855,,"yy73e01.s1 Soares_multiple_sclerosis_2NbHMSP Homo sapiens cDNA clone IMAGE:279192 3, mRNA sequence",
ILMN_6993,908.1079,900.0439,691.23956,770.674,DFFA,NM_004401.2,,"Homo sapiens DNA fragmentation factor, 45kDa, alpha polypeptide (DFFA), transcript variant 1, mRNA.",
ILMN_1009,508.94763,505.49362,378.61707,344.82257,DDX42,NM_007372.2,,"Homo sapiens DEAD (Asp-Glu-Ala-Asp) box polypeptide 42 (DDX42), transcript variant 1, mRNA.",
ILMN_24467,111.01542,96.343025,131.02388,117.81633,AGMAT,NM_024758.3,,"Homo sapiens agmatine ureohydrolase (agmatinase) (AGMAT), mRNA.",
ILMN_2380,96.40074,88.99666,100.45058,98.11681,RET,NM_020630.3,,"Homo sapiens ret proto-oncogene (multiple endocrine neoplasia and medullary thyroid carcinoma 1, Hirschsprung disease) (RET), transcript variant 4, mRNA.",
ILMN_14533,102.55358,104.38745,108.49641,114.280075,SLITRK1,NM_052910.1,,"Homo sapiens SLIT and NTRK-like family, member 1 (SLITRK1), mRNA.",
ILMN_24997,105.75501,103.15614,97.670654,113.71659,TRIM15,NM_033229.1,,"Homo sapiens tripartite motif-containing 15 (TRIM15), transcript variant 1, mRNA.",
ILMN_16859,277.90683,253.10826,493.7177,505.21506,CHORDC1,NM_012124.1,,"Homo sapiens cysteine and histidine-rich domain (CHORD)-containing 1 (CHORDC1), mRNA.",
ILMN_84027,114.43374,106.918686,107.23831,107.98667,LOC727869,BX104024,,"BX104024 NCI_CGAP_Kid3 Homo sapiens cDNA clone IMAGp998B064151, mRNA sequence",
ILMN_23058,113.00653,103.72298,110.11914,105.037346,CLEC12B,NM_205852.1,,"Homo sapiens C-type lectin domain family 12 member B (CLEC12B), mRNA.",
ILMN_15182,1187.8098,1195.3673,1367.6654,1207.793,MATR3,NM_018834.4,,"Homo sapiens matrin 3 (MATR3), transcript variant 2, mRNA.",
ILMN_8518,102.79093,97.35475,96.98459,108.892586,GPR32,NM_001506.1,,"Homo sapiens G protein-coupled receptor 32 (GPR32), mRNA.",
ILMN_41555,108.51332,104.11538,130.9859,113.89367,LOC644424,XM_932180.1,,"PREDICTED: Homo sapiens hypothetical protein LOC644424 (LOC644424), mRNA.",
ILMN_28190,104.37446,105.82472,136.74365,130.47585,FAIM3,NM_005449.3,,"Homo sapiens Fas apoptotic inhibitory molecule 3 (FAIM3), mRNA.",
ILMN_10824,99.758255,98.17466,108.43651,94.24884,MGC45438,NM_152459.2,,"Homo sapiens hypothetical protein MGC45438 (MGC45438), mRNA.",
ILMN_10760,875.6915,873.1356,1845.1813,1692.1011,LTA4H,NM_000895.1,,"Homo sapiens leukotriene A4 hydrolase (LTA4H), mRNA.",
ILMN_110668,179.5034,174.91496,163.84843,161.80276,,AL713633,,Homo sapiens mRNA; cDNA DKFZp761E1721 (from clone DKFZp761E1721),
ILMN_33670,101.51251,108.396706,112.95261,101.57855,LOC387940,XM_942809.1,,"PREDICTED: Homo sapiens hypothetical LOC387940 (LOC387940), mRNA.",
ILMN_76649,110.416954,105.63496,111.375656,102.55212,,AW241826,,"xn75g02.x1 Soares_NFL_T_GBC_S1 Homo sapiens cDNA clone IMAGE:2700338 3, mRNA sequence",
ILMN_117298,107.29396,115.66903,117.0012,116.54116,,AI023517,,"ov79c01.s1 Soares_testis_NHT Homo sapiens cDNA clone IMAGE:1643520 3 similar to contains L1.t1 L1 repetitive element ;, mRNA sequence",
ILMN_135735,112.50071,115.75924,105.76197,116.6161,,BG536707,,"602564836F1 NIH_MGC_77 Homo sapiens cDNA clone IMAGE:4689465 5, mRNA sequence",
ILMN_137290,216.3773,218.52917,175.63466,178.56621,SRP9,NM_003133.1,,"Homo sapiens signal recognition particle 9kDa (SRP9), mRNA.",
ILMN_12965,118.146675,100.25922,109.50164,104.98302,C1orf92,NM_144702.1,,"Homo sapiens chromosome 1 open reading frame 92 (C1orf92), mRNA.",
ILMN_44287,105.854095,117.8033,109.57659,106.162796,LOC642453,XM_926558.1,,"PREDICTED: Homo sapiens hypothetical protein LOC642453 (LOC642453), mRNA.",
ILMN_78402,99.8962,94.869896,107.95341,107.55664,,AI939338,,"qb54e12.x5 NCI_CGAP_Brn23 Homo sapiens cDNA clone IMAGE:1703950 3, mRNA sequence",
ILMN_95329,97.28166,105.48788,112.90457,110.50323,DDT,BF969800,,"602272247F1 NIH_MGC_84 Homo sapiens cDNA clone IMAGE:4360499 5, mRNA sequence",
ILMN_120666,114.398056,116.95902,123.2648,113.72733,,BG201604,,"RST20945 Athersys RAGE Library Homo sapiens cDNA, mRNA sequence",
ILMN_2357,94.83959,94.443184,162.53273,164.68968,FOXA2,NM_021784.3,,"Homo sapiens forkhead box A2 (FOXA2), transcript variant 1, mRNA.",
ILMN_108770,109.53209,108.93611,94.30485,99.27343,,BP221470,,"BP221470 Sugano cDNA library, colon Homo sapiens cDNA clone COL09042, mRNA sequence",
ILMN_13195,111.58281,120.147156,122.33996,138.14597,SLC6A9,NM_001024845.1,,"Homo sapiens solute carrier family 6 (neurotransmitter transporter, glycine), member 9 (SLC6A9), transcript variant 3, mRNA.",
ILMN_21977,117.45509,108.816284,121.61072,111.110054,ZNF3,NM_017715.1,,"Homo sapiens zinc finger protein 3 (A8-51) (ZNF3), transcript variant 1, mRNA.",
ILMN_31467,105.39436,95.088104,110.54613,102.83162,LOC389895,XM_372255.2,,"PREDICTED: Homo sapiens similar to CG4768-PA (LOC389895), mRNA.",
ILMN_113059,113.643196,112.7507,109.91308,109.53292,,CA503019,,"UI-CF-FN0-afp-m-07-0-UI.s1 UI-CF-FN0 Homo sapiens cDNA clone UI-CF-FN0-afp-m-07-0-UI 3, mRNA sequence",
ILMN_120221,86.38196,92.23386,92.39144,92.50839,,BG620949,,"602617306F1 NIH_MGC_79 Homo sapiens cDNA clone IMAGE:4731024 5, mRNA sequence",
ILMN_25988,267.97757,272.29028,296.35043,244.09003,KRAS,NM_004985.3,,"Homo sapiens v-Ki-ras2 Kirsten rat sarcoma viral oncogene homolog (KRAS), transcript variant b, mRNA.",
ILMN_24488,110.782745,105.44272,123.2273,106.013916,ATAD4,NM_024320.2,,"Homo sapiens ATPase family, AAA domain containing 4 (ATAD4), mRNA.",
ILMN_20420,126.14258,134.06644,109.70531,124.07138,ARMC8,NM_015396.3,,"Homo sapiens armadillo repeat containing 8 (ARMC8), transcript variant 2, mRNA.",
ILMN_30163,261.5977,251.65186,116.9511,107.905655,HIST1H4H,NM_003543.3,,"Homo sapiens histone 1, H4h (HIST1H4H), mRNA.",
ILMN_116153,106.29708,105.41849,118.85061,107.84145,,BF591102,,"7h52h12.x1 NCI_CGAP_Co16 Homo sapiens cDNA clone IMAGE:3319655 3, mRNA sequence",
ILMN_27863,120.09629,122.778496,125.75341,115.847595,C10orf96,NM_198515.1,,"Homo sapiens chromosome 10 open reading frame 96 (C10orf96), mRNA.",
ILMN_44382,100.41907,90.85124,99.26439,108.22555,LOC644207,XM_930168.1,,"PREDICTED: Homo sapiens hypothetical protein LOC644207 (LOC644207), mRNA.",
ILMN_109871,114.79335,107.29545,108.823814,109.233116,HOOK2,AA577818,,"nn24d08.s1 NCI_CGAP_Gas1 Homo sapiens cDNA clone IMAGE:1084815 3, mRNA sequence",
ILMN_138980,106.847435,104.267456,557.9143,829.42145,ADAM8,NM_001109.2,,"Homo sapiens ADAM metallopeptidase domain 8 (ADAM8), mRNA.",
ILMN_17423,116.204605,113.18314,119.00417,119.925125,BRPF1,NM_001003694.1,,"Homo sapiens bromodomain and PHD finger containing, 1 (BRPF1), transcript variant 1, mRNA.",
ILMN_16255,532.4039,490.18073,520.39105,530.29767,YIPF4,NM_032312.2,,"Homo sapiens Yip1 domain family, member 4 (YIPF4), mRNA.",
ILMN_11576,522.3057,550.8972,485.04483,459.23907,PPP2R5E,NM_006246.2,,"Homo sapiens protein phosphatase 2, regulatory subunit B (B56), epsilon isoform (PPP2R5E), mRNA.",
ILMN_12617,157.32884,161.21115,129.18002,115.414986,JMJD2D,NM_018039.2,,"Homo sapiens jumonji domain containing 2D (JMJD2D), mRNA.",
ILMN_105117,122.28513,135.52762,103.991684,78.3882,FAM7A2,AW168726,,"xi99e04.x1 NCI_CGAP_Mel3 Homo sapiens cDNA clone IMAGE:2653950 3 similar to contains element MSR1 repetitive element ;, mRNA sequence",
ILMN_27485,318.60565,335.46814,290.57416,318.01553,MTMR4,NM_004687.3,,"Homo sapiens myotubularin related protein 4 (MTMR4), mRNA.",
ILMN_130060,98.714775,103.87022,109.056114,108.20367,,DB302057,,"DB302057 BRAMY2 Homo sapiens cDNA clone BRAMY2018664 3, mRNA sequence",
ILMN_35678,121.83557,121.14654,127.356544,149.05956,LOC402221,XM_938988.1,,"PREDICTED: Homo sapiens similar to actin alpha 1 skeletal muscle protein (LOC402221), mRNA.",
ILMN_28122,117.5407,118.217064,114.979385,131.37672,GNGT1,NM_021955.3,,"Homo sapiens guanine nucleotide binding protein (G protein), gamma transducing activity polypeptide 1 (GNGT1), mRNA.",
ILMN_25221,698.65906,776.81213,657.1192,553.43115,UBP1,NM_014517.2,,"Homo sapiens upstream binding protein 1 (LBP-1a) (UBP1), mRNA.",
ILMN_115960,115.84273,117.67625,116.47116,119.06559,,BU623649,,"UI-H-FG1-bgg-f-12-0-UI.s1 NCI_CGAP_FG1 Homo sapiens cDNA clone UI-H-FG1-bgg-f-12-0-UI 3, mRNA sequence",
ILMN_114829,129.79927,121.14134,133.25142,114.931206,SNX24,CD519467,,"AGENCOURT_14375254 NIH_MGC_181 Homo sapiens cDNA clone IMAGE:30398902 5, mRNA sequence",
ILMN_42161,141.15744,149.6837,152.31212,187.6884,LOC643635,XM_926939.1,,"PREDICTED: Homo sapiens similar to DEAD/H (Asp-Glu-Ala-Asp/His) box polypeptide 11 isoform 1 (LOC643635), mRNA.",
ILMN_91997,93.97259,92.76508,97.74925,106.25072,,AW419238,,"xu31f07.x1 NCI_CGAP_Ov40 Homo sapiens cDNA clone IMAGE:2801797 3, mRNA sequence",
ILMN_6249,149.48648,139.88394,112.40215,116.29302,DLG1,NM_004087.1,,"Homo sapiens discs, large homolog 1 (Drosophila) (DLG1), mRNA.",
ILMN_100804,117.15349,128.42845,122.516495,109.07099,,BI761065,,"603043518F1 NIH_MGC_116 Homo sapiens cDNA clone IMAGE:5183932 5, mRNA sequence",
ILMN_24223,102.14572,104.56051,97.15218,105.4022,CHRM4,NM_000741.2,,"Homo sapiens cholinergic receptor, muscarinic 4 (CHRM4), mRNA.",
ILMN_26192,240.16005,241.80406,190.32271,169.39119,DKFZp686L1814,NM_194282.1,,"Homo sapiens hypothetical protein DKFZp686L1814 (DKFZp686L1814), mRNA.",
ILMN_3693,182.0763,176.92804,194.78694,187.64044,FAM50B,NM_012135.1,,"Homo sapiens family with sequence similarity 50, member B (FAM50B), mRNA.",
ILMN_12531,154.90608,157.84839,137.73993,162.56374,TSPAN10,NM_031945.2,,"Homo sapiens tetraspanin 10 (TSPAN10), mRNA.",
ILMN_11940,95.16303,100.78605,105.85682,115.954254,LDHAL6B,NM_033195.1,,"Homo sapiens lactate dehydrogenase A-like 6B (LDHAL6B), mRNA.",
ILMN_8098,127.16703,131.04524,106.04906,108.818985,HCST,NM_014266.3,,"Homo sapiens hematopoietic cell signal transducer (HCST), transcript variant 1, mRNA.",
ILMN_6033,229.02916,233.31416,273.08554,272.85867,CGRRF1,NM_006568.2,,"Homo sapiens cell growth regulator with ring finger domain 1 (CGRRF1), mRNA.",
ILMN_14108,997.62445,934.63635,484.46994,547.08417,SIN3A,NM_015477.1,,"Homo sapiens SIN3 homolog A, transcription regulator (yeast) (SIN3A), mRNA.",
ILMN_434,337.84912,325.8683,249.86642,267.42267,NKX3-1,NM_006167.2,,"Homo sapiens NK3 transcription factor related, locus 1 (Drosophila) (NKX3-1), mRNA.",
ILMN_1883,382.03174,370.33612,395.2871,393.92273,NSUN5,NM_148956.1,,"Homo sapiens NOL1/NOP2/Sun domain family, member 5 (NSUN5), transcript variant 1, mRNA.",
ILMN_17716,405.47733,386.0007,670.65125,597.27856,WDR68,NM_005828.2,,"Homo sapiens WD repeat domain 68 (WDR68), transcript variant 1, mRNA.",
ILMN_122109,116.10801,113.44493,114.960915,119.18056,SIGLEC5,CF596289,,"AGENCOURT_15668361 NCI_CGAP_St3 Homo sapiens cDNA clone IMAGE:30704216 5, mRNA sequence",
ILMN_137583,99.50447,94.61497,111.83876,102.308586,CCRK,NM_178432.1,,"Homo sapiens cell cycle related kinase (CCRK), transcript variant 1, mRNA.",
ILMN_14210,93.44255,86.89199,1557.3098,2105.6592,PRSS8,NM_002773.2,,"Homo sapiens protease, serine, 8 (prostasin) (PRSS8), mRNA.",
ILMN_6762,3458.196,3590.924,3621.5842,3808.753,NDUFS5,NM_004552.1,,"Homo sapiens NADH dehydrogenase (ubiquinone) Fe-S protein 5, 15kDa (NADH-coenzyme Q reductase) (NDUFS5), mRNA.",
ILMN_110215,194.23148,208.51831,184.74738,254.5374,,U43604,,"Human unidentified mRNA, partial sequence",
ILMN_15258,115.574585,111.203926,108.86227,109.92058,MGC35206,NM_178552.2,,"Homo sapiens hypothetical protein MGC35206 (MGC35206), mRNA.",
ILMN_27125,412.6915,421.67355,340.57294,281.84988,KTI12,NM_138417.2,,"Homo sapiens KTI12 homolog, chromatin associated (S. cerevisiae) (KTI12), mRNA.",
ILMN_21940,115.16793,117.52764,115.1799,114.674736,TNRC6A,NM_020847.1,,"Homo sapiens trinucleotide repeat containing 6A (TNRC6A), transcript variant 2, mRNA.",
ILMN_92951,101.1493,99.85939,94.27895,93.07657,KIAA1244,AW664435,,"hi12a04.x1 NCI_CGAP_GU1 Homo sapiens cDNA clone IMAGE:2972046 3, mRNA sequence",
ILMN_85185,174.75499,177.9682,187.10516,183.61786,,BX537605,,Homo sapiens mRNA; cDNA DKFZp686P23119 (from clone DKFZp686P23119),
ILMN_85111,103.25939,105.529236,111.03829,100.97427,MICALCL,AI743491,,"wf63h01.x2 Soares_NFL_T_GBC_S1 Homo sapiens cDNA clone IMAGE:2360305 3, mRNA sequence",
ILMN_77777,115.672226,101.058235,101.41033,99.849724,KHDRBS1,CB240558,,"UI-CF-FN0-afv-b-16-0-UI.s1 UI-CF-FN0 Homo sapiens cDNA clone UI-CF-FN0-afv-b-16-0-UI 3, mRNA sequence",
ILMN_1149,1072.8052,1064.295,1264.1421,1235.0055,MRPL11,NM_016050.2,,"Homo sapiens mitochondrial ribosomal protein L11 (MRPL11), nuclear gene encoding mitochondrial protein, transcript variant 1, mRNA.",
ILMN_117640,112.06745,109.92776,99.16556,97.97908,,BQ186063,,"UI-E-EJ1-ajn-k-03-0-UI.r1 UI-E-EJ1 Homo sapiens cDNA clone UI-E-EJ1-ajn-k-03-0-UI 5, mRNA sequence",
ILMN_34301,107.83364,107.55408,106.35833,112.613045,LOC648613,XM_937682.1,,"PREDICTED: Homo sapiens similar to Keratinocytes-associated transmembrane protein 2 precursor (LOC648613), mRNA.",
ILMN_27644,146.66563,127.94154,151.23286,165.30241,KCTD11,NM_001002914.1,,"Homo sapiens potassium channel tetramerisation domain containing 11 (KCTD11), mRNA.",
ILMN_615,109.4569,108.04569,125.23651,114.06035,FUNDC2,NM_023934.3,,"Homo sapiens FUN14 domain containing 2 (FUNDC2), mRNA.",
ILMN_28906,125.87424,123.2755,130.97964,115.322014,C15orf29,NM_024713.1,,"Homo sapiens chromosome 15 open reading frame 29 (C15orf29), mRNA.",
ILMN_9313,97.63969,101.13999,3661.5461,997.9846,FGFBP1,NM_005130.3,,"Homo sapiens fibroblast growth factor binding protein 1 (FGFBP1), mRNA.",
ILMN_72808,102.49482,104.99113,106.10839,96.540764,,BX089365,,"BX089365 Soares_multiple_sclerosis_2NbHMSP Homo sapiens cDNA clone IMAGp998O04630 ; IMAGE:284379, mRNA sequence",
ILMN_41985,108.35712,113.67398,107.40044,113.49882,LOC651344,XM_944613.1,,"PREDICTED: Homo sapiens hypothetical protein LOC651344 (LOC651344), mRNA.",
ILMN_121718,111.17763,101.509796,111.667595,117.83026,CDH13,AA912131,,"ol19d05.s1 Soares_NFL_T_GBC_S1 Homo sapiens cDNA clone IMAGE:1523913 3, mRNA sequence",
ILMN_125215,117.39574,115.6457,111.754745,124.06659,,BG485457,,"602505342F1 NIH_MGC_77 Homo sapiens cDNA clone IMAGE:4618691 5, mRNA sequence",
ILMN_71474,111.00208,113.17089,108.32194,117.389915,SHANK2,BX111459,,"BX111459 Soares fetal liver spleen 1NFLS Homo sapiens cDNA clone IMAGp998P24378, mRNA sequence",
ILMN_17261,100.07776,110.21617,101.64193,118.396736,BMF,NM_033503.3,,"Homo sapiens Bcl2 modifying factor (BMF), transcript variant 2, mRNA.",
ILMN_137983,129.53421,128.52328,110.1235,113.52697,C17orf41,XM_942426.1,,"PREDICTED: Homo sapiens chromosome 17 open reading frame 41, transcript variant 2 (C17orf41), mRNA.",
ILMN_23904,131.126,121.05634,132.42897,130.32948,C1orf82,NM_024813.1,,"Homo sapiens chromosome 1 open reading frame 82 (C1orf82), mRNA.",
ILMN_44643,121.894325,106.17358,114.62696,119.13147,LOC648748,XM_937830.1,,"PREDICTED: Homo sapiens similar to hydrocephalus inducing (LOC648748), mRNA.",
ILMN_907,171.30408,173.74571,123.97752,121.85318,TARDBP,NM_007375.3,,"Homo sapiens TAR DNA binding protein (TARDBP), mRNA.",
ILMN_107670,96.82498,91.008156,94.11855,97.921074,,AW168360,,"xi80g02.x1 NCI_CGAP_Mel3 Homo sapiens cDNA clone IMAGE:2652146 3, mRNA sequence",
ILMN_18734,223.77844,224.25261,251.1273,241.92976,HSDL2,NM_032303.2,,"Homo sapiens hydroxysteroid dehydrogenase like 2 (HSDL2), mRNA.",
ILMN_37639,99.50447,105.49844,97.73126,104.85894,LOC648359,XM_937414.1,,"PREDICTED: Homo sapiens similar to CG33096-PB, isoform B (LOC648359), mRNA.",
ILMN_17510,261.81732,262.45605,366.4919,300.1318,SETMAR,NM_006515.1,,"Homo sapiens SET domain and mariner transposase fusion gene (SETMAR), mRNA.",
ILMN_44662,1361.0393,1243.4459,2501.324,1990.1388,LOC649682,XM_938755.1,,"PREDICTED: Homo sapiens similar to ribosomal protein L31 (LOC649682), mRNA.",
ILMN_31408,108.984634,106.57917,96.10204,102.608025,LOC646182,XM_929139.1,,"PREDICTED: Homo sapiens similar to XG glycoprotein precursor (Protein PBDX) (LOC646182), mRNA.",
ILMN_761,212.77397,217.87263,193.44435,220.2221,PIGG,NM_017733.2,,"Homo sapiens phosphatidylinositol glycan, class G (PIGG), mRNA.",
ILMN_25961,342.80475,330.16168,117.1978,122.874664,F2R,NM_001992.2,,"Homo sapiens coagulation factor II (thrombin) receptor (F2R), mRNA.",
ILMN_24874,96.26495,91.506485,92.79521,115.44856,FAM83E,NM_017708.1,,"Homo sapiens family with sequence similarity 83, member E (FAM83E), mRNA.",
ILMN_5456,132.47697,119.46408,122.65064,147.97025,CCDC9,NM_015603.1,,"Homo sapiens coiled-coil domain containing 9 (CCDC9), mRNA.",
ILMN_5665,713.59314,735.5611,374.58542,200.32977,GJA1,NM_000165.2,,"Homo sapiens gap junction protein, alpha 1, 43kDa (connexin 43) (GJA1), mRNA.",
ILMN_107664,125.73428,121.61495,120.987785,122.21215,,N74210,,"za59c04.s1 Soares fetal liver spleen 1NFLS Homo sapiens cDNA clone IMAGE:296838 3, mRNA sequence",
ILMN_112232,102.545074,99.277596,86.31382,105.21866,,BM714348,,"UI-E-EJ0-ahr-o-19-0-UI.r1 UI-E-EJ0 Homo sapiens cDNA clone UI-E-EJ0-ahr-o-19-0-UI 5, mRNA sequence",
ILMN_16267,103.43108,102.89254,127.62074,113.70423,RNASE4,NM_002937.3,,"Homo sapiens ribonuclease, RNase A family, 4 (RNASE4), transcript variant 2, mRNA.",
ILMN_2838,890.70404,880.2775,670.1603,581.32153,FEM1A,NM_018708.1,,"Homo sapiens fem-1 homolog a (C.elegans) (FEM1A), mRNA.",
ILMN_117486,101.887955,108.01984,112.61981,111.78597,CHD9,BQ027481,,"UI-H-CO0-aqs-g-06-0-UI.s1 NCI_CGAP_Sub9 Homo sapiens cDNA clone IMAGE:3105201 3, mRNA sequence",
ILMN_23792,93.82519,88.79548,117.79487,133.28891,C6orf117,NM_138409.1,,"Homo sapiens chromosome 6 open reading frame 117 (C6orf117), mRNA.",
ILMN_17379,658.90674,601.11346,1062.911,914.9759,LIPA,NM_000235.2,,"Homo sapiens lipase A, lysosomal acid, cholesterol esterase (Wolman disease) (LIPA), mRNA.",
ILMN_29933,120.80942,110.16778,114.036095,106.24124,HIST1H2BD,NM_021063.2,,"Homo sapiens histone 1, H2bd (HIST1H2BD), transcript variant 1, mRNA.",
ILMN_33054,111.08887,111.86212,121.96043,128.93541,LOC653129,XM_931614.1,,"PREDICTED: Homo sapiens similar to protein tyrosine phosphatase, non-receptor type 20, transcript variant 2 (LOC653129), mRNA.",
ILMN_3641,118.511116,112.059975,104.4861,85.773834,FLJ32312,NM_144709.1,,"Homo sapiens hypothetical protein FLJ32312 (FLJ32312), mRNA.",
ILMN_15301,110.622375,96.72831,92.770836,92.7358,EPB41,NM_203343.1,,"Homo sapiens erythrocyte membrane protein band 4.1 (elliptocytosis 1, RH-linked) (EPB41), transcript variant 1, mRNA.",
ILMN_6060,115.217964,114.08777,105.8221,95.24966,KLF12,NM_016285.2,,"Homo sapiens Kruppel-like factor 12 (KLF12), transcript variant 2, mRNA.",
ILMN_32047,93.15925,83.373245,124.40871,145.61172,LOC284422,XM_939969.1,,"PREDICTED: Homo sapiens similar to HSPC323 (LOC284422), mRNA.",
ILMN_37132,135.07903,156.6921,132.48404,122.83161,MGC16597,XM_946246.1,,"PREDICTED: Homo sapiens similar to RIKEN cDNA 3110023B02, transcript variant 4 (MGC16597), mRNA.",
ILMN_27950,586.5601,586.925,844.223,691.0056,WAC,NM_016628.2,,"Homo sapiens WW domain containing adaptor with coiled-coil (WAC), transcript variant 1, mRNA.",
ILMN_117200,105.49412,103.841644,117.09128,107.65578,LOC647281,AI276620,,"ql64a10.x1 Soares_NhHMPu_S1 Homo sapiens cDNA clone IMAGE:1877082 3 similar to contains L1.b2 L1 repetitive element ;, mRNA sequence",
ILMN_109546,106.84357,115.286446,114.21492,112.79921,,BG207469,,"RST26950 Athersys RAGE Library Homo sapiens cDNA, mRNA sequence",
ILMN_41348,138.10368,136.55748,141.2261,123.09282,LOC650759,XM_944798.1,,"PREDICTED: Homo sapiens similar to Bcl-2-associated transcription factor 1 (Btf), transcript variant 2 (LOC650759), mRNA.",
ILMN_27023,248.70425,273.31012,326.7334,439.7391,THOC2,NM_020449.1,,"Homo sapiens THO complex 2 (THOC2), mRNA.",
ILMN_18149,6549.9478,5741.6963,2069.953,2616.507,HLA-B,NM_005514.5,,"Homo sapiens major histocompatibility complex, class I, B (HLA-B), mRNA.",
ILMN_123927,103.491615,108.80446,88.16364,103.26914,,H16684,,"ym26d09.s1 Soares infant brain 1NIB Homo sapiens cDNA clone IMAGE:49474 3, mRNA sequence",
ILMN_13954,149.99344,147.08163,128.92957,124.82204,ZNF311,NM_001010877.2,,"Homo sapiens zinc finger protein 311 (ZNF311), mRNA.",
ILMN_23428,131.32599,141.46497,133.31192,118.00817,FPGS,NM_001018078.1,,"Homo sapiens folylpolyglutamate synthase (FPGS), nuclear gene encoding mitochondrial protein, transcript variant 2, mRNA.",
ILMN_24930,151.17186,145.4567,152.33427,135.45958,FUBP1,NM_003902.3,,"Homo sapiens far upstream element (FUSE) binding protein 1 (FUBP1), mRNA.",
ILMN_109230,111.21045,122.30554,121.951126,125.485176,,AI420037,,"te92a08.x1 NCI_CGAP_Pr28 Homo sapiens cDNA clone IMAGE:2094134 3, mRNA sequence",
[truncated: 2,958,916 more chars]
