# Supplementary material for: Systems analysis of the prostate tumor suppressor NKX3.1 supports roles in DNA repair and luminal cell differentiation
Source: F1000Res. 2014 Dec 18;3:115. Originally published 2014 May 21. [Version 2] doi: 10.12688/f1000research.3818.2 (PMC4141641; doi:10.12688/f1000research.3818.2)
Supplement: NKX3.1 expression and interactions Dataset — Data set 1: Summary of NKX3.1 interacting proteins Data set 1A: All proteins identified in four independent mock and FLAG-NKX3.1 affinity purifications Data set 1B: List of 58 high confidence NKX3.1 interacting proteins Data set 1C: Lists of proteins shown in the Venn diagram in Fig. 1B Data set 2: Summary of NKX3.1-regulated gene expression Data set 2A: All raw mRNA expression data Data set 2B: Averaged mRNA expression data Data set 2C: List of mRNAs that show a greater than 5-fold change (p greater or even to 0.05) in cells expressing NKX3.1 for 7 hours (= "5x data set") Data set 2D: list of NKX3.1 regulated genes containing conserved AP1 binding sites Data set 2E: List of NKX3.1 regulated genes containing conserved SRF binding sites Data set 2F: List of NKX3.1 regulated mRNAs that are inversely regulated in human prostate cancer derived cell lines [file f1000research-3-6373-s0000.tgz › 1467835]

"Data set 2C: List of mRNAs that show a greater than 5-fold change (p greater or even to 0.05) in cells expressing NKX3.1 for 7 hours (= ""5x data set"")",,,,,,,,,,
Group ()*,GFP_7hr,NKX3.1_7hr,,,,,,,,
Systematic,Raw,Raw,Fold Change,Common,Genbank,Gene Symbol,Map,Chromosome,Description,PubMedID
ILMN_2335,20346.2,346.52917,0.017031641,TAGLN,NM_003186.3,,,0,"Homo sapiens transgelin (TAGLN), transcript variant 2, mRNA.",
ILMN_2929,8558.842,332.8625,0.038891067,EEF1A2,NM_001958.2,,,0,"Homo sapiens eukaryotic translation elongation factor 1 alpha 2 (EEF1A2), mRNA.",
ILMN_16591,2350.2876,102.479164,0.043602819,GREM1,NM_013372.5,,,0,"Homo sapiens gremlin 1, cysteine knot superfamily, homolog (Xenopus laevis) (GREM1), mRNA.",
ILMN_138374,4163.754,203.80417,0.048947217,FOXD1,NM_004472.1,,,0,"Homo sapiens forkhead box D1 (FOXD1), mRNA.",
ILMN_28694,2729.3083,133.15,0.048785254,CDH2,NM_001792.2,,,0,"Homo sapiens cadherin 2, type 1, N-cadherin (neuronal) (CDH2), mRNA.",
ILMN_6391,4763.129,250.85834,0.052666711,FLNC,NM_001458.2,,,0,"Homo sapiens filamin C, gamma (actin binding protein 280) (FLNC), mRNA.",
ILMN_21021,1685.0042,91.270836,0.054166533,KISS1,NM_002256.2,,,0,"Homo sapiens KiSS-1 metastasis-suppressor (KISS1), mRNA.",
ILMN_5518,2828.7666,170.25417,0.060186715,H2BFS,NM_017445.1,,,0,"Homo sapiens H2B histone family, member S (H2BFS), mRNA.",
ILMN_11548,2023.8583,124.729164,0.061629396,COL1A1,NM_000088.2,,,0,"Homo sapiens collagen, type I, alpha 1 (COL1A1), mRNA.",
ILMN_139036,1669.3583,101.83333,0.061001482,COL5A1,NM_000093.2,,,0,"Homo sapiens collagen, type V, alpha 1 (COL5A1), mRNA.",
ILMN_3066,1511.7916,95.229164,0.062990933,IGFBP5,NM_000599.2,,,0,"Homo sapiens insulin-like growth factor binding protein 5 (IGFBP5), mRNA.",
ILMN_22862,1245.2417,98.495834,0.079097764,DKK1,NM_012242.2,,,0,"Homo sapiens dickkopf homolog 1 (Xenopus laevis) (DKK1), mRNA.",
ILMN_17974,9981.316,926.925,0.092866011,HIST1H2BK,NM_080593.1,,,0,"Homo sapiens histone 1, H2bk (HIST1H2BK), mRNA.",
ILMN_29524,1898.6042,183.20416,0.09649413,MYL9,NM_006097.3,,,0,"Homo sapiens myosin, light polypeptide 9, regulatory (MYL9), transcript variant 1, mRNA.",
ILMN_9422,3012.2168,312.13333,0.103622465,UCHL1,NM_004181.3,,,0,"Homo sapiens ubiquitin carboxyl-terminal esterase L1 (ubiquitin thiolesterase) (UCHL1), mRNA.",
ILMN_15273,866.9166,87.8,0.101278485,ANKRD1,NM_014391.2,,,0,"Homo sapiens ankyrin repeat domain 1 (cardiac muscle) (ANKRD1), mRNA.",
ILMN_29515,1191.0333,125.97083,0.105766002,FLJ90166,NM_153360.1,,,0,"Homo sapiens hypothetical protein FLJ90166 (FLJ90166), mRNA.",
ILMN_18282,2731.675,320.46667,0.11731508,HIST1H1C,NM_005319.3,,,0,"Homo sapiens histone 1, H1c (HIST1H1C), mRNA.",
ILMN_9078,1386.9417,167.24582,0.120586049,C21orf7,NM_020152.2,,,0,"Homo sapiens chromosome 21 open reading frame 7 (C21orf7), mRNA.",
ILMN_27133,1119.875,143.28333,0.127945824,SAMD9L,NM_152703.2,,,0,"Homo sapiens sterile alpha motif domain containing 9-like (SAMD9L), mRNA.",
ILMN_1944,2827.1833,362.5625,0.128241597,IFIT3,NM_001549.2,,,0,"Homo sapiens interferon-induced protein with tetratricopeptide repeats 3 (IFIT3), mRNA.",
ILMN_30352,734.37085,91.816666,0.125027656,HAK,NM_052947.2,,,0,"Homo sapiens heart alpha-kinase (HAK), mRNA.",
ILMN_15885,1592.9792,210.4125,0.132087412,CRIP1,NM_001311.3,,,0,"Homo sapiens cysteine-rich protein 1 (intestinal) (CRIP1), mRNA.",
ILMN_8006,4915.304,638.9166,0.129985165,TPM1,NM_000366.5,,,0,"Homo sapiens tropomyosin 1 (alpha) (TPM1), transcript variant 5, mRNA.",
ILMN_1519,1899.1333,252.10416,0.132746954,ZNFX1,NM_021035.1,,,0,"Homo sapiens zinc finger, NFX1-type containing 1 (ZNFX1), mRNA.",
ILMN_137533,1254.0376,173.12917,0.1380574,COL5A2,NM_000393.2,,,0,"Homo sapiens collagen, type V, alpha 2 (COL5A2), mRNA.",
ILMN_26493,860.45416,117.662506,0.136744654,HIST1H2AC,NM_003512.3,,,0,"Homo sapiens histone 1, H2ac (HIST1H2AC), mRNA.",
ILMN_25778,745.475,103.075,0.138267548,CSPG2,NM_004385.2,,,0,"Homo sapiens chondroitin sulfate proteoglycan 2 (versican) (CSPG2), mRNA.",
ILMN_17622,926.9792,131.8375,0.142222717,HIST1H2BD,NM_138720.1,,,0,"Homo sapiens histone 1, H2bd (HIST1H2BD), transcript variant 2, mRNA.",
ILMN_4643,5592.2583,814.4083,0.145631381,IFI35,NM_005533.2,,,0,"Homo sapiens interferon-induced protein 35 (IFI35), mRNA.",
ILMN_3374,4342.6997,631.32916,0.145377116,CTGF,NM_001901.1,,,0,"Homo sapiens connective tissue growth factor (CTGF), mRNA.",
ILMN_14948,3043.8374,442.85,0.145490689,TNC,NM_002160.1,,,0,"Homo sapiens tenascin C (hexabrachion) (TNC), mRNA.",
ILMN_6146,659.6042,94.04167,0.142572879,BGN,NM_001711.3,,,0,"Homo sapiens biglycan (BGN), mRNA.",
ILMN_15631,1098.5917,164.59167,0.149820602,HRASLS3,NM_007069.1,,,0,"Homo sapiens HRAS-like suppressor 3 (HRASLS3), mRNA.",
ILMN_17479,8826.275,1335.1792,0.151273238,TAP1,NM_000593.5,,,0,"Homo sapiens transporter 1, ATP-binding cassette, sub-family B (MDR/TAP) (TAP1), mRNA.",
ILMN_22827,1024.4125,161.62083,0.157769287,TNFSF10,NM_003810.2,,,0,"Homo sapiens tumor necrosis factor (ligand) superfamily, member 10 (TNFSF10), mRNA.",
ILMN_18672,1271.9166,203.45834,0.159962013,DAB2,NM_001343.1,,,0,"Homo sapiens disabled homolog 2, mitogen-responsive phosphoprotein (Drosophila) (DAB2), mRNA.",
ILMN_532,1556.3625,256.03333,0.164507517,TRIM22,NM_006074.2,,,0,"Homo sapiens tripartite motif-containing 22 (TRIM22), mRNA.",
ILMN_5109,5505.4624,906.2792,0.164614547,RAGE,NM_014226.1,,,0,"Homo sapiens renal tumor antigen (RAGE), mRNA.",
ILMN_19030,4791.6084,788.8375,0.164628958,STAT2,NM_005419.2,,,0,"Homo sapiens signal transducer and activator of transcription 2, 113kDa (STAT2), mRNA.",
ILMN_13995,571.48334,92.77916,0.16234797,SIM2,NM_005069.2,,,0,"Homo sapiens single-minded homolog 2 (Drosophila) (SIM2), transcript variant SIM2, mRNA.",
ILMN_17961,4485.079,750.6792,0.16737257,KLF6,NM_001300.4,,,0,"Homo sapiens Kruppel-like factor 6 (KLF6), transcript variant 2, mRNA.",
ILMN_5048,676.56665,112.5875,0.166410065,NPTX1,NM_002522.2,,,0,"Homo sapiens neuronal pentraxin I (NPTX1), mRNA.",
ILMN_4882,4408.671,764.67084,0.173447018,THBS1,NM_003246.2,,,0,"Homo sapiens thrombospondin 1 (THBS1), mRNA.",
ILMN_7313,888.14166,155.10417,0.174638998,OXTR,NM_000916.3,,,0,"Homo sapiens oxytocin receptor (OXTR), mRNA.",
ILMN_9752,2424.896,422.90002,0.17439924,IFI44L,NM_006820.1,,,0,"Homo sapiens interferon-induced protein 44-like (IFI44L), mRNA.",
ILMN_13364,596.39166,104.816666,0.175751395,ACTG2,NM_001615.3,,,0,"Homo sapiens actin, gamma 2, smooth muscle, enteric (ACTG2), mRNA.",
ILMN_22736,1850.6001,338.21252,0.182758296,THY1,NM_006288.2,,,0,"Homo sapiens Thy-1 cell surface antigen (THY1), mRNA.",
ILMN_5690,615.6792,116.020836,0.188443651,MYLK,NM_005965.3,,,0,"Homo sapiens myosin, light polypeptide kinase (MYLK), transcript variant 6, mRNA.",
ILMN_1437,705.075,138.125,0.195901145,C2orf32,NM_015463.1,,,0,"Homo sapiens chromosome 2 open reading frame 32 (C2orf32), mRNA.",
ILMN_21480,2339.2793,461.30835,0.197201057,PLEKHC1,NM_006832.1,,,0,"Homo sapiens pleckstrin homology domain containing, family C (with FERM domain) member 1 (PLEKHC1), mRNA.",
ILMN_4796,129.025,654.2125,5.070432087,PANX2,NM_052839.2,,,0,"Homo sapiens pannexin 2 (PANX2), mRNA.",
ILMN_17492,74.5125,367.31665,4.929597719,C20orf42,NM_017671.3,,,0,"Homo sapiens chromosome 20 open reading frame 42 (C20orf42), mRNA.",
ILMN_3195,265.2125,1335.8916,5.037061224,GSTO2,NM_183239.1,,,0,"Homo sapiens glutathione S-transferase omega 2 (GSTO2), mRNA.",
ILMN_30109,120.27917,616.4166,5.124882388,PDGFB,NM_033016.1,,,0,"Homo sapiens platelet-derived growth factor beta polypeptide (simian sarcoma viral (v-sis) oncogene homolog) (PDGFB), transcript variant 2, mRNA.",
ILMN_14524,92.525,470.15417,5.081374439,FAM83A,NM_032899.4,,,0,"Homo sapiens family with sequence similarity 83, member A (FAM83A), transcript variant 1, mRNA.",
ILMN_29352,248.33334,1280.5916,5.15674456,ZD52F10,NM_033317.2,,,0,"Homo sapiens dermokine (ZD52F10), transcript variant 2, mRNA.",
ILMN_6196,145.03334,750.8458,5.177056531,VTI1A,NM_145206.1,,,0,"Homo sapiens vesicle transport through interaction with t-SNAREs homolog 1A (yeast) (VTI1A), mRNA.",
ILMN_138980,105.725006,558.55,5.283045337,ADAM8,NM_001109.2,,,0,"Homo sapiens ADAM metallopeptidase domain 8 (ADAM8), mRNA.",
ILMN_21287,103.59167,551.7,5.325717792,TNFRSF6B,NM_003823.2,,,0,"Homo sapiens tumor necrosis factor receptor superfamily, member 6b, decoy (TNFRSF6B), transcript variant M68E, mRNA.",
ILMN_12486,620.0917,3247.8374,5.237672751,KRT7,NM_005556.3,,,0,"Homo sapiens keratin 7 (KRT7), mRNA.",
ILMN_7434,141.20416,746.4083,5.286022027,CASP4,NM_033306.2,,,0,"Homo sapiens caspase 4, apoptosis-related cysteine peptidase (CASP4), transcript variant gamma, mRNA.",
ILMN_139087,71.65416,373.95834,5.218934114,SGPP2,XM_938742.1,,,0,"PREDICTED: Homo sapiens sphingosine-1-phosphate phosphotase 2 (SGPP2), mRNA.",
ILMN_15226,116.28333,629.6,5.414361629,CYP27B1,NM_000785.3,,,0,"Homo sapiens cytochrome P450, family 27, subfamily B, polypeptide 1 (CYP27B1), nuclear gene encoding mitochondrial protein, mRNA.",
ILMN_10750,89.6125,481.1458,5.369181755,PADI3,NM_016233.1,,,0,"Homo sapiens peptidyl arginine deiminase, type III (PADI3), mRNA.",
ILMN_2945,100.058334,554.6708,5.54347427,CKMT1B,NM_020990.3,,,0,"Homo sapiens creatine kinase, mitochondrial 1B (CKMT1B), nuclear gene encoding mitochondrial protein, mRNA.",
ILMN_20087,75.9,413.88333,5.4530083,COL17A1,NM_000494.2,,,0,"Homo sapiens collagen, type XVII, alpha 1 (COL17A1), transcript variant long, mRNA.",
ILMN_3369,78.90417,435,5.513016612,TMEM30B,NM_001017970.1,,,0,"Homo sapiens transmembrane protein 30B (TMEM30B), mRNA.",
ILMN_5543,161.5875,908.48334,5.622237735,TPD52L1,NM_001003396.1,,,0,"Homo sapiens tumor protein D52-like 1 (TPD52L1), transcript variant 3, mRNA.",
ILMN_6758,174.4125,995.8625,5.70981151,RXRA,NM_002957.3,,,0,"Homo sapiens retinoid X receptor, alpha (RXRA), mRNA.",
ILMN_3096,192.06667,1095.0708,5.701513959,ARHGEF16,NM_014448.2,,,0,"Homo sapiens Rho guanine exchange factor (GEF) 16 (ARHGEF16), mRNA.",
ILMN_16629,1465.7251,8400.421,5.731239098,MT1X,NM_005952.2,,,0,"Homo sapiens metallothionein 1X (MT1X), mRNA.",
ILMN_21992,84.76666,482.18335,5.688360848,SNX10,NM_013322.2,,,0,"Homo sapiens sorting nexin 10 (SNX10), mRNA.",
ILMN_8597,165.6875,950.4667,5.73650215,GALNAC4S-6ST,NM_015892.2,,,0,"Homo sapiens B cell RAG associated protein (GALNAC4S-6ST), mRNA.",
ILMN_23858,252.76251,1474.0167,5.831627087,GPR56,NM_201525.1,,,0,"Homo sapiens G protein-coupled receptor 56 (GPR56), transcript variant 3, mRNA.",
ILMN_2570,103.191666,614.7042,5.956917102,CD14,NM_000591.1,,,0,"Homo sapiens CD14 antigen (CD14), mRNA.",
ILMN_18136,156.19167,924.3458,5.918022389,C1orf130,NM_001010980.2,,,0,"Homo sapiens chromosome 1 open reading frame 130 (C1orf130), mRNA.",
ILMN_23727,102.666664,619.4667,6.033766715,MAL2,NM_052886.1,,,0,"Homo sapiens mal, T-cell differentiation protein 2 (MAL2), mRNA.",
ILMN_1146,196.85,1192.4541,6.057678943,PYCARD,NM_145183.1,,,0,"Homo sapiens PYD and CARD domain containing (PYCARD), transcript variant 3, mRNA.",
ILMN_25549,1796.8667,10861.729,6.044816235,HSPA1B,NM_005346.3,,,0,"Homo sapiens heat shock 70kDa protein 1B (HSPA1B), mRNA.",
ILMN_2234,90.80417,554.44165,6.105905158,GJB3,NM_001005752.1,,,0,"Homo sapiens gap junction protein, beta 3, 31kDa (connexin 31) (GJB3), transcript variant 2, mRNA.",
ILMN_8643,166.88333,1039.6583,6.229851118,STK32B,NM_018401.1,,,0,"Homo sapiens serine/threonine kinase 32B (STK32B), mRNA.",
ILMN_127874,95.65416,605.9208,6.334495018,,DN919451,,,0,"MCF7RNAL26H10TF Human MCF7 breast cancer cell line near full length normalized library (MCF7_EST) Homo sapiens cDNA clone MCF7_RNA_L_26_H10, mRNA sequence",
ILMN_20794,104.82083,672.2708,6.413522961,LCN2,NM_005564.2,,,0,"Homo sapiens lipocalin 2 (oncogene 24p3) (LCN2), mRNA.",
ILMN_25320,95.90833,615.4458,6.417021337,IL1A,NM_000575.3,,,0,"Homo sapiens interleukin 1, alpha (IL1A), mRNA.",
ILMN_13160,107.73334,707.275,6.565052193,SERPINB5,NM_002639.2,,,0,"Homo sapiens serpin peptidase inhibitor, clade B (ovalbumin), member 5 (SERPINB5), mRNA.",
ILMN_41356,104.5125,704.8417,6.744089941,MGC61598,XM_939432.1,,,0,"PREDICTED: Homo sapiens similar to ankyrin-repeat protein Nrarp (MGC61598), mRNA.",
ILMN_13561,115.39583,794.51666,6.885141863,RASD1,NM_016084.3,,,0,"Homo sapiens RAS, dexamethasone-induced 1 (RASD1), mRNA.",
ILMN_30002,108.89167,757.9917,6.960970476,KLK5,NM_012427.3,,,0,"Homo sapiens kallikrein 5 (KLK5), mRNA.",
ILMN_41407,106.48334,750.625,7.04922479,LOC652878,XM_942594.1,,,0,"PREDICTED: Homo sapiens similar to heat shock 70kDa protein 6 (HSP70B) (LOC652878), mRNA.",
ILMN_17570,449.41248,3093.9333,6.8843956,TFPI2,NM_006528.2,,,0,"Homo sapiens tissue factor pathway inhibitor 2 (TFPI2), mRNA.",
ILMN_17025,98.3107,689.9665,7.018223856,JAG2,NM_002226.3,,,0,"Homo sapiens jagged 2 (JAG2), transcript variant 1, mRNA.",
ILMN_127505,120.22084,855.4125,7.115342897,,AF432419,,,0,"Homo sapiens C75F mRNA, complete cds",
ILMN_31772,99.55417,727.48334,7.307412035,LOC652846,XM_942545.1,,,0,"PREDICTED: Homo sapiens similar to Annexin A8 (Annexin VIII) (Vascular anticoagulant-beta) (VAC-beta) (LOC652846), mRNA.",
ILMN_19740,402.25,3054.3833,7.59324624,DNAJB1,NM_006145.1,,,0,"Homo sapiens DnaJ (Hsp40) homolog, subfamily B, member 1 (DNAJB1), mRNA.",
ILMN_10521,141.5375,1078.5292,7.620095028,HES1,NM_005524.2,,,0,"Homo sapiens hairy and enhancer of split 1, (Drosophila) (HES1), mRNA.",
ILMN_5895,524.45416,3993.8667,7.615282716,CDKN1A,NM_078467.1,,,0,"Homo sapiens cyclin-dependent kinase inhibitor 1A (p21, Cip1) (CDKN1A), transcript variant 2, mRNA.",
ILMN_5682,189.74583,1449.2959,7.638090914,C3,NM_000064.1,,,0,"Homo sapiens complement component 3 (C3), mRNA.",
ILMN_17074,94.15,732.6041,7.78124376,OVOL2,NM_021220.2,,,0,"Homo sapiens ovo-like 2 (Drosophila) (OVOL2), mRNA.",
ILMN_28491,132.67917,1045.6084,7.880727623,SAA1,NM_000331.2,,,0,"Homo sapiens serum amyloid A1 (SAA1), transcript variant 1, mRNA.",
ILMN_13120,122.14166,998.275,8.173091802,MGC59937,NM_199001.1,,,0,"Homo sapiens Similar to RIKEN cDNA 2310002J15 gene (MGC59937), mRNA.",
ILMN_24220,210.96667,1687.5625,7.999190109,NDRG1,NM_006096.2,,,0,"Homo sapiens N-myc downstream regulated gene 1 (NDRG1), mRNA.",
ILMN_20022,105.79584,866.7167,8.192351419,CST6,NM_001323.2,,,0,"Homo sapiens cystatin E/M (CST6), mRNA.",
ILMN_8623,124.9375,1032.3167,8.262664932,C10orf10,NM_007021.2,,,0,"Homo sapiens chromosome 10 open reading frame 10 (C10orf10), mRNA.",
ILMN_16252,89.44583,768.3959,8.59062854,CRABP2,NM_001878.2,,,0,"Homo sapiens cellular retinoic acid binding protein 2 (CRABP2), mRNA.",
ILMN_12588,438.2125,3779.896,8.625714693,LAMA5,NM_005560.3,,,0,"Homo sapiens laminin, alpha 5 (LAMA5), mRNA.",
ILMN_22077,222.88333,1936.0916,8.686569785,CAMK2N1,NM_018584.4,,,0,"Homo sapiens calcium/calmodulin-dependent protein kinase II inhibitor 1 (CAMK2N1), mRNA.",
ILMN_4070,103.78333,923.3833,8.897221741,TACSTD1,NM_002354.1,,,0,"Homo sapiens tumor-associated calcium signal transducer 1 (TACSTD1), mRNA.",
ILMN_988,129.40417,1180.3291,9.121260157,MGST1,NM_020300.3,,,0,"Homo sapiens microsomal glutathione S-transferase 1 (MGST1), transcript variant 1b, mRNA.",
ILMN_28991,128.9875,1167.1792,9.048777595,LAMC2,NM_018891.1,,,0,"Homo sapiens laminin, gamma 2 (LAMC2), transcript variant 2, mRNA.",
ILMN_25923,152.9,1405.6917,9.193536298,ITGB4,NM_001005619.1,,,0,"Homo sapiens integrin, beta 4 (ITGB4), transcript variant 2, mRNA.",
ILMN_28750,78.620834,712.6792,9.064762656,CA2,NM_000067.1,,,0,"Homo sapiens carbonic anhydrase II (CA2), mRNA.",
ILMN_2517,105.7,1004.55835,9.503863292,FLJ34922,NM_152270.2,,,0,"Homo sapiens likely ortholog of mouse schlafen 8/9 (FLJ34922), mRNA.",
ILMN_3596,144.25833,1370.5042,9.500347051,SERINC2,NM_178865.3,,,0,"Homo sapiens serine incorporator 2 (SERINC2), mRNA.",
ILMN_6623,1144.7083,11534.709,10.07654876,HSPA1A,NM_005345.4,,,0,"Homo sapiens heat shock 70kDa protein 1A (HSPA1A), mRNA.",
ILMN_28364,101.20416,1032.7583,10.20470206,SAA1,NM_199161.1,,,0,"Homo sapiens serum amyloid A1 (SAA1), transcript variant 2, mRNA.",
ILMN_1735,102.375,1073.8875,10.48974359,C10orf116,NM_006829.2,,,0,"Homo sapiens chromosome 10 open reading frame 116 (C10orf116), mRNA.",
ILMN_6052,114.30417,1254.8208,10.9779092,CKMT1A,NM_001015001.1,,,0,"Homo sapiens creatine kinase, mitochondrial 1A (CKMT1A), nuclear gene encoding mitochondrial protein, mRNA.",
ILMN_15767,132.8625,1485.7792,11.18283338,ALDOC,NM_005165.2,,,0,"Homo sapiens aldolase C, fructose-bisphosphate (ALDOC), mRNA.",
ILMN_11468,93.65833,1050.4458,11.21572208,RAB25,NM_020387.1,,,0,"Homo sapiens RAB25, member RAS oncogene family (RAB25), mRNA.",
ILMN_26343,98.74167,1138.9875,11.53502366,GJB2,NM_004004.3,,,0,"Homo sapiens gap junction protein, beta 2, 26kDa (connexin 26) (GJB2), mRNA.",
ILMN_4512,111.78333,1315.1833,11.76546897,PERP,NM_022121.2,,,0,"Homo sapiens PERP, TP53 apoptosis effector (PERP), mRNA.",
ILMN_6827,138.725,1643.3959,11.84642927,CRYAB,NM_001885.1,,,0,"Homo sapiens crystallin, alpha B (CRYAB), mRNA.",
ILMN_24087,106.399994,1300.9292,12.22677888,TNF,NM_000594.2,,,0,"Homo sapiens tumor necrosis factor (TNF superfamily, member 2) (TNF), mRNA.",
ILMN_28045,97.49167,1212.6333,12.4383273,SLPI,NM_003064.2,,,0,"Homo sapiens secretory leukocyte peptidase inhibitor (SLPI), mRNA.",
ILMN_8058,161.68333,2091.7666,12.93742899,CYGB,NM_134268.3,,,0,"Homo sapiens cytoglobin (CYGB), mRNA.",
ILMN_2607,127.8375,1741.3833,13.6218504,JUP,NM_021991.1,,,0,"Homo sapiens junction plakoglobin (JUP), transcript variant 2, mRNA.",
ILMN_17160,111.14166,1523.4125,13.70694391,SH3PXD2A,NM_014631.2,,,0,"Homo sapiens SH3 and PX domains 2A (SH3PXD2A), mRNA.",
ILMN_23222,179.94167,2561.5874,14.23565425,DNAJA4,NM_018602.2,,,0,"Homo sapiens DnaJ (Hsp40) homolog, subfamily A, member 4 (DNAJA4), mRNA.",
ILMN_34065,154.00833,2268.3623,14.72882863,LOC649970,XM_939056.1,,,0,"PREDICTED: Homo sapiens similar to creatine kinase, mitochondrial 1B precursor (LOC649970), mRNA.",
ILMN_7567,120.164116,1838.4987,15.29989785,LAD1,NM_005558.3,,,0,"Homo sapiens ladinin 1 (LAD1), mRNA.",
ILMN_16107,108.558334,1690.5292,15.57254186,SERPINA3,NM_001085.4,,,0,"Homo sapiens serpin peptidase inhibitor, clade A (alpha-1 antiproteinase, antitrypsin), member 3 (SERPINA3), mRNA.",
ILMN_12740,87.67917,1366.6292,15.5867032,CDH3,NM_001793.3,,,0,"Homo sapiens cadherin 3, type 1, P-cadherin (placental) (CDH3), mRNA.",
ILMN_1802,117.229164,1908.6833,16.28164217,DLL1,NM_005618.2,,,0,"Homo sapiens delta-like 1 (Drosophila) (DLL1), mRNA.",
ILMN_14210,93.82083,1557.9126,16.60518885,PRSS8,NM_002773.2,,,0,"Homo sapiens protease, serine, 8 (prostasin) (PRSS8), mRNA.",
ILMN_28992,100.525,1756.7167,17.47542104,FEZ1,NM_005103.3,,,0,"Homo sapiens fasciculation and elongation protein zeta 1 (zygin I) (FEZ1), transcript variant 1, mRNA.",
ILMN_13755,100.35834,1788.35,17.81964508,CLDN7,NM_001307.3,,,0,"Homo sapiens claudin 7 (CLDN7), mRNA.",
ILMN_12152,109.0125,1977.0042,18.13557344,SOX15,NM_006942.1,,,0,"Homo sapiens SRY (sex determining region Y)-box 15 (SOX15), mRNA.",
ILMN_25111,117.3625,2140.4126,18.23761934,ALDH1A3,NM_000693.1,,,0,"Homo sapiens aldehyde dehydrogenase 1 family, member A3 (ALDH1A3), mRNA.",
ILMN_10981,101.97917,1897.8083,18.60976413,HTRA1,NM_002775.3,,,0,"Homo sapiens HtrA serine peptidase 1 (HTRA1), mRNA.",
ILMN_7664,107.32083,2049.15,19.09368386,KRT6B,NM_005555.2,,,0,"Homo sapiens keratin 6B (KRT6B), mRNA.",
ILMN_17182,103.825,1977.7041,19.04843824,S100A14,NM_020672.1,,,0,"Homo sapiens S100 calcium binding protein A14 (S100A14), mRNA.",
ILMN_9180,89.1,1728.4333,19.39880247,C19orf33,NM_033520.1,,,0,"Homo sapiens chromosome 19 open reading frame 33 (C19orf33), mRNA.",
ILMN_15421,101.89166,2069.7334,20.3130796,GNA15,NM_002068.1,,,0,"Homo sapiens guanine nucleotide binding protein (G protein), alpha 15 (Gq class) (GNA15), mRNA.",
ILMN_5697,105.00833,2180.3,20.7631147,SCNN1A,NM_001038.4,,,0,"Homo sapiens sodium channel, nonvoltage-gated 1 alpha (SCNN1A), mRNA.",
ILMN_2382,115.1875,2687.8833,23.33485231,ANXA8,NM_001630.1,,,0,"Homo sapiens annexin A8 (ANXA8), mRNA.",
ILMN_28039,145.77917,3897.1958,26.73355734,SPINT2,NM_021102.2,,,0,"Homo sapiens serine peptidase inhibitor, Kunitz type, 2 (SPINT2), mRNA.",
ILMN_5067,144.925,4255.85,29.3658789,COL17A1,NM_130778.1,,,0,"Homo sapiens collagen, type XVII, alpha 1 (COL17A1), transcript variant short, mRNA.",
ILMN_6529,88.4625,2837.1582,32.07187452,KRT19,NM_002276.3,,,0,"Homo sapiens keratin 19 (KRT19), mRNA.",
ILMN_6835,121.59584,4128.9375,33.95623979,LAMA3,NM_198129.1,,,0,"Homo sapiens laminin, alpha 3 (LAMA3), transcript variant 1, mRNA.",
ILMN_1503,107.316666,3716.1042,34.62746597,CCND2,NM_001759.2,,,0,"Homo sapiens cyclin D2 (CCND2), mRNA.",
ILMN_9313,97.57083,3661.9707,37.53140872,FGFBP1,NM_005130.3,,,0,"Homo sapiens fibroblast growth factor binding protein 1 (FGFBP1), mRNA.",
ILMN_26790,97.8,4017.7625,41.08141616,VAMP8,NM_003761.2,,,0,"Homo sapiens vesicle-associated membrane protein 8 (endobrevin) (VAMP8), mRNA.",
ILMN_12370,93.98334,3943.1958,41.95632758,SFN,NM_006142.3,,,0,"Homo sapiens stratifin (SFN), mRNA.",
ILMN_7654,93.225,4068.604,43.64284259,KRT5,NM_000424.2,,,0,"Homo sapiens keratin 5 (epidermolysis bullosa simplex, Dowling-Meara/Kobner/Weber-Cockayne types) (KRT5), mRNA.",
ILMN_4973,119.75833,5346.033,44.6401766,S100A2,NM_005978.3,,,0,"Homo sapiens S100 calcium binding protein A2 (S100A2), mRNA.",
ILMN_5566,110.462494,5468.871,49.50884958,KRT17,NM_000422.1,,,0,"Homo sapiens keratin 17 (KRT17), mRNA.",
ILMN_5976,95.808334,6045.6416,63.10141663,HSPA6,NM_002155.3,,,0,"Homo sapiens heat shock 70kDa protein 6 (HSP70B') (HSPA6), mRNA.",
