# Supplementary material for: Systems analysis of the prostate tumor suppressor NKX3.1 supports roles in DNA repair and luminal cell differentiation
Source: F1000Res. 2014 Dec 18;3:115. Originally published 2014 May 21. [Version 2] doi: 10.12688/f1000research.3818.2 (PMC4141641; doi:10.12688/f1000research.3818.2)
Supplement: NKX3.1 expression and interactions Dataset — Data set 1: Summary of NKX3.1 interacting proteins Data set 1A: All proteins identified in four independent mock and FLAG-NKX3.1 affinity purifications Data set 1B: List of 58 high confidence NKX3.1 interacting proteins Data set 1C: Lists of proteins shown in the Venn diagram in Fig. 1B Data set 2: Summary of NKX3.1-regulated gene expression Data set 2A: All raw mRNA expression data Data set 2B: Averaged mRNA expression data Data set 2C: List of mRNAs that show a greater than 5-fold change (p greater or even to 0.05) in cells expressing NKX3.1 for 7 hours (= "5x data set") Data set 2D: list of NKX3.1 regulated genes containing conserved AP1 binding sites Data set 2E: List of NKX3.1 regulated genes containing conserved SRF binding sites Data set 2F: List of NKX3.1 regulated mRNAs that are inversely regulated in human prostate cancer derived cell lines [file f1000research-3-6373-s0000.tgz › 1467836]

Data set 2D: list of NKX3.1 regulated genes containing conserved AP1 binding sites,,,,
Gene,Description,Imported ID,Rank,Fold Change
KRT17,keratin 17,NM_000422,3,48.71
S100A2,S100 calcium binding protein A2,NM_005978,4,43.89
SFN,stratifin,NM_006142,6,42.07
LAMA3,"laminin, alpha 3",NM_198129,10,33.59
KRT19,keratin 19,NM_002276,11,32.22
EEF1A2,eukaryotic translation elongation factor 1 alpha 2,NM_001958,14,-25.65
FLNC,"filamin C, gamma",NM_001458,24,-18.53
DLL1,delta-like 1 (Drosophila),NM_005618,33,16.25
COL1A1,"collagen, type I, alpha 1",NM_000088,34,-15.91
PERP,"PERP, TP53 apoptosis effector",NM_022121,49,11.52
CKMT1A,"creatine kinase, mitochondrial 1A",NM_001015001,54,10.73
SERINC2,serine incorporator 2,NM_178865,61,9.464
ITGB4,"integrin, beta 4",NM_001005619,65,9.226
LAMC2,"laminin, gamma 2",NM_018891,66,9.073
CST6,cystatin E/M,NM_001323,75,8.087
CDKN1A,"cyclin-dependent kinase inhibitor 1A (p21, Cip1)",NM_078467,85,7.597
COL5A2,"collagen, type V, alpha 2",NM_000393,91,-7.236
TFPI2,tissue factor pathway inhibitor 2,NM_006528,97,6.943
SERPINB5,"serpin peptidase inhibitor, clade B (ovalbumin), member 5",NM_002639,106,6.465
GJB3,"gap junction protein, beta 3, 31kDa",NM_001005752,113,6.117
GPR56,G protein-coupled receptor 56,NM_201525,125,5.802
THBS1,thrombospondin 1,NM_003246,126,-5.801
SNX10,sorting nexin 10,NM_013322,128,5.736
PADI3,"peptidyl arginine deiminase, type III",NM_016233,140,5.377
MYLK,myosin light chain kinase,NM_005965,146,-5.198
DMKN,dermokine,NM_033317,148,5.156
