# Supplementary material for: Systems analysis of the prostate tumor suppressor NKX3.1 supports roles in DNA repair and luminal cell differentiation
Source: F1000Res. 2014 Dec 18;3:115. Originally published 2014 May 21. [Version 2] doi: 10.12688/f1000research.3818.2 (PMC4141641; doi:10.12688/f1000research.3818.2)
Supplement: NKX3.1 expression and interactions Dataset — Data set 1: Summary of NKX3.1 interacting proteins Data set 1A: All proteins identified in four independent mock and FLAG-NKX3.1 affinity purifications Data set 1B: List of 58 high confidence NKX3.1 interacting proteins Data set 1C: Lists of proteins shown in the Venn diagram in Fig. 1B Data set 2: Summary of NKX3.1-regulated gene expression Data set 2A: All raw mRNA expression data Data set 2B: Averaged mRNA expression data Data set 2C: List of mRNAs that show a greater than 5-fold change (p greater or even to 0.05) in cells expressing NKX3.1 for 7 hours (= "5x data set") Data set 2D: list of NKX3.1 regulated genes containing conserved AP1 binding sites Data set 2E: List of NKX3.1 regulated genes containing conserved SRF binding sites Data set 2F: List of NKX3.1 regulated mRNAs that are inversely regulated in human prostate cancer derived cell lines [file f1000research-3-6373-s0000.tgz › 1467837]

Data set 2E: List of NKX3.1 regulated genes containing conserved SRF binding sites,,,,
Gene,Description,Imported ID,Rank,Fold Change
TAGLN,transgelin,NM_003186,2,-58.73
FLNC,"filamin C, gamma",NM_001458,24,-18.53
DLL1,delta-like 1 (Drosophila),NM_005618,33,16.25
COL1A1,"collagen, type I, alpha 1",NM_000088,34,-15.91
MYL9,"myosin, light chain 9, regulatory",NM_006097,56,-10.24
KLF6,Kruppel-like factor 6,NM_001300,121,-5.929
THBS1,thrombospondin 1,NM_003246,126,-5.801
ACTG2,"actin, gamma 2, smooth muscle, enteric",NM_001615,137,-5.53
MYLK,myosin light chain kinase,NM_005965,146,-5.198
