# Supplementary material for: Systems analysis of the prostate tumor suppressor NKX3.1 supports roles in DNA repair and luminal cell differentiation
Source: F1000Res. 2014 Dec 18;3:115. Originally published 2014 May 21. [Version 2] doi: 10.12688/f1000research.3818.2 (PMC4141641; doi:10.12688/f1000research.3818.2)
Supplement: NKX3.1 expression and interactions Dataset — Data set 1: Summary of NKX3.1 interacting proteins Data set 1A: All proteins identified in four independent mock and FLAG-NKX3.1 affinity purifications Data set 1B: List of 58 high confidence NKX3.1 interacting proteins Data set 1C: Lists of proteins shown in the Venn diagram in Fig. 1B Data set 2: Summary of NKX3.1-regulated gene expression Data set 2A: All raw mRNA expression data Data set 2B: Averaged mRNA expression data Data set 2C: List of mRNAs that show a greater than 5-fold change (p greater or even to 0.05) in cells expressing NKX3.1 for 7 hours (= "5x data set") Data set 2D: list of NKX3.1 regulated genes containing conserved AP1 binding sites Data set 2E: List of NKX3.1 regulated genes containing conserved SRF binding sites Data set 2F: List of NKX3.1 regulated mRNAs that are inversely regulated in human prostate cancer derived cell lines [file f1000research-3-6373-s0000.tgz › 1467838]

Data set 2F: List of NKX3.1 regulated mRNAs that are inversely regulated in human prostate cancer derived cell lines,,,,,,,
Bioset 1: 5x data set (Genes:153),,,,,,,
Bioset 2: Prostate cancer _vs_ normal prostate epithelial cell line(Genes:3415),,,,,,,
Gene,Description,Bioset1 Imported ID,Bioset1 Rank,Fold Change 1,Bioset2 Imported ID,Bioset2 Rank,Fold Change 2
HSPA6,heat shock 70kDa protein 6 (HSP70B'),NM_002155,1,62.84,117_at,3299,-1.63
TAGLN,transgelin,NM_003186,2,-58.73,205547_s_at,272,15.8
KRT17,keratin 17,NM_000422,3,48.71,205157_s_at,5,-603
S100A2,S100 calcium binding protein A2,NM_005978,4,43.89,204268_at,19,-260
KRT5,keratin 5,NM_000424,5,43.73,201820_at,4,-627
SFN,stratifin,NM_006142,6,42.07,209260_at,18,-262
VAMP8,vesicle-associated membrane protein 8 (endobrevin),NM_003761,7,41.02,202546_at,174,-26.2
FGFBP1,fibroblast growth factor binding protein 1,NM_005130,8,37.5,205014_at,36,-137
CCND2,cyclin D2,NM_001759,9,33.99,200951_s_at,82,-56.5
LAMA3,"laminin, alpha 3",NM_198129,10,33.59,203726_s_at,67,-71.5
KRT19,keratin 19,NM_002276,11,32.22,201650_at,13,-304
COL17A1,"collagen, type XVII, alpha 1",NM_130778,12,29.3,204636_at,42,-127
SPINT2,"serine peptidase inhibitor, Kunitz type, 2",NM_021102,13,26.74,210715_s_at,53,-97.2
ANXA8L2,annexin A8-like 2,NM_001630,15,23.01,203074_at,144,-32.8
GREM1,"gremlin 1, cysteine knot superfamily, homolog (Xenopus laevis)",NM_013372,16,-22.27,218468_s_at,27,171.8
SCNN1A,"sodium channel, nonvoltage-gated 1 alpha",NM_001038,17,20.62,203453_at,54,-95.2
GNA15,"guanine nucleotide binding protein (G protein), alpha 15 (Gq class)",NM_002068,19,20.28,205349_at,319,-12.9
CDH2,"cadherin 2, type 1, N-cadherin (neuronal)",NM_001792,20,-20.08,203440_at,94,51
S100A14,S100 calcium binding protein A14,NM_020672,22,18.89,218677_at,111,-44.2
KRT6B,keratin 6B,NM_005555,23,18.8,209126_x_at,22,-223
FLNC,"filamin C, gamma",NM_001458,24,-18.53,207876_s_at,388,10.7
SOX15,SRY (sex determining region Y)-box 15,NM_006942,27,17.75,206122_at,139,-34
CLDN7,claudin 7,NM_001307,28,17.71,202790_at,120,-40.3
FEZ1,fasciculation and elongation protein zeta 1 (zygin I),NM_005103,30,17.4,205973_at,3200,-1.67
PRSS8,"protease, serine, 8",NM_002773,31,16.67,202525_at,365,-11.1
COL1A1,"collagen, type I, alpha 1",NM_000088,34,-15.91,202310_s_at,74,66
CDH3,"cadherin 3, type 1, P-cadherin (placental)",NM_001793,35,15.68,203256_at,6,-466
COL5A1,"collagen, type V, alpha 1",NM_000093,36,-15.49,203325_s_at,148,31.7
IGFBP5,insulin-like growth factor binding protein 5,NM_000599,38,-15.3,211959_at,3,1082.7
LAD1,ladinin 1,NM_005558,38,15.3,203287_at,313,-13.3
JUP,junction plakoglobin,NM_021991,43,13.4,201015_s_at,893,-4.64
SLPI,secretory leukocyte peptidase inhibitor,NM_003064,45,12.42,203021_at,137,-34.2
RAB25,"RAB25, member RAS oncogene family",NM_020387,51,11.32,218186_at,110,-44.7
MYL9,"myosin, light chain 9, regulatory",NM_006097,56,-10.24,201058_s_at,55,92.7
ITGB4,"integrin, beta 4",NM_001005619,65,9.226,204990_s_at,29,-168
LAMC2,"laminin, gamma 2",NM_018891,66,9.073,202267_at,35,-143
EPCAM,epithelial cell adhesion molecule,NM_002354,68,8.816,201839_s_at,231,-18.6
LAMA5,"laminin, alpha 5",NM_005560,70,8.714,210150_s_at,663,-6.15
CRABP2,cellular retinoic acid binding protein 2,NM_001878,71,8.631,202575_at,965,-4.35
C21orf7,chromosome 21 open reading frame 7,NM_020152,73,-8.293,221211_s_at,1585,-2.92
NDRG1,N-myc downstream regulated 1,NM_006096,76,8.078,200632_s_at,408,-10
OVOL2,ovo-like 2 (Drosophila),NM_021220,79,7.84,211778_s_at,2038,-2.41
C3,complement component 3,NM_000064,83,7.64,217767_at,113,-43.7
HES1,"hairy and enhancer of split 1, (Drosophila)",NM_005524,86,7.594,203394_s_at,669,-6.11
TPM1,tropomyosin 1 (alpha),NM_000366,87,-7.572,206117_at,450,9.11
DNAJB1,"DnaJ (Hsp40) homolog, subfamily B, member 1",NM_006145,88,7.565,200664_s_at,2397,-2.11
COL5A2,"collagen, type V, alpha 2",NM_000393,91,-7.236,221730_at,283,15.2
VCAN,versican,NM_004385,93,-7.042,211571_s_at,2343,2.15
JAG2,jagged 2,NM_002226,95,7.018,209784_s_at,328,-12.5
TFPI2,tissue factor pathway inhibitor 2,NM_006528,97,6.943,209278_s_at,2147,2.31
CTGF,connective tissue growth factor,NM_001901,99,-6.896,209101_at,617,6.71
KLK5,kallikrein-related peptidase 5,NM_012427,101,6.851,222242_s_at,331,-12.4
BGN,biglycan,NM_001711,103,-6.815,213905_x_at,374,11
PLA2G16,"phospholipase A2, group XVI",NM_007069,104,-6.684,209581_at,339,12.1
SERPINB5,"serpin peptidase inhibitor, clade B (ovalbumin), member 5",NM_002639,106,6.465,204855_at,39,-133
IL1A,"interleukin 1, alpha",NM_000575,107,6.402,210118_s_at,51,-100
TNFSF10,"tumor necrosis factor (ligand) superfamily, member 10",NM_003810,108,-6.345,202688_at,227,-18.7
DAB2,"disabled homolog 2, mitogen-responsive phosphoprotein (Drosophila)",NM_001343,111,-6.241,201280_s_at,199,21.9
STK32B,serine/threonine kinase 32B,NM_018401,112,6.229,219686_at,1524,2.99
GJB3,"gap junction protein, beta 3, 31kDa",NM_001005752,113,6.117,205490_x_at,167,-27.2
PYCARD,PYD and CARD domain containing,NM_145183,117,6.033,221666_s_at,1330,-3.35
KLF6,Kruppel-like factor 6,NM_001300,121,-5.929,208961_s_at,1388,-3.23
CD14,CD14 molecule,NM_000591,123,5.899,201743_at,909,-4.6
GPR56,G protein-coupled receptor 56,NM_201525,125,5.802,212070_at,410,-9.94
THBS1,thrombospondin 1,NM_003246,126,-5.801,201108_s_at,3323,-1.62
CHST15,carbohydrate (N-acetylgalactosamine 4-sulfate 6-O) sulfotransferase 15,NM_015892,127,5.768,203066_at,1122,-3.81
MT1X,metallothionein 1X,NM_005952,129,5.718,204326_x_at,519,-7.77
OXTR,oxytocin receptor,NM_000916,130,-5.716,206825_at,2013,2.43
ARHGEF16,Rho guanine exchange factor (GEF) 16,NM_014448,130,5.716,208009_s_at,1021,-4.12
TPD52L1,tumor protein D52-like 1,NM_001003396,134,5.624,203786_s_at,982,-4.28
TMEM30B,transmembrane protein 30B,NM_001017970,135,5.581,213285_at,388,-10.7
ACTG2,"actin, gamma 2, smooth muscle, enteric",NM_001615,137,-5.53,202274_at,244,17.7
CKMT1B,"creatine kinase, mitochondrial 1B",NM_020990,138,5.507,202712_s_at,255,-16.8
THY1,Thy-1 cell surface antigen,NM_006288,139,-5.42,213869_x_at,227,18.7
CYP27B1,"cytochrome P450, family 27, subfamily B, polypeptide 1",NM_000785,141,5.314,205676_at,521,-7.71
KRT7,keratin 7,NM_005556,143,5.243,209016_s_at,62,-78.4
TNFRSF6B,"tumor necrosis factor receptor superfamily, member 6b, decoy",NM_003823,144,5.238,206467_x_at,439,-9.28
ADAM8,ADAM metallopeptidase domain 8,NM_001109,145,5.222,205180_s_at,272,-15.8
MYLK,myosin light chain kinase,NM_005965,146,-5.198,202555_s_at,113,43.7
FERMT2,fermitin family homolog 2 (Drosophila),NM_006832,151,-5.065,209210_s_at,388,10.7
PDGFB,platelet-derived growth factor beta polypeptide (simian sarcoma viral (v-sis) oncogene homolog),NM_033016,152,5.063,216061_x_at,2706,-1.92
FERMT1,fermitin family homolog 1 (Drosophila),NM_017671,154,5.027,218796_at,328,-12.5
